# Supplementary material for: Single-cell and single-nucleus RNA-seq uncovers shared and distinct axes of variation in dorsal LGN neurons in mice, non-human primates, and humans
Source: eLife. 2021 Sep 2;10:e64875. doi: 10.7554/eLife.64875 (PMC8412930; doi:10.7554/eLife.64875)
Supplement: Supplementary file 1. — All specimens used in this study are listed with associated clustering, donor, and dissection annotations. [file elife-64875-supp1.zip › Supplementary File_1_sample_metadata.csv]

	sample_name	cluster_id	cluster_label	cluster_color	class_label	class_color	class_id	species_label	species_color	species_id	org_cl.id	donor	roi	gender	age	species	roi_color	dissection_roi	cluster_label.int	seurat_clusters	batch	facs_container	sample_name.y	cell_prep_type	facs_population_plan	total_reads	percent_reads_aligned_to_exons	percent_reads_aligned_to_rrna	percent_reads_aligned_to_trna	percent_reads_aligned_to_rrna_rmsk	percent_reads_aligned_to_trna_rmsk	percent_reads_aligned_to_ncrna	percent_reads_aligned_to_mt_exons	percent_reads_aligned_to_introns	percent_reads_aligned_to_intergenic	percent_reads_aligned_unique	percent_reads_aligned_to_ecoli	percent_reads_aligned_to_synthetic_constructs	percent_reads_aligned_total	complexity_cg	Genes.With.FPKM	Genes.Detected	Genes.With.CPM	Genes.Detected.CPM	old.cluster	old.class	donor_color	roi_ap	donor_roi
1	SM-GE67A_S097_E1-50	6	P	#0d47a1	Glut	#00ADEE	2	Macaque	#939598	1	8	Q18.27.001	Macaque LGN Parvocellular	M	2.8 yrs	Macaca nemestrina	#FF7F00	PC	P_M	2	R8S4-180307	F2S4_180131_059	F2S4_180131_059_A01	Nuclei	NeuN-positive	1259043	13.06651163	0.006592309	7.94E-05	0.006592309	0	0	0	40.34167221	22.51400468	67.81769963	0.020318607	0.018836529	73.78365949	0.438228934	3511	3390	8465	8465	LGN Exc IL15RA	Glutamatergic	NA	NA	NA
2	SM-GE67A_S098_E1-50	6	P	#0d47a1	Glut	#00ADEE	2	Macaque	#939598	1	8	Q18.27.001	Macaque LGN Parvocellular	M	2.8 yrs	Macaca nemestrina	#FF7F00	PC	P_M	0	R8S4-180307	F2S4_180131_059	F2S4_180131_059_B01	Nuclei	NeuN-positive	1428667	17.10797548	0.013019129	0.003499766	0.012949134	0.002519831	0	0	41.70370002	27.0896577	74.6456662	0.005964301	0.005605925	79.81090065	0.379602342	8112	7795	13280	13280	LGN Exc IL15RA	Glutamatergic	NA	NA	NA
3	SM-GE67A_S099_E1-50	3	GABA3	#FF88AD	GABA	#f02864	1	Macaque	#939598	1	1	Q18.27.001	Macaque LGN Parvocellular	M	2.8 yrs	Macaca nemestrina	#FF7F00	PC	GABA3_M	3	R8S4-180307	F2S4_180131_059	F2S4_180131_059_C01	Nuclei	NeuN-positive	1452917	9.633241266	0.000619444	0.000412962	0.000619444	0.000206481	0	0	47.53162087	22.19858395	69.39900903	0.006860681	0.004480641	73.60805882	0.372906682	6584	6457	13610	13610	NA	NA	NA	NA	NA
4	SM-GE67A_S100_E1-50	6	P	#0d47a1	Glut	#00ADEE	2	Macaque	#939598	1	8	Q18.27.001	Macaque LGN Parvocellular	M	2.8 yrs	Macaca nemestrina	#FF7F00	PC	P_M	2	R8S4-180307	F2S4_180131_059	F2S4_180131_059_D01	Nuclei	NeuN-positive	1491860	13.31639698	0.005362433	0.001206548	0.005362433	0.001005456	0	6.70E-05	51.17826069	24.94456584	80.24238199	0.004033891	0.003559986	84.12176746	0.331091436	7114	6929	12116	12116	LGN Exc IL15RA	Glutamatergic	NA	NA	NA
5	SM-GE67A_S101_E1-50	7	K1	#1e633b	Glut	#00ADEE	2	Macaque	#939598	1	5	Q18.27.001	Macaque LGN Parvocellular	M	2.8 yrs	Macaca nemestrina	#FF7F00	PC	K1_M	1	R8S4-180307	F2S4_180131_059	F2S4_180131_059_E01	Nuclei	NeuN-positive	1074611	11.23578672	0.006607042	0.000651399	0.006607042	0.000651399	0	0	53.26885729	26.04291227	81.14005905	0.004170812	0.003422634	85.07441297	0.330038061	6891	6832	11956	11956	LGN Exc PRKCG SYNDIG1L	Glutamatergic	NA	NA	NA
6	SM-GE67A_S102_E1-50	6	P	#0d47a1	Glut	#00ADEE	2	Macaque	#939598	1	8	Q18.27.001	Macaque LGN Parvocellular	M	2.8 yrs	Macaca nemestrina	#FF7F00	PC	P_M	0	R8S4-180307	F2S4_180131_059	F2S4_180131_059_F01	Nuclei	NeuN-positive	1497078	11.82670509	0.004542182	0.001001952	0.004542182	0.000868358	0	0	53.18907899	24.56431796	79.76591734	0.004547525	0.002935719	83.65489307	0.327769096	6910	6726	12324	12324	LGN Exc IL15RA	Glutamatergic	NA	NA	NA
7	SM-GE67A_S103_E1-50	6	P	#0d47a1	Glut	#00ADEE	2	Macaque	#939598	1	8	Q18.27.001	Macaque LGN Parvocellular	M	2.8 yrs	Macaca nemestrina	#FF7F00	PC	P_M	2	R8S4-180307	F2S4_180131_059	F2S4_180131_059_G01	Nuclei	NeuN-positive	1126745	11.4964788	0.009052625	0.001242517	0.008963874	0.00071001	0	0	52.04318635	25.33758748	79.6455276	0.005909057	0.008416279	84.15346862	0.339477383	6055	5983	11132	11132	LGN Exc IL15RA	Glutamatergic	NA	NA	NA
8	SM-GE67A_S104_E1-50	6	P	#0d47a1	Glut	#00ADEE	2	Macaque	#939598	1	8	Q18.27.001	Macaque LGN Parvocellular	M	2.8 yrs	Macaca nemestrina	#FF7F00	PC	P_M	2	R8S4-180307	F2S4_180131_059	F2S4_180131_059_H01	Nuclei	NeuN-positive	1597432	18.95248123	0.003630827	0.001690213	0.003630827	0.00131461	0	0	46.86039844	24.84055659	80.15777823	0.004631183	0.005630287	84.96693443	0.338276154	7879	7501	12349	10363	LGN Exc IL15RA	Glutamatergic	NA	NA	NA
9	SM-GE67A_S113_E1-50	6	P	#0d47a1	Glut	#00ADEE	2	Macaque	#939598	1	8	Q18.27.001	Macaque LGN Parvocellular	M	2.8 yrs	Macaca nemestrina	#FF7F00	PC	P_M	0	R8S4-180307	F2S4_180131_060	F2S4_180131_060_A01	Nuclei	NeuN-positive	1201981	22.7070977	0.004658975	0.001081548	0.004658975	0.000665568	0	0	35.21594767	25.67469868	71.86203442	0.005083275	0.004380269	76.60636899	0.410570643	9049	8678	12422	12422	LGN Exc IL15RA	Glutamatergic	NA	NA	NA
10	SM-GE67A_S114_E1-50	6	P	#0d47a1	Glut	#00ADEE	2	Macaque	#939598	1	8	Q18.27.001	Macaque LGN Parvocellular	M	2.8 yrs	Macaca nemestrina	#FF7F00	PC	P_M	2	R8S4-180307	F2S4_180131_060	F2S4_180131_060_B01	Nuclei	NeuN-positive	1243268	20.64196939	0.022682157	0.000563032	0.022682157	0.000482599	0	0	44.53561099	24.56582169	81.6128944	0.006519914	0.011436794	86.37783648	0.335726288	5569	5345	9657	9657	LGN Exc IL15RA	Glutamatergic	NA	NA	NA
11	SM-GE67A_S115_E1-50	6	P	#0d47a1	Glut	#00ADEE	2	Macaque	#939598	1	8	Q18.27.001	Macaque LGN Parvocellular	M	2.8 yrs	Macaca nemestrina	#FF7F00	PC	P_M	2	R8S4-180307	F2S4_180131_060	F2S4_180131_060_C01	Nuclei	NeuN-positive	1156102	11.65995734	0.007525288	0.002681424	0.007525288	0.001556956	0	0	50.25058343	26.22839507	76.90696842	0.005583417	0.006638688	81.7143297	0.37072908	6021	5912	11503	11503	LGN Exc IL15RA	Glutamatergic	NA	NA	NA
12	SM-GE67A_S116_E1-50	6	P	#0d47a1	Glut	#00ADEE	2	Macaque	#939598	1	8	Q18.27.001	Macaque LGN Parvocellular	M	2.8 yrs	Macaca nemestrina	#FF7F00	PC	P_M	2	R8S4-180307	F2S4_180131_060	F2S4_180131_060_D01	Nuclei	NeuN-positive	1407401	16.83457664	0.011865843	0.00071053	0.011865843	0.000426318	0	0	48.57471325	23.69729736	80.57660894	0.00654753	0.015717624	85.78813004	0.335024954	5182	4978	10194	10194	LGN Exc IL15RA	Glutamatergic	NA	NA	NA
13	SM-GE67A_S117_E1-50	6	P	#0d47a1	Glut	#00ADEE	2	Macaque	#939598	1	8	Q18.27.001	Macaque LGN Parvocellular	M	2.8 yrs	Macaca nemestrina	#FF7F00	PC	P_M	2	R8S4-180307	F2S4_180131_060	F2S4_180131_060_E01	Nuclei	NeuN-positive	1313836	20.29857608	0.001598373	0.001598373	0.001598373	0.000913356	0	0.000228339	43.44758402	25.82339044	79.33630986	0.003656469	0.004332352	83.74317647	0.350844776	8804	8456	13000	13000	LGN Exc IL15RA	Glutamatergic	NA	NA	NA
14	SM-GE67A_S118_E1-50	7	K1	#1e633b	Glut	#00ADEE	2	Macaque	#939598	1	5	Q18.27.001	Macaque LGN Parvocellular	M	2.8 yrs	Macaca nemestrina	#FF7F00	PC	K1_M	1	R8S4-180307	F2S4_180131_060	F2S4_180131_060_F01	Nuclei	NeuN-positive	903147	15.07019345	0.006089817	0.000664344	0.006089817	0.00055362	0	0	48.41138818	25.53294203	79.54552249	0.009964048	0.004101215	84.15584617	0.34438168	6838	6763	11250	11250	LGN Exc PRKCG SYNDIG1L	Glutamatergic	NA	NA	NA
15	SM-GE67A_S119_E1-50	6	P	#0d47a1	Glut	#00ADEE	2	Macaque	#939598	1	8	Q18.27.001	Macaque LGN Parvocellular	M	2.8 yrs	Macaca nemestrina	#FF7F00	PC	P_M	2	R8S4-180307	F2S4_180131_060	F2S4_180131_060_G01	Nuclei	NeuN-positive	1003923	13.09333485	0.005578117	0	0.005578117	0	0	0	50.1467742	24.20554166	77.22006568	0.016217379	0.005247414	82.53322217	0.357380079	6660	6572	11474	11474	LGN Exc IL15RA	Glutamatergic	NA	NA	NA
16	SM-GE67A_S120_E1-50	6	P	#0d47a1	Glut	#00ADEE	2	Macaque	#939598	1	8	Q18.27.001	Macaque LGN Parvocellular	M	2.8 yrs	Macaca nemestrina	#FF7F00	PC	P_M	0	R8S4-180307	F2S4_180131_060	F2S4_180131_060_H01	Nuclei	NeuN-positive	1580690	12.36700428	0.006073297	0.001138743	0.006073297	0.000632635	0	0	54.24517141	23.98983988	81.12229469	0.004119087	0.003091055	85.04615073	0.31661281	6922	6732	12281	10260	LGN Exc IL15RA	Glutamatergic	NA	NA	NA
17	SM-GE67B_S001_E1-50	6	P	#0d47a1	Glut	#00ADEE	2	Macaque	#939598	1	8	Q18.27.001	Macaque LGN Parvocellular	M	2.8 yrs	Macaca nemestrina	#FF7F00	PC	P_M	2	R8S4-180307	F2S4_180131_061	F2S4_180131_061_A01	Nuclei	NeuN-positive	1053012	16.56514836	0.006267735	0.001899314	0.006267735	0.001424485	0	0	51.44670716	23.14285117	82.23458042	0.004387414	0.003441556	86.02893414	0.316923066	7254	7103	11441	11441	LGN Exc IL15RA	Glutamatergic	NA	NA	NA
18	SM-GE67B_S002_E1-50	7	K1	#1e633b	Glut	#00ADEE	2	Macaque	#939598	1	5	Q18.27.001	Macaque LGN Parvocellular	M	2.8 yrs	Macaca nemestrina	#FF7F00	PC	K1_M	0	R8S4-180307	F2S4_180131_061	F2S4_180131_061_B01	Nuclei	NeuN-positive	1070658	10.66232168	0.004203023	0.001587809	0.004203023	0.000373602	0	0	53.28498923	25.10512227	80.16275972	0.00435153	0.003437139	83.95566091	0.336193674	6290	6249	11323	11323	LGN Exc PRKCG SYNDIG1L	Glutamatergic	NA	NA	NA
19	SM-GE67B_S003_E1-50	6	P	#0d47a1	Glut	#00ADEE	2	Macaque	#939598	1	8	Q18.27.001	Macaque LGN Parvocellular	M	2.8 yrs	Macaca nemestrina	#FF7F00	PC	P_M	0	R8S4-180307	F2S4_180131_061	F2S4_180131_061_C01	Nuclei	NeuN-positive	966074	16.03935102	0.004554517	0.000310535	0.004554517	0.000310535	0	0	48.7408832	24.29617193	79.40768513	0.00330927	0.00427607	83.44453945	0.328258057	7954	7818	12386	12386	LGN Exc IL15RA	Glutamatergic	NA	NA	NA
20	SM-GE67B_S004_E1-50	3	GABA3	#FF88AD	GABA	#f02864	1	Macaque	#939598	1	1	Q18.27.001	Macaque LGN Parvocellular	M	2.8 yrs	Macaca nemestrina	#FF7F00	PC	GABA3_M	3	R8S4-180307	F2S4_180131_061	F2S4_180131_061_D01	Nuclei	NeuN-positive	1020050	14.09421107	0.001372482	0.001470516	0.001372482	0.001176413	0	0	57.76216852	19.70501446	83.30287731	0.004628204	0.003210627	86.6797706	0.302634279	6277	6198	10663	10663	LGN Inh DSEL	GABAergic	NA	NA	NA
21	SM-GE67B_S005_E1-50	6	P	#0d47a1	Glut	#00ADEE	2	Macaque	#939598	1	8	Q18.27.001	Macaque LGN Parvocellular	M	2.8 yrs	Macaca nemestrina	#FF7F00	PC	P_M	2	R8S4-180307	F2S4_180131_061	F2S4_180131_061_E01	Nuclei	NeuN-positive	988282	15.14132606	0.003339128	0.001618971	0.003339128	0.001315414	0	0	49.37507715	24.34983132	79.39333105	0.005072439	0.004080819	83.50420224	0.334260421	7089	6990	11455	11455	LGN Exc IL15RA	Glutamatergic	NA	NA	NA
22	SM-GE67B_S006_E1-50	6	P	#0d47a1	Glut	#00ADEE	2	Macaque	#939598	1	8	Q18.27.001	Macaque LGN Parvocellular	M	2.8 yrs	Macaca nemestrina	#FF7F00	PC	P_M	2	R8S4-180307	F2S4_180131_061	F2S4_180131_061_F01	Nuclei	NeuN-positive	1049377	13.6298013	0.00390708	9.53E-05	0.00390708	9.53E-05	0	0.000857652	52.27997183	23.90751846	80.40084736	0.005488971	0.003983316	84.52214981	0.33101429	6476	6383	11231	11231	LGN Exc IL15RA	Glutamatergic	NA	NA	NA
23	SM-GE67B_S007_E1-50	7	K1	#1e633b	Glut	#00ADEE	2	Macaque	#939598	1	5	Q18.27.001	Macaque LGN Parvocellular	M	2.8 yrs	Macaca nemestrina	#FF7F00	PC	K1_M	1	R8S4-180307	F2S4_180131_061	F2S4_180131_061_G01	Nuclei	NeuN-positive	1015102	19.3463317	0.006797346	0.001773221	0.006797346	0.001576196	0	0	42.88702022	26.37468944	78.97964934	0.005675292	0.005681202	83.49436805	0.352273644	7377	7178	11598	11598	LGN Exc PRKCG SYNDIG1L	Glutamatergic	NA	NA	NA
24	SM-GE67B_S008_E1-50	10	Low Quality	#444444	Low Quality	#000000	0	Macaque	#939598	1	10	Q18.27.001	Macaque LGN Parvocellular	M	2.8 yrs	Macaca nemestrina	#FF7F00	PC	Low Quality_M	NA	R8S4-180307	F2S4_180131_061	F2S4_180131_061_H01	Nuclei	NeuN-positive	769003	9.904252649	0.000260077	0.000130039	0.000130039	0.000130039	0	0	5.17514236	21.47897993	21.92761277	0.080939866	0.11124534	43.87304081	0.853646335	1335	1326	4184	4184	NA	NA	NA	NA	NA
25	SM-GE67B_S009_E1-50	5	M	#90caf9	Glut	#00ADEE	2	Macaque	#939598	1	7	Q18.27.001	Macaque LGN Parvocellular	M	2.8 yrs	Macaca nemestrina	#FF7F00	PC	M_M	0	R8S4-180307	F2S4_180131_062	F2S4_180131_062_A01	Nuclei	NeuN-positive	1070957	11.70065652	0.004948845	0.000373498	0.004948845	0.000186749	0	0	53.81243131	24.42880526	80.9872852	0.004838663	0.004117812	84.87745073	0.318959853	6675	6600	11716	11716	LGN Exc IL15RA	Glutamatergic	NA	NA	NA
26	SM-GE67B_S010_E1-50	10	Low Quality	#444444	Low Quality	#000000	0	Macaque	#939598	1	10	Q18.27.001	Macaque LGN Parvocellular	M	2.8 yrs	Macaca nemestrina	#FF7F00	PC	Low Quality_M	NA	R8S4-180307	F2S4_180131_062	F2S4_180131_062_B01	Nuclei	NeuN-positive	792872	10.59717079	0.001261238	0	0.001135114	0	0	0	6.450221473	31.68556841	25.08563803	0.057769728	0.085354256	45.64948693	0.847990633	1428	1422	4443	4443	NA	NA	NA	NA	NA
27	SM-GE67B_S011_E1-50	2	GABA2	#DD6091	GABA	#f02864	1	Macaque	#939598	1	2	Q18.27.001	Macaque LGN Parvocellular	M	2.8 yrs	Macaca nemestrina	#FF7F00	PC	GABA2_M	6	R8S4-180307	F2S4_180131_062	F2S4_180131_062_C01	Nuclei	NeuN-positive	968333	15.8672688	0.000929432	0.000929432	0.000929432	0.000929432	0	0	55.67970936	20.52775233	83.6969307	0.003476077	0.003341826	87.14677699	0.306091393	6824	6718	11086	11086	LGN Inh DFNB31	GABAergic	NA	NA	NA
28	SM-GE67B_S012_E1-50	6	P	#0d47a1	Glut	#00ADEE	2	Macaque	#939598	1	8	Q18.27.001	Macaque LGN Parvocellular	M	2.8 yrs	Macaca nemestrina	#FF7F00	PC	P_M	2	R8S4-180307	F2S4_180131_062	F2S4_180131_062_D01	Nuclei	NeuN-positive	957754	14.36276956	0.005220547	0.000313233	0.005220547	0.000208822	0	0	52.19805921	23.17745475	80.84288867	0.003794294	0.002908889	84.47722484	0.325813096	6754	6665	11269	11269	LGN Exc IL15RA	Glutamatergic	NA	NA	NA
29	SM-GE67B_S013_E1-50	2	GABA2	#DD6091	GABA	#f02864	1	Macaque	#939598	1	2	Q18.27.001	Macaque LGN Parvocellular	M	2.8 yrs	Macaca nemestrina	#FF7F00	PC	GABA2_M	6	R8S4-180307	F2S4_180131_062	F2S4_180131_062_E01	Nuclei	NeuN-positive	939628	12.88137433	0.001277101	0.004044154	0.001277101	0.003405603	0	0	51.26890642	20.80993755	77.30857318	0.008556578	0.019548162	82.54138872	0.354439168	3621	3580	8041	8041	LGN Inh DFNB31	GABAergic	NA	NA	NA
30	SM-GE67B_S014_E1-50	6	P	#0d47a1	Glut	#00ADEE	2	Macaque	#939598	1	8	Q18.27.001	Macaque LGN Parvocellular	M	2.8 yrs	Macaca nemestrina	#FF7F00	PC	P_M	2	R8S4-180307	F2S4_180131_062	F2S4_180131_062_F01	Nuclei	NeuN-positive	945603	14.94876814	0.024851867	0.000528763	0.024851867	0.000317258	0	0	46.53464509	24.35176284	76.29142463	0.006382171	0.017079049	81.75090392	0.374429452	4265	4192	9016	9016	LGN Exc IL15RA	Glutamatergic	NA	NA	NA
31	SM-GE67B_S015_E1-50	6	P	#0d47a1	Glut	#00ADEE	2	Macaque	#939598	1	8	Q18.27.001	Macaque LGN Parvocellular	M	2.8 yrs	Macaca nemestrina	#FF7F00	PC	P_M	2	R8S4-180307	F2S4_180131_062	F2S4_180131_062_G01	Nuclei	NeuN-positive	991112	11.5782071	0.006760084	0.000605381	0.006760084	0.000504484	0	0	50.02643495	26.67337294	77.58184746	0.005490802	0.006191026	82.1606438	0.360452961	5741	5684	11343	11343	LGN Exc IL15RA	Glutamatergic	NA	NA	NA
32	SM-GE67B_S016_E1-50	6	P	#0d47a1	Glut	#00ADEE	2	Macaque	#939598	1	8	Q18.27.001	Macaque LGN Parvocellular	M	2.8 yrs	Macaca nemestrina	#FF7F00	PC	P_M	2	R8S4-180307	F2S4_180131_062	F2S4_180131_062_H01	Nuclei	NeuN-positive	1041387	16.85242854	0.006433727	0.002016541	0.006433727	0.001632438	0	0	50.22772514	23.0560781	80.70064251	0.003840071	0.003419478	84.62838503	0.322740271	7614	7441	11998	11998	LGN Exc IL15RA	Glutamatergic	NA	NA	NA
33	SM-GE67B_S097_E1-50	6	P	#0d47a1	Glut	#00ADEE	2	Macaque	#939598	1	8	Q18.27.001	Macaque LGN Parvocellular	M	2.8 yrs	Macaca nemestrina	#FF7F00	PC	P_M	2	R8S4-180307	F2S4_180131_038	F2S4_180131_038_A01	Nuclei	NeuN-positive	1047496	12.31030954	0.006491672	0.004295959	0.006491672	0.003532233	0	0	54.27934808	21.82776832	79.26149599	0.005388087	0.003448223	83.12279951	0.333127507	6505	6433	11641	11641	LGN Exc IL15RA	Glutamatergic	NA	NA	NA
34	SM-GE67B_S098_E1-50	6	P	#0d47a1	Glut	#00ADEE	2	Macaque	#939598	1	8	Q18.27.001	Macaque LGN Parvocellular	M	2.8 yrs	Macaca nemestrina	#FF7F00	PC	P_M	2	R8S4-180307	F2S4_180131_038	F2S4_180131_038_B01	Nuclei	NeuN-positive	1126307	16.50526899	0.010743074	0.003373858	0.010743074	0.002219643	0	0	47.37243043	25.32923972	79.35349776	0.005053684	0.004432184	83.71474207	0.334610921	6688	6527	11552	11552	LGN Exc IL15RA	Glutamatergic	NA	NA	NA
35	SM-GE67B_S099_E1-50	10	Low Quality	#444444	Low Quality	#000000	0	Macaque	#939598	1	10	Q18.27.001	Macaque LGN Parvocellular	M	2.8 yrs	Macaca nemestrina	#FF7F00	PC	Low Quality_M	NA	R8S4-180307	F2S4_180131_038	F2S4_180131_038_C01	Nuclei	NeuN-positive	937813	9.630597998	0.01898033	0	0.01898033	0	0	0	10.81761503	41.73987778	33.09721661	0.020308953	0.025086025	46.52430708	0.785645073	3343	3312	8046	8046	NA	NA	NA	NA	NA
36	SM-GE67B_S100_E1-50	6	P	#0d47a1	Glut	#00ADEE	2	Macaque	#939598	1	8	Q18.27.001	Macaque LGN Parvocellular	M	2.8 yrs	Macaca nemestrina	#FF7F00	PC	P_M	2	R8S4-180307	F2S4_180131_038	F2S4_180131_038_D01	Nuclei	NeuN-positive	1049938	11.72735914	0.00485743	0.000952437	0.00485743	0.000666706	0	0	53.17837815	24.77184367	80.57666262	0.004136435	0.003713553	84.40593635	0.32082705	6584	6526	11637	11637	LGN Exc IL15RA	Glutamatergic	NA	NA	NA
37	SM-GE67B_S101_E1-50	6	P	#0d47a1	Glut	#00ADEE	2	Macaque	#939598	1	8	Q18.27.001	Macaque LGN Parvocellular	M	2.8 yrs	Macaca nemestrina	#FF7F00	PC	P_M	2	R8S4-180307	F2S4_180131_038	F2S4_180131_038_E01	Nuclei	NeuN-positive	1233867	12.91006243	0.009482383	0.000324184	0.009482383	0.000162092	0	0	50.73618145	24.37539865	78.4080456	0.005246919	0.004588825	82.79855122	0.350600228	6795	6651	11843	11843	LGN Exc IL15RA	Glutamatergic	NA	NA	NA
38	SM-GE67B_S102_E1-50	10	Low Quality	#444444	Low Quality	#000000	0	Macaque	#939598	1	10	Q18.27.001	Macaque LGN Parvocellular	M	2.8 yrs	Macaca nemestrina	#FF7F00	PC	Low Quality_M	NA	R8S4-180307	F2S4_180131_038	F2S4_180131_038_F01	Nuclei	NeuN-positive	990382	10.92063466	0.012116537	0.011005854	0.012116537	0.006967009	0	0	28.57624634	37.84630577	54.32196869	0.024125035	0.053473306	68.47650704	0.574587353	2989	2941	8300	8300	NA	NA	NA	NA	NA
39	SM-GE67B_S103_E1-50	6	P	#0d47a1	Glut	#00ADEE	2	Macaque	#939598	1	8	Q18.27.001	Macaque LGN Parvocellular	M	2.8 yrs	Macaca nemestrina	#FF7F00	PC	P_M	2	R8S4-180307	F2S4_180131_038	F2S4_180131_038_G01	Nuclei	NeuN-positive	1084217	11.15523922	0.003873763	0.000276697	0.003873763	0.000184465	0	0.00073786	52.54483189	25.22068922	79.89738217	0.004762884	0.003515901	83.67882075	0.330085652	6825	6771	11907	11907	LGN Exc IL15RA	Glutamatergic	NA	NA	NA
40	SM-GE67B_S104_E1-50	6	P	#0d47a1	Glut	#00ADEE	2	Macaque	#939598	1	8	Q18.27.001	Macaque LGN Parvocellular	M	2.8 yrs	Macaca nemestrina	#FF7F00	PC	P_M	2	R8S4-180307	F2S4_180131_038	F2S4_180131_038_H01	Nuclei	NeuN-positive	1111430	11.63186166	0.005398451	0.000449871	0.005398451	0.000449871	0	0	52.67286289	24.6316907	79.11654355	0.004787526	0.003751023	83.28108833	0.331646267	6686	6620	11658	11658	LGN Exc IL15RA	Glutamatergic	NA	NA	NA
41	SM-GE67D_S001_E1-50	6	P	#0d47a1	Glut	#00ADEE	2	Macaque	#939598	1	8	Q18.27.001	Macaque LGN Parvocellular	M	2.8 yrs	Macaca nemestrina	#FF7F00	PC	P_M	2	R8S4-180307	F2S4_180131_063	F2S4_180131_063_A01	Nuclei	NeuN-positive	986342	12.50773058	0.005069236	0.000608308	0.005069236	0.000405539	0	0.001419386	49.23860081	25.7746299	78.2230707	0.003726902	0.006398389	82.64293724	0.34914519	6045	5962	11047	11047	LGN Exc IL15RA	Glutamatergic	NA	NA	NA
42	SM-GE67D_S002_E1-50	6	P	#0d47a1	Glut	#00ADEE	2	Macaque	#939598	1	8	Q18.27.001	Macaque LGN Parvocellular	M	2.8 yrs	Macaca nemestrina	#FF7F00	PC	P_M	0	R8S4-180307	F2S4_180131_063	F2S4_180131_063_B01	Nuclei	NeuN-positive	1064556	16.51796618	0.006669447	0.000657551	0.006669447	0.000563615	0	0	44.36826245	23.71486329	75.47249745	0.005459553	0.004041121	79.4106651	0.358830352	7711	7542	12211	12211	LGN Exc IL15RA	Glutamatergic	NA	NA	NA
43	SM-GE67D_S003_E1-50	6	P	#0d47a1	Glut	#00ADEE	2	Macaque	#939598	1	8	Q18.27.001	Macaque LGN Parvocellular	M	2.8 yrs	Macaca nemestrina	#FF7F00	PC	P_M	2	R8S4-180307	F2S4_180131_063	F2S4_180131_063_C01	Nuclei	NeuN-positive	1006658	12.46808747	0.006755025	0.001688756	0.006755025	0.00139074	0	0	52.8429715	25.2770057	80.64258169	0.002773534	0.003631819	84.64245056	0.316614678	6478	6405	11696	11696	LGN Exc IL15RA	Glutamatergic	NA	NA	NA
44	SM-GE67D_S004_E1-50	6	P	#0d47a1	Glut	#00ADEE	2	Macaque	#939598	1	8	Q18.27.001	Macaque LGN Parvocellular	M	2.8 yrs	Macaca nemestrina	#FF7F00	PC	P_M	2	R8S4-180307	F2S4_180131_063	F2S4_180131_063_D01	Nuclei	NeuN-positive	1128245	13.49733436	0.006824759	0	0.006824759	0	0	0	52.16437919	24.25155884	80.48907817	0.003148252	0.005376492	84.70252472	0.332497541	5985	5866	10733	10733	LGN Exc IL15RA	Glutamatergic	NA	NA	NA
45	SM-GE67D_S005_E1-50	6	P	#0d47a1	Glut	#00ADEE	2	Macaque	#939598	1	8	Q18.27.001	Macaque LGN Parvocellular	M	2.8 yrs	Macaca nemestrina	#FF7F00	PC	P_M	0	R8S4-180307	F2S4_180131_063	F2S4_180131_063_E01	Nuclei	NeuN-positive	1096892	15.30670294	0.004011334	0.001641	0.004011334	0.001276333	0	0.000364667	48.03070858	26.10256981	79.57474391	0.002949242	0.002786965	83.60713726	0.343826045	8072	7926	12709	12709	LGN Exc IL15RA	Glutamatergic	NA	NA	NA
46	SM-GE67D_S006_E1-50	6	P	#0d47a1	Glut	#00ADEE	2	Macaque	#939598	1	8	Q18.27.001	Macaque LGN Parvocellular	M	2.8 yrs	Macaca nemestrina	#FF7F00	PC	P_M	2	R8S4-180307	F2S4_180131_063	F2S4_180131_063_F01	Nuclei	NeuN-positive	1106198	16.42273806	0.005875982	0.001536795	0.005875982	0.000813598	0	0	48.93219839	24.53900658	79.78643968	0.002638768	0.004887009	84.00928224	0.336547546	6597	6445	11433	11433	LGN Exc IL15RA	Glutamatergic	NA	NA	NA
47	SM-GE67D_S007_E1-50	6	P	#0d47a1	Glut	#00ADEE	2	Macaque	#939598	1	8	Q18.27.001	Macaque LGN Parvocellular	M	2.8 yrs	Macaca nemestrina	#FF7F00	PC	P_M	2	R8S4-180307	F2S4_180131_063	F2S4_180131_063_G01	Nuclei	NeuN-positive	1074389	14.83429186	0.002978437	9.31E-05	0.002978437	9.31E-05	0	0	52.59221753	23.23590431	81.94536616	0.003179482	0.00386173	85.56733176	0.315489146	6860	6735	11440	11440	LGN Exc IL15RA	Glutamatergic	NA	NA	NA
48	SM-GE67D_S008_E1-50	10	Low Quality	#444444	Low Quality	#000000	0	Macaque	#939598	1	10	Q18.27.001	Macaque LGN Parvocellular	M	2.8 yrs	Macaca nemestrina	#FF7F00	PC	Low Quality_M	NA	R8S4-180307	F2S4_180131_063	F2S4_180131_063_H01	Nuclei	NeuN-positive	1099366	16.39372147	0.003365576	9.10E-05	0.003365576	0	0	0	19.06980933	38.23349094	46.08319704	0.014496537	0.087707824	64.51254632	0.625506378	2338	2194	7633	7633	NA	NA	NA	NA	NA
49	SM-GE67D_S009_E1-50	6	P	#0d47a1	Glut	#00ADEE	2	Macaque	#939598	1	8	Q18.27.001	Macaque LGN Parvocellular	M	2.8 yrs	Macaca nemestrina	#FF7F00	PC	P_M	2	R8S4-180307	F2S4_180131_064	F2S4_180131_064_A01	Nuclei	NeuN-positive	1000711	14.27624959	0.010392611	0.002798011	0.010392611	0.001998579	0	0	46.80572113	26.73469163	77.56854876	0.00389623	0.005481103	82.19376024	0.355093394	5533	5455	10682	10682	LGN Exc IL15RA	Glutamatergic	NA	NA	NA
50	SM-GE67D_S010_E1-50	3	GABA3	#FF88AD	GABA	#f02864	1	Macaque	#939598	1	1	Q18.27.001	Macaque LGN Parvocellular	M	2.8 yrs	Macaca nemestrina	#FF7F00	PC	GABA3_M	3	R8S4-180307	F2S4_180131_064	F2S4_180131_064_B01	Nuclei	NeuN-positive	1089116	17.89083991	0.000734541	0.00036727	0.000734541	0.000183635	0	0	52.42168878	20.79796826	82.11072099	0.002862872	0.003599249	85.78728069	0.317655628	7667	7482	11942	11942	LGN Inh DSEL	GABAergic	NA	NA	NA
51	SM-GE67D_S011_E1-50	6	P	#0d47a1	Glut	#00ADEE	2	Macaque	#939598	1	8	Q18.27.001	Macaque LGN Parvocellular	M	2.8 yrs	Macaca nemestrina	#FF7F00	PC	P_M	2	R8S4-180307	F2S4_180131_064	F2S4_180131_064_C01	Nuclei	NeuN-positive	972989	15.12822858	0.006783222	0.00051388	0.006783222	0.00051388	0	0	52.18753758	23.01166817	80.95476927	0.00341011	0.003549886	84.79561434	0.321863058	7254	7165	11683	11683	LGN Exc IL15RA	Glutamatergic	NA	NA	NA
52	SM-GE67D_S012_E1-50	6	P	#0d47a1	Glut	#00ADEE	2	Macaque	#939598	1	8	Q18.27.001	Macaque LGN Parvocellular	M	2.8 yrs	Macaca nemestrina	#FF7F00	PC	P_M	2	R8S4-180307	F2S4_180131_064	F2S4_180131_064_D01	Nuclei	NeuN-positive	1146236	13.03762925	0.008113512	0.001395873	0.008113512	0.000261726	0	0	52.92531381	24.03379409	80.39077467	0.002951399	0.003411165	84.31439948	0.323603511	6739	6629	11823	11823	LGN Exc IL15RA	Glutamatergic	NA	NA	NA
53	SM-GE67D_S013_E1-50	6	P	#0d47a1	Glut	#00ADEE	2	Macaque	#939598	1	8	Q18.27.001	Macaque LGN Parvocellular	M	2.8 yrs	Macaca nemestrina	#FF7F00	PC	P_M	2	R8S4-180307	F2S4_180131_064	F2S4_180131_064_E01	Nuclei	NeuN-positive	1121184	11.99820904	0.007670463	0.001159489	0.007670463	0.000802723	0	0	51.06369695	25.12567072	76.7725904	0.004121536	0.004172375	81.28969018	0.357313934	6049	5965	11704	11704	LGN Exc IL15RA	Glutamatergic	NA	NA	NA
54	SM-GE67D_S014_E1-50	6	P	#0d47a1	Glut	#00ADEE	2	Macaque	#939598	1	8	Q18.27.001	Macaque LGN Parvocellular	M	2.8 yrs	Macaca nemestrina	#FF7F00	PC	P_M	2	R8S4-180307	F2S4_180131_064	F2S4_180131_064_F01	Nuclei	NeuN-positive	1157689	16.17705619	0.002677749	0.000345516	0.002677749	0	0	0	50.73003199	22.89682289	80.06407593	0.002718347	0.003142467	84.00295762	0.332810112	8000	7812	12611	12611	LGN Exc IL15RA	Glutamatergic	NA	NA	NA
55	SM-GE67D_S015_E1-50	6	P	#0d47a1	Glut	#00ADEE	2	Macaque	#939598	1	8	Q18.27.001	Macaque LGN Parvocellular	M	2.8 yrs	Macaca nemestrina	#FF7F00	PC	P_M	0	R8S4-180307	F2S4_180131_064	F2S4_180131_064_G01	Nuclei	NeuN-positive	1197918	13.25624959	0.006511297	0.000667825	0.006511297	0.000333913	0	0	50.85239557	24.6063587	79.4662072	0.003683057	0.003158814	83.28057513	0.337361738	7535	7394	12527	12527	LGN Exc IL15RA	Glutamatergic	NA	NA	NA
56	SM-GE67D_S016_E1-50	5	M	#90caf9	Glut	#00ADEE	2	Macaque	#939598	1	7	Q18.27.001	Macaque LGN Parvocellular	M	2.8 yrs	Macaca nemestrina	#FF7F00	PC	M_M	4	R8S4-180307	F2S4_180131_064	F2S4_180131_064_H01	Nuclei	NeuN-positive	1299048	13.45100412	0.010084308	0.001000733	0.010084308	0.000615836	0	0	52.1647391	24.91717011	81.28244684	0.002972946	0.00236019	85.37536719	0.321130218	8595	8418	13080	13080	LGN Exc IL15RA	Glutamatergic	NA	NA	NA
57	SM-GE67D_S017_E1-50	3	GABA3	#FF88AD	GABA	#f02864	1	Macaque	#939598	1	1	Q18.27.001	Macaque LGN Parvocellular	M	2.8 yrs	Macaca nemestrina	#FF7F00	PC	GABA3_M	3	R8S4-180307	F2S4_180131_065	F2S4_180131_065_A01	Nuclei	NeuN-positive	1087749	14.51759551	0.001011263	0.001562861	0.001011263	0.001470928	0	0	56.20074116	21.10670752	82.46911742	0.002655944	0.005775229	86.49762031	0.311423509	5707	5594	10644	10644	LGN Inh DSEL	GABAergic	NA	NA	NA
58	SM-GE67D_S018_E1-50	6	P	#0d47a1	Glut	#00ADEE	2	Macaque	#939598	1	8	Q18.27.001	Macaque LGN Parvocellular	M	2.8 yrs	Macaca nemestrina	#FF7F00	PC	P_M	2	R8S4-180307	F2S4_180131_065	F2S4_180131_065_B01	Nuclei	NeuN-positive	1042448	15.45938023	0.004988258	0.002014489	0.004988258	0.001438921	0	0	50.44817583	24.43584716	80.78580418	0.003094639	0.003762298	84.760295	0.330124843	6992	6858	11524	11524	LGN Exc IL15RA	Glutamatergic	NA	NA	NA
59	SM-GE67D_S019_E1-50	7	K1	#1e633b	Glut	#00ADEE	2	Macaque	#939598	1	5	Q18.27.001	Macaque LGN Parvocellular	M	2.8 yrs	Macaca nemestrina	#FF7F00	PC	K1_M	1	R8S4-180307	F2S4_180131_065	F2S4_180131_065_C01	Nuclei	NeuN-positive	1264372	14.30093359	0.005694527	0.000395453	0.005694527	0.000237272	0	0	51.11636449	25.44338217	81.58231913	0.003138317	0.003904705	85.5427042	0.323024933	7070	6900	12160	12160	LGN Exc PRKCG SYNDIG1L	Glutamatergic	NA	NA	NA
60	SM-GE67D_S020_E1-50	7	K1	#1e633b	Glut	#00ADEE	2	Macaque	#939598	1	5	Q18.27.001	Macaque LGN Parvocellular	M	2.8 yrs	Macaca nemestrina	#FF7F00	PC	K1_M	0	R8S4-180307	F2S4_180131_065	F2S4_180131_065_D01	Nuclei	NeuN-positive	1141540	11.59468788	0.006920476	0.000700808	0.006920476	0.000613207	0	0	52.20710619	26.41957356	80.29101039	0.003151007	0.004317851	84.57268252	0.33299531	6079	6003	11713	11713	LGN Exc PRKCG SYNDIG1L	Glutamatergic	NA	NA	NA
61	SM-GE67D_S021_E1-50	10	Low Quality	#444444	Low Quality	#000000	0	Macaque	#939598	1	10	Q18.27.001	Macaque LGN Parvocellular	M	2.8 yrs	Macaca nemestrina	#FF7F00	PC	Low Quality_M	NA	R8S4-180307	F2S4_180131_065	F2S4_180131_065_E01	Nuclei	NeuN-positive	749182	7.342007683	0.00734134	0.001334789	0.00734134	0.00120131	0	0	5.996006311	34.70264902	23.08451084	0.020052537	0.092906664	41.99873996	0.83210065	1801	1799	5867	5867	NA	NA	NA	NA	NA
62	SM-GE67D_S022_E1-50	6	P	#0d47a1	Glut	#00ADEE	2	Macaque	#939598	1	8	Q18.27.001	Macaque LGN Parvocellular	M	2.8 yrs	Macaca nemestrina	#FF7F00	PC	P_M	2	R8S4-180307	F2S4_180131_065	F2S4_180131_065_F01	Nuclei	NeuN-positive	1187706	13.74111102	0.008335396	0.002610074	0.008335396	0.002020702	0	0	50.03603585	25.37715563	79.08160774	0.003068941	0.006898172	83.54053949	0.348475436	5814	5692	11272	11272	LGN Exc IL15RA	Glutamatergic	NA	NA	NA
63	SM-GE67D_S023_E1-50	6	P	#0d47a1	Glut	#00ADEE	2	Macaque	#939598	1	8	Q18.27.001	Macaque LGN Parvocellular	M	2.8 yrs	Macaca nemestrina	#FF7F00	PC	P_M	0	R8S4-180307	F2S4_180131_065	F2S4_180131_065_G01	Nuclei	NeuN-positive	1213996	12.47030468	0.006425062	0.002141687	0.006425062	0.001400334	0	0	50.25807334	25.76235836	78.01936744	0.004396225	0.004588977	82.5553791	0.347439604	7184	7048	12446	12446	LGN Exc IL15RA	Glutamatergic	NA	NA	NA
64	SM-GE67D_S024_E1-50	6	P	#0d47a1	Glut	#00ADEE	2	Macaque	#939598	1	8	Q18.27.001	Macaque LGN Parvocellular	M	2.8 yrs	Macaca nemestrina	#FF7F00	PC	P_M	2	R8S4-180307	F2S4_180131_065	F2S4_180131_065_H01	Nuclei	NeuN-positive	916421	11.89900712	0.006547209	0.002073283	0.006547209	0.001636802	0	0	54.23162498	23.82474867	81.06252476	0.003775557	0.006381347	85.20265249	0.325253374	5444	5404	9966	9966	LGN Exc IL15RA	Glutamatergic	NA	NA	NA
65	SM-GE67D_S025_E1-50	6	P	#0d47a1	Glut	#00ADEE	2	Macaque	#939598	1	8	Q18.27.001	Macaque LGN Parvocellular	M	2.8 yrs	Macaca nemestrina	#FF7F00	PC	P_M	2	R8S4-180307	F2S4_180131_116	F2S4_180131_116_A01	Nuclei	NeuN-positive	1013649	11.83318881	0.005721902	0.000591921	0.005721902	0.000591921	0	0	52.87915245	24.708257	79.80898713	0.002702119	0.005107291	84.01675531	0.327468746	5871	5822	10938	10938	LGN Exc IL15RA	Glutamatergic	NA	NA	NA
66	SM-GE67D_S026_E1-50	7	K1	#1e633b	Glut	#00ADEE	2	Macaque	#939598	1	5	Q18.27.001	Macaque LGN Parvocellular	M	2.8 yrs	Macaca nemestrina	#FF7F00	PC	K1_M	1	R8S4-180307	F2S4_180131_116	F2S4_180131_116_B01	Nuclei	NeuN-positive	1117783	12.8600095	0.007425413	0.000805165	0.007425413	0.00062624	0	0.000715702	52.15019373	25.32763515	80.91311104	0.002844022	0.003996303	84.92247601	0.327486153	7275	7161	12046	12046	LGN Exc PRKCG SYNDIG1L	Glutamatergic	NA	NA	NA
67	SM-GE67D_S027_E1-50	10	Low Quality	#444444	Low Quality	#000000	0	Macaque	#939598	1	10	Q18.27.001	Macaque LGN Parvocellular	M	2.8 yrs	Macaca nemestrina	#FF7F00	PC	Low Quality_M	NA	R8S4-180307	F2S4_180131_116	F2S4_180131_116_C01	Nuclei	NeuN-positive	1070294	13.36259009	0.038867825	9.34E-05	0.038867825	9.34E-05	0	0	13.84647583	42.40208765	41.58427497	0.010213082	0.051981044	57.15130609	0.709489177	2568	2469	7362	7362	NA	NA	NA	NA	NA
68	SM-GE67D_S028_E1-50	10	Low Quality	#444444	Low Quality	#000000	0	Macaque	#939598	1	10	Q18.27.001	Macaque LGN Parvocellular	M	2.8 yrs	Macaca nemestrina	#FF7F00	PC	Low Quality_M	NA	R8S4-180307	F2S4_180131_116	F2S4_180131_116_D01	Nuclei	NeuN-positive	1098622	8.792287065	0.017294392	0.000182046	0.017294392	0.000182046	0	0	19.54402879	40.24405118	46.23391849	0.007723312	0.02370242	56.62347923	0.507700604	4570	4501	13846	13846	NA	NA	NA	NA	NA
69	SM-GE67D_S029_E1-50	6	P	#0d47a1	Glut	#00ADEE	2	Macaque	#939598	1	8	Q18.27.001	Macaque LGN Parvocellular	M	2.8 yrs	Macaca nemestrina	#FF7F00	PC	P_M	2	R8S4-180307	F2S4_180131_116	F2S4_180131_116_E01	Nuclei	NeuN-positive	1176066	17.27641136	0.006037076	0.000680234	0.006037076	0.000595205	0	0	48.50977751	24.23052788	80.18708134	0.002806815	0.003174142	84.25896166	0.334177199	8380	8171	12658	12658	LGN Exc IL15RA	Glutamatergic	NA	NA	NA
70	SM-GE67D_S030_E1-50	6	P	#0d47a1	Glut	#00ADEE	2	Macaque	#939598	1	8	Q18.27.001	Macaque LGN Parvocellular	M	2.8 yrs	Macaca nemestrina	#FF7F00	PC	P_M	2	R8S4-180307	F2S4_180131_116	F2S4_180131_116_F01	Nuclei	NeuN-positive	1250724	15.8083638	0.003917731	0.001838935	0.003917731	0.001039398	0	0	49.16232518	24.81090952	80.13678477	0.002549723	0.004586144	84.21746125	0.330071938	7928	7725	12671	12671	LGN Exc IL15RA	Glutamatergic	NA	NA	NA
71	SM-GE67D_S031_E1-50	6	P	#0d47a1	Glut	#00ADEE	2	Macaque	#939598	1	8	Q18.27.001	Macaque LGN Parvocellular	M	2.8 yrs	Macaca nemestrina	#FF7F00	PC	P_M	2	R8S4-180307	F2S4_180131_116	F2S4_180131_116_G01	Nuclei	NeuN-positive	1080764	15.91448272	0.008234915	0.001480434	0.008234915	0.001202853	0	0	47.01100333	24.86999937	77.47889456	0.004411694	0.00865869	82.46740269	0.359825955	5535	5425	10489	10489	LGN Exc IL15RA	Glutamatergic	NA	NA	NA
72	SM-GE67D_S032_E1-50	6	P	#0d47a1	Glut	#00ADEE	2	Macaque	#939598	1	8	Q18.27.001	Macaque LGN Parvocellular	M	2.8 yrs	Macaca nemestrina	#FF7F00	PC	P_M	2	R8S4-180307	F2S4_180131_116	F2S4_180131_116_H01	Nuclei	NeuN-positive	1198112	11.19636562	0.005174808	0.001585828	0.005174808	0.001168505	0	0	50.57156593	27.40052683	79.41803437	0.003310208	0.005439391	83.6087945	0.317750259	6278	6202	11643	11643	LGN Exc IL15RA	Glutamatergic	NA	NA	NA
73	SM-GE67D_S033_E1-50	6	P	#0d47a1	Glut	#00ADEE	2	Macaque	#939598	1	8	Q18.27.001	Macaque LGN Parvocellular	M	2.8 yrs	Macaca nemestrina	#FF7F00	PC	P_M	2	R8S4-180307	F2S4_180131_117	F2S4_180131_117_A01	Nuclei	NeuN-positive	1050932	16.95295224	0.010371746	0.000951536	0.010371746	0.000475768	0	0.000761229	49.24676382	23.64463162	79.76205882	0.002464479	0.007638934	84.292704	0.32913605	6238	6068	11201	11201	LGN Exc IL15RA	Glutamatergic	NA	NA	NA
74	SM-GE67D_S034_E1-50	6	P	#0d47a1	Glut	#00ADEE	2	Macaque	#939598	1	8	Q18.27.001	Macaque LGN Parvocellular	M	2.8 yrs	Macaca nemestrina	#FF7F00	PC	P_M	0	R8S4-180307	F2S4_180131_117	F2S4_180131_117_B01	Nuclei	NeuN-positive	984940	16.38993238	0.007208561	0.002335168	0.007208561	0.001827522	0	0	49.6299267	24.58017747	81.03610372	0.002643816	0.003927143	85.14254675	0.331426603	7501	7376	11868	11868	LGN Exc IL15RA	Glutamatergic	NA	NA	NA
75	SM-GE67D_S035_E1-50	6	P	#0d47a1	Glut	#00ADEE	2	Macaque	#939598	1	8	Q18.27.001	Macaque LGN Parvocellular	M	2.8 yrs	Macaca nemestrina	#FF7F00	PC	P_M	2	R8S4-180307	F2S4_180131_117	F2S4_180131_117_C01	Nuclei	NeuN-positive	1025617	19.8548776	0.010920256	0.000487511	0.010920256	0.000390009	0	0	40.38242346	23.30811599	73.40274196	0.005454278	0.010600448	78.59181351	0.390501695	5894	5685	10414	10414	LGN Exc IL15RA	Glutamatergic	NA	NA	NA
76	SM-GE67D_S036_E1-50	6	P	#0d47a1	Glut	#00ADEE	2	Macaque	#939598	1	8	Q18.27.001	Macaque LGN Parvocellular	M	2.8 yrs	Macaca nemestrina	#FF7F00	PC	P_M	2	R8S4-180307	F2S4_180131_117	F2S4_180131_117_D01	Nuclei	NeuN-positive	1119891	12.9837636	0.004732603	0.001607299	0.004732603	0.001339416	0	0	51.23704003	25.16503838	79.65543075	0.002655616	0.0054291	83.82038966	0.327909928	6460	6363	11598	11598	LGN Exc IL15RA	Glutamatergic	NA	NA	NA
77	SM-GE67D_S037_E1-50	6	P	#0d47a1	Glut	#00ADEE	2	Macaque	#939598	1	8	Q18.27.001	Macaque LGN Parvocellular	M	2.8 yrs	Macaca nemestrina	#FF7F00	PC	P_M	0	R8S4-180307	F2S4_180131_117	F2S4_180131_117_E01	Nuclei	NeuN-positive	1135601	16.96203156	0.005107428	0.00096865	0.005107428	0.00096865	0	0	47.75638627	24.54409603	79.4743048	0.003042442	0.003908063	83.62549874	0.345972627	7978	7781	12632	12632	LGN Exc IL15RA	Glutamatergic	NA	NA	NA
78	SM-GE67D_S038_E1-50	10	Low Quality	#444444	Low Quality	#000000	0	Macaque	#939598	1	10	Q18.27.001	Macaque LGN Parvocellular	M	2.8 yrs	Macaca nemestrina	#FF7F00	PC	Low Quality_M	NA	R8S4-180307	F2S4_180131_117	F2S4_180131_117_F01	Nuclei	NeuN-positive	733029	9.337147644	0.001500623	0.000545681	0.001500623	0.000272841	0	0	7.092625258	36.68204123	26.52555356	0.013483778	0.057160085	42.65724821	0.824458948	2245	2232	6167	6167	NA	NA	NA	NA	NA
79	SM-GE67D_S039_E1-50	6	P	#0d47a1	Glut	#00ADEE	2	Macaque	#939598	1	8	Q18.27.001	Macaque LGN Parvocellular	M	2.8 yrs	Macaca nemestrina	#FF7F00	PC	P_M	2	R8S4-180307	F2S4_180131_117	F2S4_180131_117_G01	Nuclei	NeuN-positive	1117367	17.09688938	0.006622712	0.001968914	0.006622712	0.000894961	0	0	48.41578461	24.71739366	80.21249956	0.002331374	0.004565197	84.41326798	0.335462576	7479	7300	12099	12099	LGN Exc IL15RA	Glutamatergic	NA	NA	NA
80	SM-GE67D_S040_E1-50	6	P	#0d47a1	Glut	#00ADEE	2	Macaque	#939598	1	8	Q18.27.001	Macaque LGN Parvocellular	M	2.8 yrs	Macaca nemestrina	#FF7F00	PC	P_M	2	R8S4-180307	F2S4_180131_117	F2S4_180131_117_H01	Nuclei	NeuN-positive	1000194	13.72913655	0.004599108	0	0.004599108	0	0	0	50.46840913	25.97556074	80.75613331	0.003551311	0.005576918	85.16417815	0.333260833	6643	6561	11274	11274	LGN Exc IL15RA	Glutamatergic	NA	NA	NA
81	SM-GE67D_S041_E1-50	6	P	#0d47a1	Glut	#00ADEE	2	Macaque	#939598	1	8	Q18.27.001	Macaque LGN Parvocellular	M	2.8 yrs	Macaca nemestrina	#FF7F00	PC	P_M	2	R8S4-180307	F2S4_180131_118	F2S4_180131_118_A01	Nuclei	NeuN-positive	1007922	10.55418971	0.014584462	0	0.014584462	0	0	0	19.82345856	16.08001413	38.47758061	0.008730834	0.027418788	44.51048791	0.612128133	2154	2127	6418	6418	NA	NA	NA	NA	NA
82	SM-GE67D_S042_E1-50	10	Low Quality	#444444	Low Quality	#000000	0	Macaque	#939598	1	10	Q18.27.001	Macaque LGN Parvocellular	M	2.8 yrs	Macaca nemestrina	#FF7F00	PC	Low Quality_M	NA	R8S4-180307	F2S4_180131_118	F2S4_180131_118_B01	Nuclei	NeuN-positive	575384	21.90589241	0.036844959	0.000521391	0.036844959	0.000173797	0	0	11.5395979	34.76495697	44.57301559	0.017178093	0.083422549	61.95271332	0.657528616	2401	2309	6408	6408	NA	NA	NA	NA	NA
83	SM-GE67D_S043_E1-50	6	P	#0d47a1	Glut	#00ADEE	2	Macaque	#939598	1	8	Q18.27.001	Macaque LGN Parvocellular	M	2.8 yrs	Macaca nemestrina	#FF7F00	PC	P_M	2	R8S4-180307	F2S4_180131_118	F2S4_180131_118_C01	Nuclei	NeuN-positive	778659	12.52011471	0.003210648	0.001797963	0.003210648	0.00064213	0	0	52.65321534	25.23774849	80.8267804	0.003529144	0.007388343	85.03247249	0.32976413	5794	5757	10588	10588	LGN Exc IL15RA	Glutamatergic	NA	NA	NA
84	SM-GE67D_S044_E1-50	6	P	#0d47a1	Glut	#00ADEE	2	Macaque	#939598	1	8	Q18.27.001	Macaque LGN Parvocellular	M	2.8 yrs	Macaca nemestrina	#FF7F00	PC	P_M	0	R8S4-180307	F2S4_180131_118	F2S4_180131_118_D01	Nuclei	NeuN-positive	1086329	14.85921852	0.004510604	0.001012585	0.004510604	0.000920531	0	0	50.41861167	24.51172711	80.06349826	0.002578409	0.002352878	83.94445881	0.332207995	8036	7895	12846	12846	LGN Exc IL15RA	Glutamatergic	NA	NA	NA
85	SM-GE67D_S045_E1-50	10	Low Quality	#444444	Low Quality	#000000	0	Macaque	#939598	1	10	Q18.27.001	Macaque LGN Parvocellular	M	2.8 yrs	Macaca nemestrina	#FF7F00	PC	Low Quality_M	NA	R8S4-180307	F2S4_180131_118	F2S4_180131_118_E01	Nuclei	NeuN-positive	766961	23.28645133	0.000912693	0.000130385	0.000912693	0	0	0	7.295286201	38.64485939	41.4310506	0.011636837	0.051508486	56.80001982	0.702201575	2935	2790	5544	5544	NA	NA	NA	NA	NA
86	SM-GE67D_S046_E1-50	7	K1	#1e633b	Glut	#00ADEE	2	Macaque	#939598	1	5	Q18.27.001	Macaque LGN Parvocellular	M	2.8 yrs	Macaca nemestrina	#FF7F00	PC	K1_M	1	R8S4-180307	F2S4_180131_118	F2S4_180131_118_F01	Nuclei	NeuN-positive	1042688	14.18554735	0.00594617	0.000767248	0.00594617	0.000383624	0	0	49.44125184	25.0610921	78.30108335	0.003287657	0.006003713	82.80722517	0.346151999	6821	6718	11750	11750	LGN Exc PRKCG SYNDIG1L	Glutamatergic	NA	NA	NA
87	SM-GE67D_S047_E1-50	6	P	#0d47a1	Glut	#00ADEE	2	Macaque	#939598	1	8	Q18.27.001	Macaque LGN Parvocellular	M	2.8 yrs	Macaca nemestrina	#FF7F00	PC	P_M	2	R8S4-180307	F2S4_180131_118	F2S4_180131_118_G01	Nuclei	NeuN-positive	1015425	11.89974641	0.005810375	9.85E-05	0.005810375	0	0	0	52.82704286	24.80508162	80.258217	0.002469902	0.00322919	83.98542482	0.328146053	6728	6670	11973	11973	LGN Exc IL15RA	Glutamatergic	NA	NA	NA
88	SM-GE67D_S048_E1-50	6	P	#0d47a1	Glut	#00ADEE	2	Macaque	#939598	1	8	Q18.27.001	Macaque LGN Parvocellular	M	2.8 yrs	Macaca nemestrina	#FF7F00	PC	P_M	2	R8S4-180307	F2S4_180131_118	F2S4_180131_118_H01	Nuclei	NeuN-positive	983139	13.46513565	0.006713191	0.0020343	0.006713191	0.00183087	0	0	51.82115652	25.1847399	80.48343113	0.003398299	0.004208967	84.62221517	0.330977963	5879	5809	11109	11109	LGN Exc IL15RA	Glutamatergic	NA	NA	NA
89	SM-GE67F_S025_E1-50	5	M	#90caf9	Glut	#00ADEE	2	Macaque	#939598	1	7	Q18.27.001	Macaque LGN Magnocellular	M	2.8 yrs	Macaca nemestrina	#123466	MC	M_M	4	R8S4-180228	F2S4_180131_007	F2S4_180131_007_A01	Nuclei	NeuN-positive	1244116	13.34666542	0.009404268	0.000241135	0.009323889	0.000160757	0	0.000241135	51.54631883	24.17483579	79.71965637	0.003242463	0.002519861	83.69790277	0.337436714	8524	8388	13175	13175	LGN Exc IL15RA	Glutamatergic	NA	NA	NA
90	SM-GE67F_S026_E1-50	5	M	#90caf9	Glut	#00ADEE	2	Macaque	#939598	1	7	Q18.27.001	Macaque LGN Magnocellular	M	2.8 yrs	Macaca nemestrina	#123466	MC	M_M	4	R8S4-180228	F2S4_180131_007	F2S4_180131_007_B01	Nuclei	NeuN-positive	972276	15.40118238	0.00987374	0.001851326	0.00987374	0.001131366	0	0	49.54128252	26.24635392	82.28445421	0.002919953	0.002147538	85.90173984	0.327637038	8314	8211	12592	12592	LGN Exc IL15RA	Glutamatergic	NA	NA	NA
91	SM-GE67F_S027_E1-50	5	M	#90caf9	Glut	#00ADEE	2	Macaque	#939598	1	7	Q18.27.001	Macaque LGN Magnocellular	M	2.8 yrs	Macaca nemestrina	#123466	MC	M_M	4	R8S4-180228	F2S4_180131_007	F2S4_180131_007_C01	Nuclei	NeuN-positive	1058711	11.80095418	0.013129173	0.001038999	0.013129173	0.000661181	0	0	50.96915022	25.9025362	78.9246546	0.003934029	0.00228202	83.17491742	0.355848382	7500	7432	12665	12665	LGN Exc IL15RA	Glutamatergic	NA	NA	NA
92	SM-GE67F_S028_E1-50	2	GABA2	#DD6091	GABA	#f02864	1	Macaque	#939598	1	2	Q18.27.001	Macaque LGN Magnocellular	M	2.8 yrs	Macaca nemestrina	#123466	MC	GABA2_M	6	R8S4-180228	F2S4_180131_007	F2S4_180131_007_D01	Nuclei	NeuN-positive	1174340	12.47262292	0.001873393	0.000596079	0.001873393	0.000255463	0	0	56.13927823	21.90438885	80.89250132	0.004133386	0.002527377	84.65325204	0.319722048	6138	6066	11424	11424	LGN Inh DFNB31	GABAergic	NA	NA	NA
93	SM-GE67F_S029_E1-50	8	K2	#2c9157	Glut	#00ADEE	2	Macaque	#939598	1	6	Q18.27.001	Macaque LGN Magnocellular	M	2.8 yrs	Macaca nemestrina	#123466	MC	K2_M	1	R8S4-180228	F2S4_180131_007	F2S4_180131_007_E01	Nuclei	NeuN-positive	1071064	12.25557016	0.003641239	0.001307111	0.003641239	0.000746921	0	0	54.02188851	23.78466646	81.48327271	0.003683253	0.002167004	84.9671915	0.323801729	7249	7182	11920	11920	LGN Exc PRKCG SYNDIG1L	Glutamatergic	NA	NA	NA
94	SM-GE67F_S030_E1-50	5	M	#90caf9	Glut	#00ADEE	2	Macaque	#939598	1	7	Q18.27.001	Macaque LGN Magnocellular	M	2.8 yrs	Macaca nemestrina	#123466	MC	M_M	4	R8S4-180228	F2S4_180131_007	F2S4_180131_007_F01	Nuclei	NeuN-positive	989865	14.28821102	0.016870987	0.002626621	0.016870987	0.001616382	0	0	51.0518101	25.17807984	80.84516575	0.003566143	0.001728519	84.87925121	0.327546668	8486	8387	12989	12989	LGN Exc IL15RA	Glutamatergic	NA	NA	NA
95	SM-GE67F_S031_E1-50	5	M	#90caf9	Glut	#00ADEE	2	Macaque	#939598	1	7	Q18.27.001	Macaque LGN Magnocellular	M	2.8 yrs	Macaca nemestrina	#123466	MC	M_M	4	R8S4-180228	F2S4_180131_007	F2S4_180131_007_G01	Nuclei	NeuN-positive	1042302	13.53561636	0.008730675	0.001151298	0.008730675	0.000959415	0	0	50.13825168	25.7314099	79.88682743	0.003547916	0.002423482	83.67709167	0.337489054	7926	7838	12707	12707	LGN Exc IL15RA	Glutamatergic	NA	NA	NA
96	SM-GE67F_S032_E1-50	10	Low Quality	#444444	Low Quality	#000000	0	Macaque	#939598	1	10	Q18.27.001	Macaque LGN Magnocellular	M	2.8 yrs	Macaca nemestrina	#123466	MC	Low Quality_M	NA	R8S4-180228	F2S4_180131_007	F2S4_180131_007_H01	Nuclei	NeuN-positive	1000139	11.91134432	0.001199833	1.00E-04	0.000999861	0	0	0	5.18747894	22.18001698	23.36635208	0.090581409	0.15007014	50.45708646	0.842663296	1387	1327	5127	5127	NA	NA	NA	NA	NA
97	SM-GE67F_S041_E1-50	5	M	#90caf9	Glut	#00ADEE	2	Macaque	#939598	1	7	Q18.27.001	Macaque LGN Magnocellular	M	2.8 yrs	Macaca nemestrina	#123466	MC	M_M	4	R8S4-180228	F2S4_180131_008	F2S4_180131_008_A01	Nuclei	NeuN-positive	1155610	13.20869497	0.029594759	0.002596032	0.029594759	0.001730688	0	0.000432672	42.93143881	29.58454842	71.58582913	0.00699717	0.004941979	77.30436739	0.429392828	5767	5651	12480	12480	LGN Exc IL15RA	Glutamatergic	NA	NA	NA
98	SM-GE67F_S042_E1-50	8	K2	#2c9157	Glut	#00ADEE	2	Macaque	#939598	1	6	Q18.27.001	Macaque LGN Magnocellular	M	2.8 yrs	Macaca nemestrina	#123466	MC	K2_M	7	R8S4-180228	F2S4_180131_008	F2S4_180131_008_B01	Nuclei	NeuN-positive	1114411	13.07964476	0.008614416	0.000358934	0.008614416	0.000269201	0	0	52.57844727	25.088051	81.68637962	0.002731488	0.00240755	85.58996636	0.33605286	7165	7058	11960	11960	LGN Exc PRKCG KCNH3	Glutamatergic	NA	NA	NA
99	SM-GE67F_S043_E1-50	5	M	#90caf9	Glut	#00ADEE	2	Macaque	#939598	1	7	Q18.27.001	Macaque LGN Magnocellular	M	2.8 yrs	Macaca nemestrina	#123466	MC	M_M	4	R8S4-180228	F2S4_180131_008	F2S4_180131_008_C01	Nuclei	NeuN-positive	1067247	13.51870748	0.008058116	0.000562194	0.007964417	9.37E-05	0	0	49.30695518	26.64425386	80.4481062	0.003495911	0.002198179	84.23026722	0.341278805	8438	8325	13125	13125	LGN Exc IL15RA	Glutamatergic	NA	NA	NA
100	SM-GE67F_S044_E1-50	5	M	#90caf9	Glut	#00ADEE	2	Macaque	#939598	1	7	Q18.27.001	Macaque LGN Magnocellular	M	2.8 yrs	Macaca nemestrina	#123466	MC	M_M	4	R8S4-180228	F2S4_180131_008	F2S4_180131_008_D01	Nuclei	NeuN-positive	1116583	13.44279825	0.008149864	0.002776327	0.008149864	0.002418092	0	0	50.44631702	26.23244309	80.43996729	0.003070081	0.002202255	84.43859525	0.334759455	8332	8203	13158	13158	LGN Exc IL15RA	Glutamatergic	NA	NA	NA
101	SM-GE67F_S045_E1-50	5	M	#90caf9	Glut	#00ADEE	2	Macaque	#939598	1	7	Q18.27.001	Macaque LGN Magnocellular	M	2.8 yrs	Macaca nemestrina	#123466	MC	M_M	4	R8S4-180228	F2S4_180131_008	F2S4_180131_008_E01	Nuclei	NeuN-positive	907529	10.26953409	0.00969666	0.000881515	0.00969666	0.000110189	0	0	53.36578776	26.34450249	81.02815447	0.00330017	0.002378987	84.80654613	0.33341204	6937	6905	12021	12021	LGN Exc IL15RA	Glutamatergic	NA	NA	NA
102	SM-GE67F_S046_E1-50	8	K2	#2c9157	Glut	#00ADEE	2	Macaque	#939598	1	6	Q18.27.001	Macaque LGN Magnocellular	M	2.8 yrs	Macaca nemestrina	#123466	MC	K2_M	7	R8S4-180228	F2S4_180131_008	F2S4_180131_008_F01	Nuclei	NeuN-positive	1157610	16.45986127	0.010107031	0.000777464	0.010107031	0	0	0	49.44108983	24.65709522	81.82807681	0.003434663	0.00288871	86.08037249	0.345127484	7486	7317	11801	11801	LGN Exc PRKCG KCNH3	Glutamatergic	NA	NA	NA
103	SM-GE67F_S047_E1-50	8	K2	#2c9157	Glut	#00ADEE	2	Macaque	#939598	1	6	Q18.27.001	Macaque LGN Magnocellular	M	2.8 yrs	Macaca nemestrina	#123466	MC	K2_M	7	R8S4-180228	F2S4_180131_008	F2S4_180131_008_G01	Nuclei	NeuN-positive	1191685	13.95100215	0.009230627	0.003272677	0.009146712	0.001426551	0	0	50.24498924	26.0294457	81.02745272	0.00342708	0.00211717	84.88954715	0.339734179	8355	8189	13083	13083	LGN Exc PRKCG KCNH3	Glutamatergic	NA	NA	NA
104	SM-GE67F_S048_E1-50	5	M	#90caf9	Glut	#00ADEE	2	Macaque	#939598	1	7	Q18.27.001	Macaque LGN Magnocellular	M	2.8 yrs	Macaca nemestrina	#123466	MC	M_M	4	R8S4-180228	F2S4_180131_008	F2S4_180131_008_H01	Nuclei	NeuN-positive	1173289	15.62479491	0.012528882	0.000681844	0.012443652	0.000511383	0	0	49.70599741	24.47615208	80.03143301	0.003895886	0.002539016	84.13638924	0.342922272	8588	8403	13017	13017	LGN Exc IL15RA	Glutamatergic	NA	NA	NA
105	SM-GE67F_S049_E1-50	8	K2	#2c9157	Glut	#00ADEE	2	Macaque	#939598	1	6	Q18.27.001	Macaque LGN Magnocellular	M	2.8 yrs	Macaca nemestrina	#123466	MC	K2_M	1	R8S4-180228	F2S4_180131_009	F2S4_180131_009_A01	Nuclei	NeuN-positive	1105836	12.99767778	0.006420482	0.000361717	0.006420482	0	0	0	54.30561132	23.03343353	80.91452982	0.003990646	0.003047468	84.79114444	0.330138337	5409	5321	10788	10788	LGN Exc PRKCG SYNDIG1L	Glutamatergic	NA	NA	NA
106	SM-GE67F_S050_E1-50	3	GABA3	#FF88AD	GABA	#f02864	1	Macaque	#939598	1	1	Q18.27.001	Macaque LGN Magnocellular	M	2.8 yrs	Macaca nemestrina	#123466	MC	GABA3_M	3	R8S4-180228	F2S4_180131_009	F2S4_180131_009_B01	Nuclei	NeuN-positive	1056503	12.26574842	0.001703734	0.00198769	0.001703734	0.001609082	0	0	57.05804905	20.23136707	81.12366931	0.004412671	0.003530515	84.62228692	0.324136496	5365	5291	10511	10511	LGN Inh DSEL	GABAergic	NA	NA	NA
107	SM-GE67F_S051_E1-50	2	GABA2	#DD6091	GABA	#f02864	1	Macaque	#939598	1	2	Q18.27.001	Macaque LGN Magnocellular	M	2.8 yrs	Macaca nemestrina	#123466	MC	GABA2_M	6	R8S4-180228	F2S4_180131_009	F2S4_180131_009_C01	Nuclei	NeuN-positive	212810	15.8347822	0	0.000469903	0	0	0	0	49.66213994	17.68948828	76.1275316	0.023748884	0.036144918	82.67186692	0.367507738	5366	5366	8290	8290	LGN Inh DFNB31	GABAergic	NA	NA	NA
108	SM-GE67F_S052_E1-50	5	M	#90caf9	Glut	#00ADEE	2	Macaque	#939598	1	7	Q18.27.001	Macaque LGN Magnocellular	M	2.8 yrs	Macaca nemestrina	#123466	MC	M_M	4	R8S4-180228	F2S4_180131_009	F2S4_180131_009_D01	Nuclei	NeuN-positive	1165031	13.75808884	0.009699313	0.002145866	0.009699313	0.000944181	0	0	50.77315539	25.29555008	80.72755146	0.003483169	0.001947588	84.63997954	0.338988917	8219	8078	12980	12980	LGN Exc IL15RA	Glutamatergic	NA	NA	NA
109	SM-GE67F_S053_E1-50	10	Low Quality	#444444	Low Quality	#000000	0	Macaque	#939598	1	10	Q18.27.001	Macaque LGN Magnocellular	M	2.8 yrs	Macaca nemestrina	#123466	MC	Low Quality_M	NA	R8S4-180228	F2S4_180131_009	F2S4_180131_009_E01	Nuclei	NeuN-positive	863827	14.21476754	0.039359733	0.000115764	0.039359733	0.000115764	0	0	12.62567621	39.09347589	39.1056311	0.037813127	0.06193254	57.16480267	0.750751246	2567	2496	7539	7539	NA	NA	NA	NA	NA
110	SM-GE67F_S054_E1-50	5	M	#90caf9	Glut	#00ADEE	2	Macaque	#939598	1	7	Q18.27.001	Macaque LGN Magnocellular	M	2.8 yrs	Macaca nemestrina	#123466	MC	M_M	4	R8S4-180228	F2S4_180131_009	F2S4_180131_009_F01	Nuclei	NeuN-positive	1081747	15.46812702	0.014143788	0.000462215	0.014143788	0.000277329	0	0	49.84021218	24.95712953	81.10436174	0.002717826	0.001750872	85.22094353	0.337716963	8732	8575	12866	12866	LGN Exc IL15RA	Glutamatergic	NA	NA	NA
111	SM-GE67F_S055_E1-50	2	GABA2	#DD6091	GABA	#f02864	1	Macaque	#939598	1	2	Q18.27.001	Macaque LGN Magnocellular	M	2.8 yrs	Macaca nemestrina	#123466	MC	GABA2_M	6	R8S4-180228	F2S4_180131_009	F2S4_180131_009_G01	Nuclei	NeuN-positive	1182093	13.41561112	0.000676766	0.00177651	0.000676766	0.001607319	0	0	54.56279667	23.29156843	81.40586231	0.003241708	0.003736593	85.29413506	0.318608517	6355	6233	11786	11786	LGN Inh DFNB31	GABAergic	NA	NA	NA
112	SM-GE67F_S056_E1-50	5	M	#90caf9	Glut	#00ADEE	2	Macaque	#939598	1	7	Q18.27.001	Macaque LGN Magnocellular	M	2.8 yrs	Macaca nemestrina	#123466	MC	M_M	4	R8S4-180228	F2S4_180131_009	F2S4_180131_009_H01	Nuclei	NeuN-positive	1241122	13.68084685	0.014825295	0.000886295	0.014825295	0.000644578	0	0	48.70149752	27.52799483	79.80738396	0.004150277	0.002301949	84.06385512	0.344219132	8046	7899	13059	13059	LGN Exc IL15RA	Glutamatergic	NA	NA	NA
113	SM-GE67F_S057_E1-50	7	K1	#1e633b	Glut	#00ADEE	2	Macaque	#939598	1	5	Q18.27.001	Macaque LGN Magnocellular	M	2.8 yrs	Macaca nemestrina	#123466	MC	K1_M	1	R8S4-180228	F2S4_180131_018	F2S4_180131_018_A01	Nuclei	NeuN-positive	1255969	16.57692188	0.009872855	0.000318479	0.009872855	0.000318479	0	0	49.22916091	25.24465174	81.78832439	0.002809783	0.003042273	85.74956866	0.328505209	7996	7797	12610	12610	LGN Exc PRKCG SYNDIG1L	Glutamatergic	NA	NA	NA
114	SM-GE67F_S058_E1-50	5	M	#90caf9	Glut	#00ADEE	2	Macaque	#939598	1	7	Q18.27.001	Macaque LGN Magnocellular	M	2.8 yrs	Macaca nemestrina	#123466	MC	M_M	4	R8S4-180228	F2S4_180131_018	F2S4_180131_018_B01	Nuclei	NeuN-positive	1208089	13.50256479	0.010429695	0.001324406	0.010429695	0.000496652	0	0	50.46234176	25.79147728	80.65068054	0.003040339	0.003085865	84.55453199	0.33049809	8060	7919	12962	12962	LGN Exc IL15RA	Glutamatergic	NA	NA	NA
115	SM-GE67F_S059_E1-50	5	M	#90caf9	Glut	#00ADEE	2	Macaque	#939598	1	7	Q18.27.001	Macaque LGN Magnocellular	M	2.8 yrs	Macaca nemestrina	#123466	MC	M_M	0	R8S4-180228	F2S4_180131_018	F2S4_180131_018_C01	Nuclei	NeuN-positive	1109686	12.06746773	0.007119131	0.000180231	0.007029015	9.01E-05	0	0	52.71247903	24.63931238	80.03669507	0.003929039	0.002834135	83.94599914	0.338300332	6721	6628	11896	11896	LGN Exc IL15RA	Glutamatergic	NA	NA	NA
116	SM-GE67F_S060_E1-50	5	M	#90caf9	Glut	#00ADEE	2	Macaque	#939598	1	7	Q18.27.001	Macaque LGN Magnocellular	M	2.8 yrs	Macaca nemestrina	#123466	MC	M_M	4	R8S4-180228	F2S4_180131_018	F2S4_180131_018_D01	Nuclei	NeuN-positive	1166935	13.94405001	0.010797517	0.000257084	0.010797517	0	0	0	50.29080454	25.56252062	80.44732569	0.003348087	0.002317181	84.53101501	0.33880119	7903	7747	12742	12742	LGN Exc IL15RA	Glutamatergic	NA	NA	NA
117	SM-GE67F_S061_E1-50	5	M	#90caf9	Glut	#00ADEE	2	Macaque	#939598	1	7	Q18.27.001	Macaque LGN Magnocellular	M	2.8 yrs	Macaca nemestrina	#123466	MC	M_M	4	R8S4-180228	F2S4_180131_018	F2S4_180131_018_E01	Nuclei	NeuN-positive	1164902	13.12797128	0.013735061	0.001631038	0.013735061	0.000858441	0	0	51.1716007	25.13559081	79.9801185	0.003436341	0.003358222	84.10226783	0.342372285	7778	7641	12572	12572	LGN Exc IL15RA	Glutamatergic	NA	NA	NA
118	SM-GE67F_S062_E1-50	7	K1	#1e633b	Glut	#00ADEE	2	Macaque	#939598	1	5	Q18.27.001	Macaque LGN Magnocellular	M	2.8 yrs	Macaca nemestrina	#123466	MC	K1_M	0	R8S4-180228	F2S4_180131_018	F2S4_180131_018_F01	Nuclei	NeuN-positive	1077711	14.49182573	0.004175516	9.28E-05	0.004082727	9.28E-05	0	0	51.24305124	24.40895565	80.83141028	0.003448977	0.002679754	84.67019451	0.328605113	6892	6772	11811	11811	LGN Exc PRKCG SYNDIG1L	Glutamatergic	NA	NA	NA
119	SM-GE67F_S063_E1-50	8	K2	#2c9157	Glut	#00ADEE	2	Macaque	#939598	1	6	Q18.27.001	Macaque LGN Magnocellular	M	2.8 yrs	Macaca nemestrina	#123466	MC	K2_M	1	R8S4-180228	F2S4_180131_018	F2S4_180131_018_G01	Nuclei	NeuN-positive	1145054	13.32330178	0.016156443	0.003056624	0.016156443	0.001484646	0	0	47.26894976	26.9359349	74.81027096	0.007235467	0.006878278	80.28337528	0.381761416	5132	5014	11348	11348	LGN Exc PRKCG KCNH3	Glutamatergic	NA	NA	NA
120	SM-GE67F_S064_E1-50	5	M	#90caf9	Glut	#00ADEE	2	Macaque	#939598	1	7	Q18.27.001	Macaque LGN Magnocellular	M	2.8 yrs	Macaca nemestrina	#123466	MC	M_M	4	R8S4-180228	F2S4_180131_018	F2S4_180131_018_H01	Nuclei	NeuN-positive	1199160	13.2592815	0.008255779	0.00050035	0.008255779	0.000416959	0	0	52.11256213	24.10428967	80.43430401	0.003436572	0.002221555	84.13172554	0.334389359	7797	7666	12679	12679	LGN Exc IL15RA	Glutamatergic	NA	NA	NA
121	SM-GE67F_S065_E1-50	8	K2	#2c9157	Glut	#00ADEE	2	Macaque	#939598	1	6	Q18.27.001	Macaque LGN Magnocellular	M	2.8 yrs	Macaca nemestrina	#123466	MC	K2_M	7	R8S4-180228	F2S4_180131_019	F2S4_180131_019_A01	Nuclei	NeuN-positive	1201452	12.44485839	0.009238821	0.000166465	0.009238821	8.32E-05	0	0	52.27100209	24.77926709	80.79299048	0.003664732	0.003813719	84.65373565	0.338846679	6686	6564	11925	11925	LGN Exc PRKCG KCNH3	Glutamatergic	NA	NA	NA
122	SM-GE67F_S066_E1-50	5	M	#90caf9	Glut	#00ADEE	2	Macaque	#939598	1	7	Q18.27.001	Macaque LGN Magnocellular	M	2.8 yrs	Macaca nemestrina	#123466	MC	M_M	4	R8S4-180228	F2S4_180131_019	F2S4_180131_019_B01	Nuclei	NeuN-positive	1089773	13.79177131	0.01110323	0.000642336	0.01110323	0.000550573	0	0	50.30533882	26.34172438	81.15598386	0.002729926	0.001963712	85.02110072	0.334845175	8410	8297	13239	13239	LGN Exc IL15RA	Glutamatergic	NA	NA	NA
123	SM-GE67F_S067_E1-50	5	M	#90caf9	Glut	#00ADEE	2	Macaque	#939598	1	7	Q18.27.001	Macaque LGN Magnocellular	M	2.8 yrs	Macaca nemestrina	#123466	MC	M_M	4	R8S4-180228	F2S4_180131_019	F2S4_180131_019_C01	Nuclei	NeuN-positive	1018299	12.95336635	0.017381928	0.002455075	0.017283725	0.000785624	0	0	51.30526496	26.1765945	81.16299829	0.003089466	0.002492392	85.36156866	0.332666651	7062	6992	11995	11995	LGN Exc IL15RA	Glutamatergic	NA	NA	NA
124	SM-GE67F_S068_E1-50	8	K2	#2c9157	Glut	#00ADEE	2	Macaque	#939598	1	6	Q18.27.001	Macaque LGN Magnocellular	M	2.8 yrs	Macaca nemestrina	#123466	MC	K2_M	7	R8S4-180228	F2S4_180131_019	F2S4_180131_019_D01	Nuclei	NeuN-positive	992124	18.13432595	0.00524128	0.00131032	0.005140486	0.000403175	0	0	47.50545295	25.5787583	81.38317388	0.003800936	0.003206252	85.6063355	0.337962741	7437	7279	11950	11950	LGN Exc PRKCG KCNH3	Glutamatergic	NA	NA	NA
125	SM-GE67F_S069_E1-50	3	GABA3	#FF88AD	GABA	#f02864	1	Macaque	#939598	1	1	Q18.27.001	Macaque LGN Magnocellular	M	2.8 yrs	Macaca nemestrina	#123466	MC	GABA3_M	3	R8S4-180228	F2S4_180131_019	F2S4_180131_019_E01	Nuclei	NeuN-positive	1047748	12.57869259	0.001908856	0.0006681	0.001908856	0.000477214	0	0	57.27913582	21.06432081	82.01676357	0.004199483	0.00476355	85.81414615	0.318436612	5162	5089	10346	10346	LGN Inh DSEL	GABAergic	NA	NA	NA
126	SM-GE67F_S070_E1-50	5	M	#90caf9	Glut	#00ADEE	2	Macaque	#939598	1	7	Q18.27.001	Macaque LGN Magnocellular	M	2.8 yrs	Macaca nemestrina	#123466	MC	M_M	0	R8S4-180228	F2S4_180131_019	F2S4_180131_019_F01	Nuclei	NeuN-positive	1119155	14.15433966	0.00428895	0.000625472	0.00428895	0.000536119	0	0	50.05329914	25.12985243	79.81057137	0.003668839	0.00361076	84.17011049	0.340668799	7202	7064	12010	12010	LGN Exc IL15RA	Glutamatergic	NA	NA	NA
127	SM-GE67F_S071_E1-50	10	Low Quality	#444444	Low Quality	#000000	0	Macaque	#939598	1	10	Q18.27.001	Macaque LGN Magnocellular	M	2.8 yrs	Macaca nemestrina	#123466	MC	Low Quality_M	NA	R8S4-180228	F2S4_180131_019	F2S4_180131_019_G01	Nuclei	NeuN-positive	1008015	21.85374226	0.094244629	0.004861039	0.094244629	0.004761834	0	0	14.21050282	42.65144864	49.01117543	0.023383581	0.041545017	64.76193311	0.63895867	3855	3547	9613	9613	NA	NA	NA	NA	NA
128	SM-GE67F_S072_E1-50	5	M	#90caf9	Glut	#00ADEE	2	Macaque	#939598	1	7	Q18.27.001	Macaque LGN Magnocellular	M	2.8 yrs	Macaca nemestrina	#123466	MC	M_M	4	R8S4-180228	F2S4_180131_019	F2S4_180131_019_H01	Nuclei	NeuN-positive	1279032	12.83572264	0.010711225	0.000703657	0.010633041	0.000469105	0	7.82E-05	50.00805297	25.35386136	78.5966262	0.004290745	0.003637907	82.89214031	0.353040925	7411	7269	12868	12868	LGN Exc IL15RA	Glutamatergic	NA	NA	NA
129	SM-GE67F_S073_E1-50	6	P	#0d47a1	Glut	#00ADEE	2	Macaque	#939598	1	8	Q18.27.001	Macaque LGN Parvocellular	M	2.8 yrs	Macaca nemestrina	#FF7F00	PC	P_M	2	R8S4-180228	F2S4_180131_046	F2S4_180131_046_A01	Nuclei	NeuN-positive	1080874	12.64596984	0.007216382	0.001295248	0.007216382	0.001110213	0	0	52.94326628	23.17661448	79.54719977	0.003810805	0.004585178	83.63111704	0.338905665	6576	6492	11623	11623	LGN Exc IL15RA	Glutamatergic	NA	NA	NA
130	SM-GE67F_S074_E1-50	6	P	#0d47a1	Glut	#00ADEE	2	Macaque	#939598	1	8	Q18.27.001	Macaque LGN Parvocellular	M	2.8 yrs	Macaca nemestrina	#FF7F00	PC	P_M	2	R8S4-180228	F2S4_180131_046	F2S4_180131_046_B01	Nuclei	NeuN-positive	1174649	17.84967254	0.004341723	0.001106714	0.004341723	0.000681055	0	0	46.15182918	25.07361774	78.94400795	0.003654709	0.005302861	83.39069799	0.343529116	7493	7267	12167	12167	LGN Exc IL15RA	Glutamatergic	NA	NA	NA
131	SM-GE67F_S075_E1-50	6	P	#0d47a1	Glut	#00ADEE	2	Macaque	#939598	1	8	Q18.27.001	Macaque LGN Parvocellular	M	2.8 yrs	Macaca nemestrina	#FF7F00	PC	P_M	2	R8S4-180228	F2S4_180131_046	F2S4_180131_046_C01	Nuclei	NeuN-positive	1065638	16.35836935	0.005067387	0.000844564	0.005067387	0.000469202	0	0	47.29439078	24.51301474	78.55078366	0.003815555	0.005461517	82.95021386	0.351058611	7223	7082	12021	12021	LGN Exc IL15RA	Glutamatergic	NA	NA	NA
132	SM-GE67F_S076_E1-50	10	Low Quality	#444444	Low Quality	#000000	0	Macaque	#939598	1	10	Q18.27.001	Macaque LGN Parvocellular	M	2.8 yrs	Macaca nemestrina	#FF7F00	PC	Low Quality_M	NA	R8S4-180228	F2S4_180131_046	F2S4_180131_046_D01	Nuclei	NeuN-positive	994468	14.61525157	0.04917202	0.006033377	0.049071463	0.005228926	0	0	28.05339136	30.5217463	55.49922169	0.016029676	0.048053834	67.49789837	0.573053802	3680	3571	10269	10269	NA	NA	NA	NA	NA
133	SM-GE67F_S077_E1-50	6	P	#0d47a1	Glut	#00ADEE	2	Macaque	#939598	1	8	Q18.27.001	Macaque LGN Parvocellular	M	2.8 yrs	Macaca nemestrina	#FF7F00	PC	P_M	2	R8S4-180228	F2S4_180131_046	F2S4_180131_046_E01	Nuclei	NeuN-positive	1112985	13.00709354	0.003773636	0.001886818	0.003773636	0.001886818	0	0.001617272	51.61776664	23.95180528	78.36592587	0.005206719	0.00497491	82.77389183	0.351493713	5853	5749	11176	11176	LGN Exc IL15RA	Glutamatergic	NA	NA	NA
134	SM-GE67F_S078_E1-50	6	P	#0d47a1	Glut	#00ADEE	2	Macaque	#939598	1	8	Q18.27.001	Macaque LGN Parvocellular	M	2.8 yrs	Macaca nemestrina	#FF7F00	PC	P_M	0	R8S4-180228	F2S4_180131_046	F2S4_180131_046_F01	Nuclei	NeuN-positive	1044125	15.20124506	0.00842811	0.000287322	0.00842811	9.58E-05	0	0	48.60509996	25.40701544	79.08727403	0.00431366	0.004212139	83.39604932	0.343977789	7061	6910	11949	11949	LGN Exc IL15RA	Glutamatergic	NA	NA	NA
135	SM-GE67F_S079_E1-50	6	P	#0d47a1	Glut	#00ADEE	2	Macaque	#939598	1	8	Q18.27.001	Macaque LGN Parvocellular	M	2.8 yrs	Macaca nemestrina	#FF7F00	PC	P_M	2	R8S4-180228	F2S4_180131_046	F2S4_180131_046_G01	Nuclei	NeuN-positive	1174737	14.81965751	0.004767024	0.000510753	0.004767024	0.000340502	0	0	49.90989473	24.04742508	79.16010137	0.003971102	0.003710618	83.31183916	0.341002019	6410	6264	11450	11450	LGN Exc IL15RA	Glutamatergic	NA	NA	NA
136	SM-GE67F_S080_E1-50	6	P	#0d47a1	Glut	#00ADEE	2	Macaque	#939598	1	8	Q18.27.001	Macaque LGN Parvocellular	M	2.8 yrs	Macaca nemestrina	#FF7F00	PC	P_M	0	R8S4-180228	F2S4_180131_046	F2S4_180131_046_H01	Nuclei	NeuN-positive	1225473	13.38487262	0.013627391	0.001795225	0.013627391	0.001305618	0	0.000489607	49.84883388	25.60750012	78.69467544	0.004326493	0.002726294	82.89950085	0.34109736	7007	6854	12330	12330	LGN Exc IL15RA	Glutamatergic	NA	NA	NA
137	SM-GE67F_S081_E1-50	6	P	#0d47a1	Glut	#00ADEE	2	Macaque	#939598	1	8	Q18.27.001	Macaque LGN Parvocellular	M	2.8 yrs	Macaca nemestrina	#FF7F00	PC	P_M	2	R8S4-180228	F2S4_180131_047	F2S4_180131_047_A01	Nuclei	NeuN-positive	1073901	15.82445682	0.00540087	0.000651829	0.00540087	0.000558711	0	0	45.92136519	25.67266443	77.97310925	0.00460657	0.004401709	82.2782547	0.362966241	7047	6916	11737	11737	LGN Exc IL15RA	Glutamatergic	NA	NA	NA
138	SM-GE67F_S082_E1-50	6	P	#0d47a1	Glut	#00ADEE	2	Macaque	#939598	1	8	Q18.27.001	Macaque LGN Parvocellular	M	2.8 yrs	Macaca nemestrina	#FF7F00	PC	P_M	2	R8S4-180228	F2S4_180131_047	F2S4_180131_047_B01	Nuclei	NeuN-positive	1200484	16.0460281	0.007413676	0.000166599	0.007413676	0.000166599	0	0	49.77717321	24.23564162	80.10269191	0.003641864	0.002389036	84.11299109	0.334283368	7076	6890	12139	12139	LGN Exc IL15RA	Glutamatergic	NA	NA	NA
139	SM-GE67F_S083_E1-50	6	P	#0d47a1	Glut	#00ADEE	2	Macaque	#939598	1	8	Q18.27.001	Macaque LGN Parvocellular	M	2.8 yrs	Macaca nemestrina	#FF7F00	PC	P_M	2	R8S4-180228	F2S4_180131_047	F2S4_180131_047_C01	Nuclei	NeuN-positive	1112562	13.450756	0.008089437	0.000269648	0.008089437	0.000269648	0	0	51.17359752	25.31625204	80.68646961	0.003125219	0.003359813	84.54189519	0.327556825	6200	6099	11330	11330	LGN Exc IL15RA	Glutamatergic	NA	NA	NA
140	SM-GE67F_S084_E1-50	6	P	#0d47a1	Glut	#00ADEE	2	Macaque	#939598	1	8	Q18.27.001	Macaque LGN Parvocellular	M	2.8 yrs	Macaca nemestrina	#FF7F00	PC	P_M	2	R8S4-180228	F2S4_180131_047	F2S4_180131_047_D01	Nuclei	NeuN-positive	1154567	17.84868267	0.011086407	0.001385801	0.011086407	0.001212576	0	0	45.44214411	26.57100021	79.68597751	0.003965123	0.003403873	84.08407654	0.349368929	7183	6998	11968	11968	LGN Exc IL15RA	Glutamatergic	NA	NA	NA
141	SM-GE67F_S085_E1-50	6	P	#0d47a1	Glut	#00ADEE	2	Macaque	#939598	1	8	Q18.27.001	Macaque LGN Parvocellular	M	2.8 yrs	Macaca nemestrina	#FF7F00	PC	P_M	2	R8S4-180228	F2S4_180131_047	F2S4_180131_047_E01	Nuclei	NeuN-positive	1106986	18.73537696	0.007407501	0.001716372	0.007407501	0.00117436	0	0	45.83581003	24.69687964	79.16631285	0.003953076	0.003104827	83.4029518	0.348682444	7572	7338	12152	12152	LGN Exc IL15RA	Glutamatergic	NA	NA	NA
142	SM-GE67F_S086_E1-50	6	P	#0d47a1	Glut	#00ADEE	2	Macaque	#939598	1	8	Q18.27.001	Macaque LGN Parvocellular	M	2.8 yrs	Macaca nemestrina	#FF7F00	PC	P_M	2	R8S4-180228	F2S4_180131_047	F2S4_180131_047_F01	Nuclei	NeuN-positive	1068746	11.41805443	0.008701787	0.001684217	0.008701787	0.001029244	0	9.36E-05	50.07120494	25.98718498	77.17951693	0.003821301	0.005083528	81.60414168	0.342639902	5557	5496	11292	11292	LGN Exc IL15RA	Glutamatergic	NA	NA	NA
143	SM-GE67F_S087_E1-50	6	P	#0d47a1	Glut	#00ADEE	2	Macaque	#939598	1	8	Q18.27.001	Macaque LGN Parvocellular	M	2.8 yrs	Macaca nemestrina	#FF7F00	PC	P_M	2	R8S4-180228	F2S4_180131_047	F2S4_180131_047_G01	Nuclei	NeuN-positive	1227595	16.07623035	0.011567333	0.000896061	0.011567333	0.00032584	0	0	47.85812911	25.53904178	78.77223351	0.004558507	0.003233966	83.41334072	0.357685696	6910	6709	11601	11601	LGN Exc IL15RA	Glutamatergic	NA	NA	NA
144	SM-GE67F_S088_E1-50	6	P	#0d47a1	Glut	#00ADEE	2	Macaque	#939598	1	8	Q18.27.001	Macaque LGN Parvocellular	M	2.8 yrs	Macaca nemestrina	#FF7F00	PC	P_M	2	R8S4-180228	F2S4_180131_047	F2S4_180131_047_H01	Nuclei	NeuN-positive	1005063	18.80429386	0.006566753	0	0.006566753	0	0	0	46.91158664	23.78646911	79.73261378	0.003944031	0.002821714	83.7865885	0.343699559	7649	7471	12124	12124	LGN Exc IL15RA	Glutamatergic	NA	NA	NA
145	SM-GE67F_S089_E1-50	6	P	#0d47a1	Glut	#00ADEE	2	Macaque	#939598	1	8	Q18.27.001	Macaque LGN Parvocellular	M	2.8 yrs	Macaca nemestrina	#FF7F00	PC	P_M	2	R8S4-180228	F2S4_180131_048	F2S4_180131_048_A01	Nuclei	NeuN-positive	1270268	12.83248889	0.004251071	0.001259577	0.004251071	0.000551065	0	0.001810642	51.87582463	23.71137429	79.53148469	0.003472496	0.003948773	83.53977271	0.347262866	6210	6093	11417	11417	LGN Exc IL15RA	Glutamatergic	NA	NA	NA
146	SM-GE67F_S090_E1-50	10	Low Quality	#444444	Low Quality	#000000	0	Macaque	#939598	1	10	Q18.27.001	Macaque LGN Parvocellular	M	2.8 yrs	Macaca nemestrina	#FF7F00	PC	Low Quality_M	NA	R8S4-180228	F2S4_180131_048	F2S4_180131_048_B01	Nuclei	NeuN-positive	841493	23.91261722	0.014379205	0.009269239	0.014260368	0.009031567	0	0	7.616343808	37.65616589	43.44183493	0.031136326	0.031838649	57.98479607	0.728788886	3168	2957	6795	6795	NA	NA	NA	NA	NA
147	SM-GE67F_S091_E1-50	4	GABA4	#FAB9D3	GABA	#f02864	1	Macaque	#939598	1	4	Q18.27.001	Macaque LGN Parvocellular	M	2.8 yrs	Macaca nemestrina	#FF7F00	PC	GABA4_M	3	R8S4-180228	F2S4_180131_048	F2S4_180131_048_C01	Nuclei	NeuN-positive	1173857	15.55027572	0.001959353	0.000766703	0.001959353	0.000425946	0	0	54.26410542	20.87315576	82.15140345	0.003539613	0.003131557	85.73940437	0.32670692	6101	5952	10849	10849	LGN Inh DSEL	GABAergic	NA	NA	NA
148	SM-GE67F_S092_E1-50	10	Low Quality	#444444	Low Quality	#000000	0	Macaque	#939598	1	10	Q18.27.001	Macaque LGN Parvocellular	M	2.8 yrs	Macaca nemestrina	#FF7F00	PC	Low Quality_M	NA	R8S4-180228	F2S4_180131_048	F2S4_180131_048_D01	Nuclei	NeuN-positive	820945	18.15956002	0.01303376	0.000243622	0.01303376	0.000121811	0	0	7.118138243	40.90517635	37.03414967	0.048686575	0.035931762	53.80080273	0.7495746	1944	1848	5251	5251	NA	NA	NA	NA	NA
149	SM-GE67F_S093_E1-50	6	P	#0d47a1	Glut	#00ADEE	2	Macaque	#939598	1	8	Q18.27.001	Macaque LGN Parvocellular	M	2.8 yrs	Macaca nemestrina	#FF7F00	PC	P_M	2	R8S4-180228	F2S4_180131_048	F2S4_180131_048_E01	Nuclei	NeuN-positive	1213062	14.69974329	0.007419242	0.000329744	0.007419242	0.000329744	0	0	48.02392623	23.99003513	77.36488325	0.004263591	0.004621363	81.64776409	0.368316493	6570	6402	11481	11481	LGN Exc IL15RA	Glutamatergic	NA	NA	NA
150	SM-GE67F_S094_E1-50	6	P	#0d47a1	Glut	#00ADEE	2	Macaque	#939598	1	8	Q18.27.001	Macaque LGN Parvocellular	M	2.8 yrs	Macaca nemestrina	#FF7F00	PC	P_M	2	R8S4-180228	F2S4_180131_048	F2S4_180131_048_F01	Nuclei	NeuN-positive	1020221	13.23713195	0.008037474	0.000294054	0.008037474	0	0	0	49.34176027	24.14614089	77.14887265	0.00506851	0.004172625	81.26366738	0.373943308	5791	5715	11252	11252	LGN Exc IL15RA	Glutamatergic	NA	NA	NA
151	SM-GE67F_S095_E1-50	7	K1	#1e633b	Glut	#00ADEE	2	Macaque	#939598	1	5	Q18.27.001	Macaque LGN Parvocellular	M	2.8 yrs	Macaca nemestrina	#FF7F00	PC	K1_M	2	R8S4-180228	F2S4_180131_048	F2S4_180131_048_G01	Nuclei	NeuN-positive	1184901	11.65852675	0.007595571	0.000590767	0.007595571	0	0	0	51.28352495	25.45318132	79.10728407	0.00392691	0.002449994	82.92591533	0.34604738	5898	5804	11591	11591	LGN Exc IL15RA	Glutamatergic	NA	NA	NA
152	SM-GE67F_S096_E1-50	6	P	#0d47a1	Glut	#00ADEE	2	Macaque	#939598	1	8	Q18.27.001	Macaque LGN Parvocellular	M	2.8 yrs	Macaca nemestrina	#FF7F00	PC	P_M	2	R8S4-180228	F2S4_180131_048	F2S4_180131_048_H01	Nuclei	NeuN-positive	1239746	19.22498641	0.012663884	0.002177865	0.012663884	0.001290587	0	0	45.5526374	24.37346037	79.39303696	0.004243611	0.004076642	83.73150629	0.354780629	7350	7054	11824	11824	LGN Exc IL15RA	Glutamatergic	NA	NA	NA
153	SM-GE67F_S121_E1-50	7	K1	#1e633b	Glut	#00ADEE	2	Macaque	#939598	1	5	Q18.27.001	Macaque LGN Magnocellular	M	2.8 yrs	Macaca nemestrina	#123466	MC	K1_M	1	R8S4-180228	F2S4_180131_010	F2S4_180131_010_A01	Nuclei	NeuN-positive	994489	11.20102887	0.008647657	0.002312746	0.008547103	0.00120665	0	0	54.40572998	23.78869952	80.15664326	0.00368531	0.004098587	83.97760056	0.327811809	5926	5881	11243	11243	LGN Exc PRKCG SYNDIG1L	Glutamatergic	NA	NA	NA
154	SM-GE67F_S122_E1-50	8	K2	#2c9157	Glut	#00ADEE	2	Macaque	#939598	1	6	Q18.27.001	Macaque LGN Magnocellular	M	2.8 yrs	Macaca nemestrina	#123466	MC	K2_M	7	R8S4-180228	F2S4_180131_010	F2S4_180131_010_B01	Nuclei	NeuN-positive	1224888	12.40554238	0.003673805	0.001142962	0.003592165	0.001142962	0	0	51.48266617	26.72954589	80.80444906	0.002734944	0.002201834	84.91233484	0.340576455	7825	7705	12676	12676	LGN Exc PRKCG KCNH3	Glutamatergic	NA	NA	NA
155	SM-GE67F_S123_E1-50	5	M	#90caf9	Glut	#00ADEE	2	Macaque	#939598	1	7	Q18.27.001	Macaque LGN Magnocellular	M	2.8 yrs	Macaca nemestrina	#123466	MC	M_M	4	R8S4-180228	F2S4_180131_010	F2S4_180131_010_C01	Nuclei	NeuN-positive	1161367	14.93446947	0.009729913	0.002152636	0.009729913	0.000861054	0	0	50.9957662	25.01724261	81.73307835	0.002410091	0.002153497	85.70408837	0.333470437	8658	8483	13101	13101	LGN Exc IL15RA	Glutamatergic	NA	NA	NA
156	SM-GE67F_S124_E1-50	2	GABA2	#DD6091	GABA	#f02864	1	Macaque	#939598	1	2	Q18.27.001	Macaque LGN Magnocellular	M	2.8 yrs	Macaca nemestrina	#123466	MC	GABA2_M	6	R8S4-180228	F2S4_180131_010	F2S4_180131_010_D01	Nuclei	NeuN-positive	1050479	13.09754883	0.000475973	0.000666363	0.000475973	0.000475973	0	0	57.14440746	20.68875246	82.20040572	0.003564088	0.003295639	85.78134356	0.319933181	5833	5746	11026	11026	LGN Inh DFNB31	GABAergic	NA	NA	NA
157	SM-GE67F_S125_E1-50	8	K2	#2c9157	Glut	#00ADEE	2	Macaque	#939598	1	6	Q18.27.001	Macaque LGN Magnocellular	M	2.8 yrs	Macaca nemestrina	#123466	MC	K2_M	7	R8S4-180228	F2S4_180131_010	F2S4_180131_010_E01	Nuclei	NeuN-positive	1147682	17.09846456	0.006534911	0.000609925	0.006534911	0.000348529	0	0	48.52276153	25.49512844	82.01052208	0.002965978	0.001978771	85.80408162	0.326301621	8482	8272	12819	12819	LGN Exc PRKCG KCNH3	Glutamatergic	NA	NA	NA
158	SM-GE67F_S126_E1-50	5	M	#90caf9	Glut	#00ADEE	2	Macaque	#939598	1	7	Q18.27.001	Macaque LGN Magnocellular	M	2.8 yrs	Macaca nemestrina	#123466	MC	M_M	4	R8S4-180228	F2S4_180131_010	F2S4_180131_010_F01	Nuclei	NeuN-positive	743327	14.15890987	0.011031484	0.006457454	0.011031484	0.003497788	0	0.000403591	51.25375508	24.88608647	81.7079159	0.004580757	0.002346208	85.27606289	0.330456034	8316	8274	12424	12424	LGN Exc IL15RA	Glutamatergic	NA	NA	NA
159	SM-GE67F_S127_E1-50	8	K2	#2c9157	Glut	#00ADEE	2	Macaque	#939598	1	6	Q18.27.001	Macaque LGN Magnocellular	M	2.8 yrs	Macaca nemestrina	#123466	MC	K2_M	7	R8S4-180228	F2S4_180131_010	F2S4_180131_010_G01	Nuclei	NeuN-positive	1173487	14.96215979	0.00920334	0.000937377	0.00920334	0.000255648	0	0	51.48885331	23.8830085	80.94712596	0.004003453	0.002679195	84.94878938	0.336179566	7391	7231	12034	12034	LGN Exc PRKCG KCNH3	Glutamatergic	NA	NA	NA
160	SM-GE67F_S128_E1-50	5	M	#90caf9	Glut	#00ADEE	2	Macaque	#939598	1	7	Q18.27.001	Macaque LGN Magnocellular	M	2.8 yrs	Macaca nemestrina	#123466	MC	M_M	4	R8S4-180228	F2S4_180131_010	F2S4_180131_010_H01	Nuclei	NeuN-positive	1105874	13.31254736	0.013473506	0.001718098	0.013473506	0.001175541	0	0	50.38123692	26.64634488	80.47779403	0.003250822	0.002098792	84.7418422	0.338373533	8375	8257	13007	13007	LGN Exc IL15RA	Glutamatergic	NA	NA	NA
161	SM-GE67F_S129_E1-50	5	M	#90caf9	Glut	#00ADEE	2	Macaque	#939598	1	7	Q18.27.001	Macaque LGN Magnocellular	M	2.8 yrs	Macaca nemestrina	#123466	MC	M_M	4	R8S4-180228	F2S4_180131_011	F2S4_180131_011_A01	Nuclei	NeuN-positive	1097557	13.1692477	0.007926695	0.00063778	0.007926695	0.000364446	0	0	51.15561196	25.71183091	80.35600885	0.002924677	0.001554361	84.40235906	0.34369708	8310	8201	12948	12948	LGN Exc IL15RA	Glutamatergic	NA	NA	NA
162	SM-GE67F_S130_E1-50	7	K1	#1e633b	Glut	#00ADEE	2	Macaque	#939598	1	5	Q18.27.001	Macaque LGN Magnocellular	M	2.8 yrs	Macaca nemestrina	#123466	MC	K1_M	0	R8S4-180228	F2S4_180131_011	F2S4_180131_011_B01	Nuclei	NeuN-positive	853778	13.24665194	0.006676209	0.001171265	0.006676209	0.000702759	0	0	52.89454636	22.98677174	80.44058291	0.004070145	0.003808953	84.11729981	0.333290136	6218	6162	10878	10878	LGN Exc PRKCG SYNDIG1L	Glutamatergic	NA	NA	NA
163	SM-GE67F_S131_E1-50	8	K2	#2c9157	Glut	#00ADEE	2	Macaque	#939598	1	6	Q18.27.001	Macaque LGN Magnocellular	M	2.8 yrs	Macaca nemestrina	#123466	MC	K2_M	7	R8S4-180228	F2S4_180131_011	F2S4_180131_011_C01	Nuclei	NeuN-positive	902994	21.41719657	0.005537135	0.002104111	0.005537135	0.001439655	0	0	44.92532619	25.92143469	82.53244208	0.003203787	0.002258044	86.71596932	0.330466991	8232	8018	11878	11878	LGN Exc PRKCG KCNH3	Glutamatergic	NA	NA	NA
164	SM-GE67F_S132_E1-50	10	Low Quality	#444444	Low Quality	#000000	0	Macaque	#939598	1	10	Q18.27.001	Macaque LGN Magnocellular	M	2.8 yrs	Macaca nemestrina	#123466	MC	Low Quality_M	NA	R8S4-180228	F2S4_180131_011	F2S4_180131_011_D01	Nuclei	NeuN-positive	900494	16.21487761	0.040644357	0.00033315	0.040311207	0.00033315	0	0.00011105	10.0867968	38.05000366	37.21135288	0.039527193	0.05630354	54.70808245	0.77021708	2503	2406	7332	7332	NA	NA	NA	NA	NA
165	SM-GE67F_S133_E1-50	5	M	#90caf9	Glut	#00ADEE	2	Macaque	#939598	1	7	Q18.27.001	Macaque LGN Magnocellular	M	2.8 yrs	Macaca nemestrina	#123466	MC	M_M	4	R8S4-180228	F2S4_180131_011	F2S4_180131_011_E01	Nuclei	NeuN-positive	1155211	13.41382657	0.00831017	0.001558157	0.00831017	0.001125336	0	0	47.71890157	29.31602971	79.9835701	0.00302369	0.001826506	84.41202516	0.344677458	8819	8686	13261	13261	LGN Exc IL15RA	Glutamatergic	NA	NA	NA
166	SM-GE67F_S134_E1-50	8	K2	#2c9157	Glut	#00ADEE	2	Macaque	#939598	1	6	Q18.27.001	Macaque LGN Magnocellular	M	2.8 yrs	Macaca nemestrina	#123466	MC	K2_M	1	R8S4-180228	F2S4_180131_011	F2S4_180131_011_F01	Nuclei	NeuN-positive	1153497	14.72574268	0.00866929	0.001300393	0.00866929	0.000780236	0	0	53.05137335	22.98627565	82.1523593	0.003429571	0.001880369	85.79666874	0.327640609	7298	7156	11773	11773	LGN Exc PRKCG SYNDIG1L	Glutamatergic	NA	NA	NA
167	SM-GE67F_S135_E1-50	8	K2	#2c9157	Glut	#00ADEE	2	Macaque	#939598	1	6	Q18.27.001	Macaque LGN Magnocellular	M	2.8 yrs	Macaca nemestrina	#123466	MC	K2_M	7	R8S4-180228	F2S4_180131_011	F2S4_180131_011_G01	Nuclei	NeuN-positive	1125855	11.72237988	0.002486999	0.002398177	0.002486999	0.001687606	0	0	53.66419299	24.83730143	81.41172709	0.003463146	0.002672635	85.15288381	0.332665633	6465	6409	11440	11440	LGN Exc PRKCG KCNH3	Glutamatergic	NA	NA	NA
168	SM-GE67F_S136_E1-50	5	M	#90caf9	Glut	#00ADEE	2	Macaque	#939598	1	7	Q18.27.001	Macaque LGN Magnocellular	M	2.8 yrs	Macaca nemestrina	#123466	MC	M_M	4	R8S4-180228	F2S4_180131_011	F2S4_180131_011_H01	Nuclei	NeuN-positive	907912	11.89079999	0.010463569	0.001431857	0.010353426	0.000881143	0	0.000440571	51.94082686	24.64522993	79.79220453	0.004562116	0.002621399	83.35752804	0.346138557	7889	7849	12622	12622	LGN Exc IL15RA	Glutamatergic	NA	NA	NA
169	SM-GE67F_S145_E1-50	5	M	#90caf9	Glut	#00ADEE	2	Macaque	#939598	1	7	Q18.27.001	Macaque LGN Magnocellular	M	2.8 yrs	Macaca nemestrina	#123466	MC	M_M	4	R8S4-180228	F2S4_180131_012	F2S4_180131_012_A01	Nuclei	NeuN-positive	1146416	9.610472987	0.008112238	0.001570111	0.008112238	0.00104674	0	0.000436142	41.62991445	21.76818886	64.89790791	0.004121541	0.002115288	68.24494773	0.472445948	7645	7600	12888	12888	NA	NA	NA	NA	NA
170	SM-GE67F_S146_E1-50	5	M	#90caf9	Glut	#00ADEE	2	Macaque	#939598	1	7	Q18.27.001	Macaque LGN Magnocellular	M	2.8 yrs	Macaca nemestrina	#123466	MC	M_M	4	R8S4-180228	F2S4_180131_012	F2S4_180131_012_B01	Nuclei	NeuN-positive	1137858	13.87449049	0.012479589	0.000878844	0.012479589	0.000351538	0	0	49.44413099	26.79156802	80.38015288	0.002797361	0.002310482	84.54438076	0.34299806	8033	7892	12885	12885	LGN Exc IL15RA	Glutamatergic	NA	NA	NA
171	SM-GE67F_S147_E1-50	5	M	#90caf9	Glut	#00ADEE	2	Macaque	#939598	1	7	Q18.27.001	Macaque LGN Magnocellular	M	2.8 yrs	Macaca nemestrina	#123466	MC	M_M	4	R8S4-180228	F2S4_180131_012	F2S4_180131_012_C01	Nuclei	NeuN-positive	1162881	13.44385195	0.013930918	0.000601953	0.013930918	0	0	0	50.01302799	26.29830567	79.8081661	0.002858418	0.003097479	84.08598988	0.344773248	7708	7578	12836	12836	LGN Exc IL15RA	Glutamatergic	NA	NA	NA
172	SM-GE67F_S148_E1-50	8	K2	#2c9157	Glut	#00ADEE	2	Macaque	#939598	1	6	Q18.27.001	Macaque LGN Magnocellular	M	2.8 yrs	Macaca nemestrina	#123466	MC	K2_M	1	R8S4-180228	F2S4_180131_012	F2S4_180131_012_D01	Nuclei	NeuN-positive	1010212	12.39007258	0.005444402	0	0.005444402	0	0	0	49.43536604	25.70836616	77.24289555	0.005668117	0.004606954	81.7964942	0.3657763	5165	5105	11165	11165	LGN Exc PRKCG KCNH3	Glutamatergic	NA	NA	NA
173	SM-GE67F_S149_E1-50	5	M	#90caf9	Glut	#00ADEE	2	Macaque	#939598	1	7	Q18.27.001	Macaque LGN Magnocellular	M	2.8 yrs	Macaca nemestrina	#123466	MC	M_M	4	R8S4-180228	F2S4_180131_012	F2S4_180131_012_E01	Nuclei	NeuN-positive	1264693	12.95286682	0.010279174	0.002451188	0.010279174	0.001106988	0	0	50.75579607	25.51749713	79.76995208	0.003239521	0.00233021	83.66639176	0.34258923	7577	7419	12856	12856	LGN Exc IL15RA	Glutamatergic	NA	NA	NA
174	SM-GE67F_S150_E1-50	7	K1	#1e633b	Glut	#00ADEE	2	Macaque	#939598	1	5	Q18.27.001	Macaque LGN Magnocellular	M	2.8 yrs	Macaca nemestrina	#123466	MC	K1_M	1	R8S4-180228	F2S4_180131_012	F2S4_180131_012_F01	Nuclei	NeuN-positive	1155000	12.04181818	0.008051948	0.0004329	0.008051948	0.00025974	0	0	54.34536797	23.46995671	80.66744589	0.003244156	0.002692641	84.49714286	0.328273034	5844	5752	11319	11319	LGN Exc PRKCG SYNDIG1L	Glutamatergic	NA	NA	NA
175	SM-GE67F_S151_E1-50	5	M	#90caf9	Glut	#00ADEE	2	Macaque	#939598	1	7	Q18.27.001	Macaque LGN Magnocellular	M	2.8 yrs	Macaca nemestrina	#123466	MC	M_M	4	R8S4-180228	F2S4_180131_012	F2S4_180131_012_G01	Nuclei	NeuN-positive	937373	10.85373699	0.01717566	0.002987071	0.01717566	0.00192026	0	0	50.6353394	27.90959415	79.65228356	0.003110821	0.003708236	83.69901843	0.345340948	6848	6799	12293	12293	LGN Exc IL15RA	Glutamatergic	NA	NA	NA
176	SM-GE67F_S152_E1-50	5	M	#90caf9	Glut	#00ADEE	2	Macaque	#939598	1	7	Q18.27.001	Macaque LGN Magnocellular	M	2.8 yrs	Macaca nemestrina	#123466	MC	M_M	4	R8S4-180228	F2S4_180131_012	F2S4_180131_012_H01	Nuclei	NeuN-positive	1128021	13.15666996	0.012588418	0.000354603	0.012588418	0	0	0	48.91797227	27.13353741	79.35614674	0.004322615	0.002949413	83.51218639	0.345625395	8161	8051	13189	13189	LGN Exc IL15RA	Glutamatergic	NA	NA	NA
177	SM-GE67F_S153_E1-50	6	P	#0d47a1	Glut	#00ADEE	2	Macaque	#939598	1	8	Q18.27.001	Macaque LGN Parvocellular	M	2.8 yrs	Macaca nemestrina	#FF7F00	PC	P_M	2	R8S4-180228	F2S4_180131_049	F2S4_180131_049_A01	Nuclei	NeuN-positive	1295826	22.05149457	0.004398739	0.002237955	0.004398739	0.001157563	0	0	41.8519153	25.49887099	79.24513013	0.003162462	0.002644645	83.48960431	0.353773375	8511	8176	12949	12949	LGN Exc IL15RA	Glutamatergic	NA	NA	NA
178	SM-GE67F_S154_E1-50	2	GABA2	#DD6091	GABA	#f02864	1	Macaque	#939598	1	2	Q18.27.001	Macaque LGN Parvocellular	M	2.8 yrs	Macaca nemestrina	#FF7F00	PC	GABA2_M	6	R8S4-180228	F2S4_180131_049	F2S4_180131_049_B01	Nuclei	NeuN-positive	1186889	14.48340999	8.43E-05	0.001179554	8.43E-05	0.000674031	0	0	55.02435358	21.16979768	81.40997178	0.003356674	0.004339075	85.26795682	0.326041396	5706	5572	10825	10825	LGN Inh DFNB31	GABAergic	NA	NA	NA
179	SM-GE67F_S155_E1-50	6	P	#0d47a1	Glut	#00ADEE	2	Macaque	#939598	1	8	Q18.27.001	Macaque LGN Parvocellular	M	2.8 yrs	Macaca nemestrina	#FF7F00	PC	P_M	2	R8S4-180228	F2S4_180131_049	F2S4_180131_049_C01	Nuclei	NeuN-positive	1075970	12.99246262	0.007063394	0.000929394	0.007063394	0.000650576	0	0	51.85135273	25.17272786	80.63877246	0.003269608	0.002984284	84.41276244	0.334097675	6042	5949	11301	11301	LGN Exc IL15RA	Glutamatergic	NA	NA	NA
180	SM-GE67F_S156_E1-50	6	P	#0d47a1	Glut	#00ADEE	2	Macaque	#939598	1	8	Q18.27.001	Macaque LGN Parvocellular	M	2.8 yrs	Macaca nemestrina	#FF7F00	PC	P_M	2	R8S4-180228	F2S4_180131_049	F2S4_180131_049_D01	Nuclei	NeuN-positive	1037645	19.56218167	0.010986416	0.001734697	0.010986416	0.000867349	0	0	46.11143503	24.17483822	79.60477813	0.003891504	0.005920136	84.25858555	0.357433601	6666	6465	11074	11074	LGN Exc IL15RA	Glutamatergic	NA	NA	NA
181	SM-GE67F_S157_E1-50	7	K1	#1e633b	Glut	#00ADEE	2	Macaque	#939598	1	5	Q18.27.001	Macaque LGN Parvocellular	M	2.8 yrs	Macaca nemestrina	#FF7F00	PC	K1_M	1	R8S4-180228	F2S4_180131_049	F2S4_180131_049_E01	Nuclei	NeuN-positive	498349	17.0775902	0.005819215	0.002207288	0.005819215	0.002207288	0	0	50.95164232	22.16057422	82.08283753	0.006328898	0.007406456	86.16672252	0.3379464	5623	5599	9421	9421	LGN Exc PRKCG SYNDIG1L	Glutamatergic	NA	NA	NA
182	SM-GE67F_S158_E1-50	6	P	#0d47a1	Glut	#00ADEE	2	Macaque	#939598	1	8	Q18.27.001	Macaque LGN Parvocellular	M	2.8 yrs	Macaca nemestrina	#FF7F00	PC	P_M	2	R8S4-180228	F2S4_180131_049	F2S4_180131_049_F01	Nuclei	NeuN-positive	1044602	15.0149052	0.046620627	0.003637749	0.046620627	0	0	0	40.52825861	21.99430979	67.88595082	0.014534722	0.054901293	77.82514297	0.450026306	2728	2644	7745	7745	LGN Exc IL15RA	Glutamatergic	NA	NA	NA
183	SM-GE67F_S159_E1-50	6	P	#0d47a1	Glut	#00ADEE	2	Macaque	#939598	1	8	Q18.27.001	Macaque LGN Parvocellular	M	2.8 yrs	Macaca nemestrina	#FF7F00	PC	P_M	2	R8S4-180228	F2S4_180131_049	F2S4_180131_049_G01	Nuclei	NeuN-positive	1065012	19.28560429	0.006948279	0.001314539	0.006948279	0.000563374	0	0	39.26425242	26.3529425	73.6859303	0.004592437	0.005965191	78.92418114	0.404351581	7080	6869	11855	11855	LGN Exc IL15RA	Glutamatergic	NA	NA	NA
184	SM-GE67F_S160_E1-50	6	P	#0d47a1	Glut	#00ADEE	2	Macaque	#939598	1	8	Q18.27.001	Macaque LGN Parvocellular	M	2.8 yrs	Macaca nemestrina	#FF7F00	PC	P_M	0	R8S4-180228	F2S4_180131_049	F2S4_180131_049_H01	Nuclei	NeuN-positive	729333	10.95439258	0.005895798	0.000959781	0.005895798	0.000548446	0	0	45.2218671	25.95673033	71.7181315	0.009815818	0.007663166	76.3121921	0.400821352	5686	5667	11204	11204	LGN Exc IL15RA	Glutamatergic	NA	NA	NA
185	SM-GE67F_S161_E1-50	6	P	#0d47a1	Glut	#00ADEE	2	Macaque	#939598	1	8	Q18.27.001	Macaque LGN Parvocellular	M	2.8 yrs	Macaca nemestrina	#FF7F00	PC	P_M	2	R8S4-180228	F2S4_180131_050	F2S4_180131_050_A01	Nuclei	NeuN-positive	1139707	13.52417771	0.011581924	0.001930321	0.011581924	0.000701935	0	0	51.48130177	24.88350076	79.90711648	0.003813261	0.004705595	84.20146582	0.343082304	5556	5441	10920	10920	LGN Exc IL15RA	Glutamatergic	NA	NA	NA
186	SM-GE67F_S162_E1-50	5	M	#90caf9	Glut	#00ADEE	2	Macaque	#939598	1	7	Q18.27.001	Macaque LGN Parvocellular	M	2.8 yrs	Macaca nemestrina	#FF7F00	PC	M_M	4	R8S4-180228	F2S4_180131_050	F2S4_180131_050_B01	Nuclei	NeuN-positive	898873	14.43418592	0.011792545	0.003782514	0.011792545	0.00267001	0	0	49.74440216	26.50207538	81.33340305	0.002649985	0.003081637	85.28657552	0.342459247	7719	7646	12435	12435	LGN Exc IL15RA	Glutamatergic	NA	NA	NA
187	SM-GE67F_S163_E1-50	5	M	#90caf9	Glut	#00ADEE	2	Macaque	#939598	1	7	Q18.27.001	Macaque LGN Parvocellular	M	2.8 yrs	Macaca nemestrina	#FF7F00	PC	M_M	4	R8S4-180228	F2S4_180131_050	F2S4_180131_050_C01	Nuclei	NeuN-positive	1191684	15.72212096	0.012755059	0.001762212	0.012671144	0.000923063	0	0	48.57764307	25.18150785	80.05780056	0.002992404	0.002659262	83.9372686	0.342624633	8376	8164	13061	13061	LGN Exc IL15RA	Glutamatergic	NA	NA	NA
188	SM-GE67F_S164_E1-50	6	P	#0d47a1	Glut	#00ADEE	2	Macaque	#939598	1	8	Q18.27.001	Macaque LGN Parvocellular	M	2.8 yrs	Macaca nemestrina	#FF7F00	PC	P_M	0	R8S4-180228	F2S4_180131_050	F2S4_180131_050_D01	Nuclei	NeuN-positive	1012934	12.01805843	0.006910618	0.000493616	0.006910618	0.000493616	0	0	52.14831371	23.19785889	77.89510472	0.004198694	0.004372447	82.06279975	0.359460564	6067	6008	11377	11377	LGN Exc IL15RA	Glutamatergic	NA	NA	NA
189	SM-GE67F_S165_E1-50	6	P	#0d47a1	Glut	#00ADEE	2	Macaque	#939598	1	8	Q18.27.001	Macaque LGN Parvocellular	M	2.8 yrs	Macaca nemestrina	#FF7F00	PC	P_M	2	R8S4-180228	F2S4_180131_050	F2S4_180131_050_E01	Nuclei	NeuN-positive	799779	18.18377327	0.009127521	0.000750207	0.009127521	0.000625173	0	0	46.07422801	25.54043054	79.40631099	0.004655036	0.003681017	83.79702393	0.357843109	6468	6380	10973	10973	LGN Exc IL15RA	Glutamatergic	NA	NA	NA
190	SM-GE67F_S166_E1-50	3	GABA3	#FF88AD	GABA	#f02864	1	Macaque	#939598	1	1	Q18.27.001	Macaque LGN Parvocellular	M	2.8 yrs	Macaca nemestrina	#FF7F00	PC	GABA3_M	6	R8S4-180228	F2S4_180131_050	F2S4_180131_050_F01	Nuclei	NeuN-positive	1057684	13.32420647	0.002363655	0.001701832	0.002363655	0.000945462	0	0	50.47556737	23.64855666	76.41478929	0.007734824	0.005805137	81.21905976	0.388459044	4711	4631	10385	10385	LGN Inh DSEL	GABAergic	NA	NA	NA
191	SM-GE67F_S167_E1-50	6	P	#0d47a1	Glut	#00ADEE	2	Macaque	#939598	1	8	Q18.27.001	Macaque LGN Parvocellular	M	2.8 yrs	Macaca nemestrina	#FF7F00	PC	P_M	2	R8S4-180228	F2S4_180131_050	F2S4_180131_050_G01	Nuclei	NeuN-positive	1081115	16.07053829	0.009434704	0.005364832	0.009434704	0.003977375	0	0.000554983	48.6439463	24.31193721	80.01109965	0.003661035	0.003442742	83.92169196	0.339407749	7590	7423	12078	12078	LGN Exc IL15RA	Glutamatergic	NA	NA	NA
192	SM-GE67F_S168_E1-50	6	P	#0d47a1	Glut	#00ADEE	2	Macaque	#939598	1	8	Q18.27.001	Macaque LGN Parvocellular	M	2.8 yrs	Macaca nemestrina	#FF7F00	PC	P_M	2	R8S4-180228	F2S4_180131_050	F2S4_180131_050_H01	Nuclei	NeuN-positive	1182512	16.29074377	0.006596128	0.001099355	0.006596128	0.00059196	0	0	47.3896248	23.29972127	77.42965822	0.009489967	0.004330611	81.76889537	0.354496664	6679	6515	11788	11788	LGN Exc IL15RA	Glutamatergic	NA	NA	NA
193	SM-GE67F_S169_E1-50	6	P	#0d47a1	Glut	#00ADEE	2	Macaque	#939598	1	8	Q18.27.001	Macaque LGN Parvocellular	M	2.8 yrs	Macaca nemestrina	#FF7F00	PC	P_M	2	R8S4-180228	F2S4_180131_051	F2S4_180131_051_A01	Nuclei	NeuN-positive	1183800	13.47136341	0.010136847	0.002618686	0.010052374	0.001605001	0	0	48.93833418	26.43140733	78.21118432	0.004482176	0.002714141	82.83814834	0.366477915	5511	5395	10795	10795	LGN Exc IL15RA	Glutamatergic	NA	NA	NA
194	SM-GE67F_S170_E1-50	6	P	#0d47a1	Glut	#00ADEE	2	Macaque	#939598	1	8	Q18.27.001	Macaque LGN Parvocellular	M	2.8 yrs	Macaca nemestrina	#FF7F00	PC	P_M	2	R8S4-180228	F2S4_180131_051	F2S4_180131_051_B01	Nuclei	NeuN-positive	1139339	16.15884298	0.009918031	0.00017554	0.009918031	0	0	0.000263311	49.15121838	25.05610709	80.26557504	0.003237842	0.002477752	84.51540762	0.343975094	7270	7110	12050	12050	LGN Exc IL15RA	Glutamatergic	NA	NA	NA
195	SM-GE67F_S171_E1-50	6	P	#0d47a1	Glut	#00ADEE	2	Macaque	#939598	1	8	Q18.27.001	Macaque LGN Parvocellular	M	2.8 yrs	Macaca nemestrina	#FF7F00	PC	P_M	2	R8S4-180228	F2S4_180131_051	F2S4_180131_051_C01	Nuclei	NeuN-positive	1111742	10.7257799	0.006656221	0.002338672	0.006656221	0.000989438	0	0	53.21396511	24.66543497	79.22485613	0.004816765	0.001817868	82.97968414	0.33836525	5835	5777	11514	11514	LGN Exc IL15RA	Glutamatergic	NA	NA	NA
196	SM-GE67F_S172_E1-50	6	P	#0d47a1	Glut	#00ADEE	2	Macaque	#939598	1	8	Q18.27.001	Macaque LGN Parvocellular	M	2.8 yrs	Macaca nemestrina	#FF7F00	PC	P_M	2	R8S4-180228	F2S4_180131_051	F2S4_180131_051_D01	Nuclei	NeuN-positive	1086674	14.07275779	0.005889531	0.004141076	0.005889531	0.00211655	0	0.000276072	50.62705098	24.46492692	79.92277353	0.003710404	0.004057335	84.01802196	0.345295037	6986	6865	11834	11834	LGN Exc IL15RA	Glutamatergic	NA	NA	NA
197	SM-GE67F_S173_E1-50	3	GABA3	#FF88AD	GABA	#f02864	1	Macaque	#939598	1	1	Q18.27.001	Macaque LGN Parvocellular	M	2.8 yrs	Macaca nemestrina	#FF7F00	PC	GABA3_M	3	R8S4-180228	F2S4_180131_051	F2S4_180131_051_E01	Nuclei	NeuN-positive	1121360	13.5753906	0.00312121	0.00035671	0.00312121	0.000267532	0	0	54.89949704	22.78376257	82.45264679	0.004155668	0.002216951	86.05175858	0.320729181	5175	5095	10137	10137	LGN Inh DSEL	GABAergic	NA	NA	NA
198	SM-GE67F_S174_E1-50	6	P	#0d47a1	Glut	#00ADEE	2	Macaque	#939598	1	8	Q18.27.001	Macaque LGN Parvocellular	M	2.8 yrs	Macaca nemestrina	#FF7F00	PC	P_M	2	R8S4-180228	F2S4_180131_051	F2S4_180131_051_F01	Nuclei	NeuN-positive	1093942	12.99090811	0.008592777	0.00036565	0.008592777	0.000274238	0	0	52.67326787	23.6899214	80.12106675	0.003457222	0.00161983	83.79182809	0.333436261	6545	6459	11525	11525	LGN Exc IL15RA	Glutamatergic	NA	NA	NA
199	SM-GE67F_S175_E1-50	6	P	#0d47a1	Glut	#00ADEE	2	Macaque	#939598	1	8	Q18.27.001	Macaque LGN Parvocellular	M	2.8 yrs	Macaca nemestrina	#FF7F00	PC	P_M	0	R8S4-180228	F2S4_180131_051	F2S4_180131_051_G01	Nuclei	NeuN-positive	1218370	14.16720701	0.009356764	0.000492461	0.009356764	0.000410384	0	0	50.95110681	24.35245451	80.00196984	0.003571986	0.002399928	83.96464128	0.335518712	6759	6608	12111	12111	LGN Exc IL15RA	Glutamatergic	NA	NA	NA
200	SM-GE67F_S176_E1-50	6	P	#0d47a1	Glut	#00ADEE	2	Macaque	#939598	1	8	Q18.27.001	Macaque LGN Parvocellular	M	2.8 yrs	Macaca nemestrina	#FF7F00	PC	P_M	0	R8S4-180228	F2S4_180131_051	F2S4_180131_051_H01	Nuclei	NeuN-positive	1300690	13.5674911	0.009456519	0.001537645	0.009456519	0.000922587	0	0	48.83946213	26.96960844	78.90273624	0.004237751	0.001922826	83.38835541	0.351366794	7354	7173	12490	12490	LGN Exc IL15RA	Glutamatergic	NA	NA	NA
201	SM-GE67F_S177_E1-50	6	P	#0d47a1	Glut	#00ADEE	2	Macaque	#939598	1	8	Q18.27.001	Macaque LGN Parvocellular	M	2.8 yrs	Macaca nemestrina	#FF7F00	PC	P_M	2	R8S4-180228	F2S4_180131_052	F2S4_180131_052_A01	Nuclei	NeuN-positive	1240544	15.83587523	0.002660123	0.000644878	0.002660123	0.000483659	0	0	48.46865569	24.53536513	79.59346867	0.007160568	0.00379914	83.69594307	0.349525484	6638	6447	11598	11598	LGN Exc IL15RA	Glutamatergic	NA	NA	NA
202	SM-GE67F_S179_E1-50	3	GABA3	#FF88AD	GABA	#f02864	1	Macaque	#939598	1	1	Q18.27.001	Macaque LGN Parvocellular	M	2.8 yrs	Macaca nemestrina	#FF7F00	PC	GABA3_M	3	R8S4-180228	F2S4_180131_052	F2S4_180131_052_C01	Nuclei	NeuN-positive	1236152	18.35518609	0.002103301	0.000404481	0.002103301	0.000323585	0	0	48.30028993	23.52566675	80.19701461	0.003154952	0.007005611	84.67146435	0.345424866	6879	6643	11598	11598	LGN Inh DSEL	GABAergic	NA	NA	NA
203	SM-GE67F_S180_E1-50	6	P	#0d47a1	Glut	#00ADEE	2	Macaque	#939598	1	8	Q18.27.001	Macaque LGN Parvocellular	M	2.8 yrs	Macaca nemestrina	#FF7F00	PC	P_M	2	R8S4-180228	F2S4_180131_052	F2S4_180131_052_D01	Nuclei	NeuN-positive	267755	19.30869638	0.002987806	0.001120427	0.002987806	0.000746952	0	0	45.59952195	22.24981793	78.49788053	0.016604732	0.020145282	84.28899554	0.371709201	6128	6125	9369	9369	LGN Exc IL15RA	Glutamatergic	NA	NA	NA
204	SM-GE67F_S181_E1-50	6	P	#0d47a1	Glut	#00ADEE	2	Macaque	#939598	1	8	Q18.27.001	Macaque LGN Parvocellular	M	2.8 yrs	Macaca nemestrina	#FF7F00	PC	P_M	0	R8S4-180228	F2S4_180131_052	F2S4_180131_052_E01	Nuclei	NeuN-positive	1177062	16.08428443	0.007646156	0	0.007646156	0	0	0	46.46824042	26.68618985	79.27815187	0.003543569	0.00375936	83.64716557	0.352580084	7326	7134	12388	12388	LGN Exc IL15RA	Glutamatergic	NA	NA	NA
205	SM-GE67F_S182_E1-50	6	P	#0d47a1	Glut	#00ADEE	2	Macaque	#939598	1	8	Q18.27.001	Macaque LGN Parvocellular	M	2.8 yrs	Macaca nemestrina	#FF7F00	PC	P_M	2	R8S4-180228	F2S4_180131_052	F2S4_180131_052_F01	Nuclei	NeuN-positive	998340	13.932528	0.009916461	0.003906485	0.009916461	0.002303824	0	0	49.82791434	25.22517379	78.88745317	0.003395637	0.002769598	83.07841016	0.357559912	7014	6923	11859	11859	LGN Exc IL15RA	Glutamatergic	NA	NA	NA
206	SM-GE67F_S183_E1-50	10	Low Quality	#444444	Low Quality	#000000	0	Macaque	#939598	1	10	Q18.27.001	Macaque LGN Parvocellular	M	2.8 yrs	Macaca nemestrina	#FF7F00	PC	Low Quality_M	NA	R8S4-180228	F2S4_180131_052	F2S4_180131_052_G01	Nuclei	NeuN-positive	813593	9.074930586	0.037733855	0.000122912	0.03736512	0.000122912	0	0	10.87202078	39.79262358	31.92013697	0.037720334	0.043727023	48.31469789	0.813486931	2222	2213	7350	7350	NA	NA	NA	NA	NA
207	SM-GE67F_S184_E1-50	2	GABA2	#DD6091	GABA	#f02864	1	Macaque	#939598	1	2	Q18.27.001	Macaque LGN Parvocellular	M	2.8 yrs	Macaca nemestrina	#FF7F00	PC	GABA2_M	6	R8S4-180228	F2S4_180131_052	F2S4_180131_052_H01	Nuclei	NeuN-positive	1114791	18.6800934	0.000897029	0.000538217	0.000897029	0.000358812	0	0	50.61800822	20.16063998	80.50011168	0.004419663	0.004116467	84.42317887	0.342706179	6860	6679	11076	11076	LGN Inh DFNB31	GABAergic	NA	NA	NA
208	SM-GE67F_S185_E1-50	6	P	#0d47a1	Glut	#00ADEE	2	Macaque	#939598	1	8	Q18.27.001	Macaque LGN Parvocellular	M	2.8 yrs	Macaca nemestrina	#FF7F00	PC	P_M	2	R8S4-180228	F2S4_180131_053	F2S4_180131_053_A01	Nuclei	NeuN-positive	1268684	16.96324696	0.006148103	0.000945862	0.006148103	0.00086704	0	0	45.70058423	24.4205807	77.16909806	0.004537773	0.008150966	81.92055705	0.358456046	5991	5779	11148	11148	LGN Exc IL15RA	Glutamatergic	NA	NA	NA
209	SM-GE67F_S186_E1-50	4	GABA4	#FAB9D3	GABA	#f02864	1	Macaque	#939598	1	4	Q18.27.001	Macaque LGN Parvocellular	M	2.8 yrs	Macaca nemestrina	#FF7F00	PC	GABA4_M	3	R8S4-180228	F2S4_180131_053	F2S4_180131_053_B01	Nuclei	NeuN-positive	1168881	15.64915505	0.004192044	0.000684415	0.004192044	0.000342208	0	0	52.31721621	20.0342892	79.92404702	0.004946611	0.006223046	83.77867379	0.349133821	6066	5893	10723	10723	LGN Inh DSEL	GABAergic	NA	NA	NA
210	SM-GE67F_S187_E1-50	10	Low Quality	#444444	Low Quality	#000000	0	Macaque	#939598	1	10	Q18.27.001	Macaque LGN Parvocellular	M	2.8 yrs	Macaca nemestrina	#FF7F00	PC	Low Quality_M	NA	R8S4-180228	F2S4_180131_053	F2S4_180131_053_C01	Nuclei	NeuN-positive	791785	16.60779126	0.010987831	0.021091584	0.010861534	0.014524145	0	0	7.538536345	35.56432617	34.19893027	0.043913436	0.092507436	55.59880523	0.778878239	2200	2113	6087	6087	NA	NA	NA	NA	NA
211	SM-GE67F_S188_E1-50	6	P	#0d47a1	Glut	#00ADEE	2	Macaque	#939598	1	8	Q18.27.001	Macaque LGN Parvocellular	M	2.8 yrs	Macaca nemestrina	#FF7F00	PC	P_M	2	R8S4-180228	F2S4_180131_053	F2S4_180131_053_D01	Nuclei	NeuN-positive	788404	28.21751285	0.010908113	0	0.010908113	0	0	0	24.50355402	24.06570743	65.84504899	0.011324143	0.02365919	73.53463453	0.484619958	3749	3606	6763	6763	No Class	No Class	NA	NA	NA
212	SM-GE67F_S189_E1-50	6	P	#0d47a1	Glut	#00ADEE	2	Macaque	#939598	1	8	Q18.27.001	Macaque LGN Parvocellular	M	2.8 yrs	Macaca nemestrina	#FF7F00	PC	P_M	2	R8S4-180228	F2S4_180131_053	F2S4_180131_053_E01	Nuclei	NeuN-positive	989418	12.99036403	0.006771658	0.001414973	0.006771658	0.000909626	0	0	53.14134168	23.80611632	81.13608202	0.003232203	0.003106877	84.7585146	0.328295053	6180	6112	11088	11088	LGN Exc IL15RA	Glutamatergic	NA	NA	NA
213	SM-GE67F_S190_E1-50	10	Low Quality	#444444	Low Quality	#000000	0	Macaque	#939598	1	10	Q18.27.001	Macaque LGN Parvocellular	M	2.8 yrs	Macaca nemestrina	#FF7F00	PC	Low Quality_M	NA	R8S4-180228	F2S4_180131_053	F2S4_180131_053_F01	Nuclei	NeuN-positive	436911	7.139211418	0.000686639	0	0	0	0	0	9.444715285	25.02592061	24.43815789	0.062708423	0.107600862	46.0377514	0.858026816	1161	1161	3738	3738	NA	NA	NA	NA	NA
214	SM-GE67F_S191_E1-50	6	P	#0d47a1	Glut	#00ADEE	2	Macaque	#939598	1	8	Q18.27.001	Macaque LGN Parvocellular	M	2.8 yrs	Macaca nemestrina	#FF7F00	PC	P_M	2	R8S4-180228	F2S4_180131_053	F2S4_180131_053_G01	Nuclei	NeuN-positive	1111956	14.52053858	0.004586512	0.001259043	0.004586512	0.001079179	0	0	50.41611359	24.43361068	80.37017652	0.003634137	0.003194371	84.21079611	0.347116054	6679	6549	11644	11644	LGN Exc IL15RA	Glutamatergic	NA	NA	NA
215	SM-GE67F_S192_E1-50	10	Low Quality	#444444	Low Quality	#000000	0	Macaque	#939598	1	10	Q18.27.001	Macaque LGN Parvocellular	M	2.8 yrs	Macaca nemestrina	#FF7F00	PC	Low Quality_M	NA	R8S4-180228	F2S4_180131_053	F2S4_180131_053_H01	Nuclei	NeuN-positive	1057016	9.2787621	0.002459755	9.46E-05	0.002270543	9.46E-05	0	0	9.670525328	32.42770214	29.24714479	0.039064688	0.104459157	49.55705495	0.774286031	2025	1992	7667	7667	NA	NA	NA	NA	NA
216	SM-GE67G_S025_E1-50	7	K1	#1e633b	Glut	#00ADEE	2	Macaque	#939598	1	5	Q18.27.001	Macaque LGN Magnocellular	M	2.8 yrs	Macaca nemestrina	#123466	MC	K1_M	1	R8S4-180228	F2S4_180131_013	F2S4_180131_013_A01	Nuclei	NeuN-positive	1241559	11.30932964	0.005074266	0.000322176	0.005074266	8.05E-05	0	0	35.97767001	19.51957176	59.32444612	0.009008029	0.009306042	63.65480819	0.493396342	4881	4787	10611	10611	NA	NA	NA	NA	NA
217	SM-GE67G_S027_E1-50	8	K2	#2c9157	Glut	#00ADEE	2	Macaque	#939598	1	6	Q18.27.001	Macaque LGN Magnocellular	M	2.8 yrs	Macaca nemestrina	#123466	MC	K2_M	7	R8S4-180228	F2S4_180131_013	F2S4_180131_013_C01	Nuclei	NeuN-positive	1037434	12.11440921	0.006265459	0.000192783	0.006265459	0.000192783	0	0	53.0344099	24.53650064	80.97025931	0.004495708	0.003513477	84.94342773	0.343388438	6512	6449	11446	11446	LGN Exc PRKCG KCNH3	Glutamatergic	NA	NA	NA
218	SM-GE67G_S028_E1-50	5	M	#90caf9	Glut	#00ADEE	2	Macaque	#939598	1	7	Q18.27.001	Macaque LGN Magnocellular	M	2.8 yrs	Macaca nemestrina	#123466	MC	M_M	4	R8S4-180228	F2S4_180131_013	F2S4_180131_013_D01	Nuclei	NeuN-positive	1176365	12.47622974	0.009605862	0.001360122	0.009605862	0.001020092	0	0	53.85488348	22.79760108	80.59547844	0.003095978	0.00245672	84.08640175	0.328216949	7319	7212	12288	12288	LGN Exc IL15RA	Glutamatergic	NA	NA	NA
219	SM-GE67G_S029_E1-50	8	K2	#2c9157	Glut	#00ADEE	2	Macaque	#939598	1	6	Q18.27.001	Macaque LGN Magnocellular	M	2.8 yrs	Macaca nemestrina	#123466	MC	K2_M	1	R8S4-180228	F2S4_180131_013	F2S4_180131_013_E01	Nuclei	NeuN-positive	1271381	10.8363268	0.011168957	0.000314619	0.011168957	0.000314619	0	0	53.2548465	25.04363366	79.32555229	0.005074797	0.003534739	83.45067293	0.345147285	5920	5806	11427	11427	LGN Exc PRKCG SYNDIG1L	Glutamatergic	NA	NA	NA
220	SM-GE67G_S030_E1-50	10	Low Quality	#444444	Low Quality	#000000	0	Macaque	#939598	1	10	Q18.27.001	Macaque LGN Magnocellular	M	2.8 yrs	Macaca nemestrina	#123466	MC	Low Quality_M	NA	R8S4-180228	F2S4_180131_013	F2S4_180131_013_F01	Nuclei	NeuN-positive	1113447	3.791289572	0.010687532	0.000269434	0.010687532	0.000269434	0	0	6.840918337	16.9261761	17.47788624	0.035458356	0.034520727	26.23025613	0.695132198	1725	1724	8673	8673	NA	NA	NA	NA	NA
221	SM-GE67G_S031_E1-50	5	M	#90caf9	Glut	#00ADEE	2	Macaque	#939598	1	7	Q18.27.001	Macaque LGN Magnocellular	M	2.8 yrs	Macaca nemestrina	#123466	MC	M_M	4	R8S4-180228	F2S4_180131_013	F2S4_180131_013_G01	Nuclei	NeuN-positive	1134946	13.08159155	0.007048794	0.002378968	0.007048794	0.001585979	0	0.001145429	51.15873354	24.62319793	80.09676231	0.003629248	0.001502274	83.66089664	0.337379217	8649	8521	13362	13362	LGN Exc IL15RA	Glutamatergic	NA	NA	NA
222	SM-GE67G_S032_E1-50	5	M	#90caf9	Glut	#00ADEE	2	Macaque	#939598	1	7	Q18.27.001	Macaque LGN Magnocellular	M	2.8 yrs	Macaca nemestrina	#123466	MC	M_M	4	R8S4-180228	F2S4_180131_013	F2S4_180131_013_H01	Nuclei	NeuN-positive	1157860	14.93090702	0.014509526	0.002418254	0.014509526	0.001640958	0	0	48.91670841	24.18815746	80.10761232	0.005112881	0.004488453	84.00454286	0.347940231	6983	6853	11829	11829	LGN Exc IL15RA	Glutamatergic	NA	NA	NA
223	SM-GE67G_S033_E1-50	7	K1	#1e633b	Glut	#00ADEE	2	Macaque	#939598	1	5	Q18.27.001	Macaque LGN Magnocellular	M	2.8 yrs	Macaca nemestrina	#123466	MC	K1_M	1	R8S4-180228	F2S4_180131_014	F2S4_180131_014_A01	Nuclei	NeuN-positive	1309284	14.33241375	0.010158224	0.001222042	0.010158224	0.000687399	0	0	52.47081611	23.43143275	82.09364813	0.003483583	0.002767925	85.76756456	0.327313607	6580	6429	11543	11543	LGN Exc PRKCG SYNDIG1L	Glutamatergic	NA	NA	NA
224	SM-GE67G_S034_E1-50	5	M	#90caf9	Glut	#00ADEE	2	Macaque	#939598	1	7	Q18.27.001	Macaque LGN Magnocellular	M	2.8 yrs	Macaca nemestrina	#123466	MC	M_M	4	R8S4-180228	F2S4_180131_014	F2S4_180131_014_B01	Nuclei	NeuN-positive	1276382	12.93139515	0.011125196	0.001880315	0.011125196	0.001018504	0	7.83E-05	51.50425186	25.07438996	80.44065178	0.00326313	0.002663779	84.50268023	0.349395321	7560	7416	12641	12641	LGN Exc IL15RA	Glutamatergic	NA	NA	NA
225	SM-GE67G_S035_E1-50	5	M	#90caf9	Glut	#00ADEE	2	Macaque	#939598	1	7	Q18.27.001	Macaque LGN Magnocellular	M	2.8 yrs	Macaca nemestrina	#123466	MC	M_M	4	R8S4-180228	F2S4_180131_014	F2S4_180131_014_C01	Nuclei	NeuN-positive	1155983	12.91801004	0.016263215	0.001643623	0.016263215	0.000951571	0	0	52.54160312	24.32129192	80.61744853	0.003315793	0.002070965	84.48757464	0.335814475	8026	7915	12702	12702	LGN Exc IL15RA	Glutamatergic	NA	NA	NA
226	SM-GE67G_S036_E1-50	5	M	#90caf9	Glut	#00ADEE	2	Macaque	#939598	1	7	Q18.27.001	Macaque LGN Magnocellular	M	2.8 yrs	Macaca nemestrina	#123466	MC	M_M	4	R8S4-180228	F2S4_180131_014	F2S4_180131_014_D01	Nuclei	NeuN-positive	1104189	13.30442524	0.009328113	0.000996206	0.009328113	0.000543385	0	0	52.0261477	24.30064056	80.91250683	0.003492156	0.002347424	84.58850795	0.332955649	7525	7426	12362	12362	LGN Exc IL15RA	Glutamatergic	NA	NA	NA
227	SM-GE67G_S037_E1-50	5	M	#90caf9	Glut	#00ADEE	2	Macaque	#939598	1	7	Q18.27.001	Macaque LGN Magnocellular	M	2.8 yrs	Macaca nemestrina	#123466	MC	M_M	4	R8S4-180228	F2S4_180131_014	F2S4_180131_014_E01	Nuclei	NeuN-positive	1229387	12.13507219	0.011631813	0.000732072	0.011631813	0.000569389	0	0	51.99599475	25.41152623	80.61594925	0.003099105	0.002690772	84.3385362	0.337009789	7449	7331	12484	12484	LGN Exc IL15RA	Glutamatergic	NA	NA	NA
228	SM-GE67G_S038_E1-50	5	M	#90caf9	Glut	#00ADEE	2	Macaque	#939598	1	7	Q18.27.001	Macaque LGN Magnocellular	M	2.8 yrs	Macaca nemestrina	#123466	MC	M_M	4	R8S4-180228	F2S4_180131_014	F2S4_180131_014_F01	Nuclei	NeuN-positive	1163999	14.22638679	0.012199323	0.000343643	0.012113412	0.000257732	0	0	49.84437272	25.51316625	80.634949	0.003274917	0.002276634	84.49414475	0.338800377	8734	8576	13333	13333	LGN Exc IL15RA	Glutamatergic	NA	NA	NA
229	SM-GE67G_S039_E1-50	10	Low Quality	#444444	Low Quality	#000000	0	Macaque	#939598	1	10	Q18.27.001	Macaque LGN Magnocellular	M	2.8 yrs	Macaca nemestrina	#123466	MC	Low Quality_M	NA	R8S4-180228	F2S4_180131_014	F2S4_180131_014_G01	Nuclei	NeuN-positive	812372	14.82411998	0.118911041	0.000984771	0.118664848	0.000369289	0	0	21.49667886	41.26816286	53.37283904	0.024646344	0.030081047	66.73272836	0.614725281	2867	2792	9006	9006	NA	NA	NA	NA	NA
230	SM-GE67G_S040_E1-50	5	M	#90caf9	Glut	#00ADEE	2	Macaque	#939598	1	7	Q18.27.001	Macaque LGN Magnocellular	M	2.8 yrs	Macaca nemestrina	#123466	MC	M_M	4	R8S4-180228	F2S4_180131_014	F2S4_180131_014_H01	Nuclei	NeuN-positive	1194128	12.80063779	0.01557622	0.000669945	0.01557622	0.000502459	0	0	49.99991626	26.79185146	80.90799311	0.004122674	0.002418501	84.64511342	0.340789699	7644	7522	12582	12582	LGN Exc IL15RA	Glutamatergic	NA	NA	NA
231	SM-GE67G_S041_E1-50	10	Low Quality	#444444	Low Quality	#000000	0	Macaque	#939598	1	10	Q18.27.001	Macaque LGN Magnocellular	M	2.8 yrs	Macaca nemestrina	#123466	MC	Low Quality_M	NA	R8S4-180228	F2S4_180131_015	F2S4_180131_015_A01	Nuclei	NeuN-positive	1304770	12.05974999	0.034028986	0.000306567	0.033952344	0.000229926	0	0	9.758348215	37.31945094	33.0337914	0.047186094	0.059933168	51.74390889	0.797538225	1997	1901	7664	7664	NA	NA	NA	NA	NA
232	SM-GE67G_S042_E1-50	5	M	#90caf9	Glut	#00ADEE	2	Macaque	#939598	1	7	Q18.27.001	Macaque LGN Magnocellular	M	2.8 yrs	Macaca nemestrina	#123466	MC	M_M	4	R8S4-180228	F2S4_180131_015	F2S4_180131_015_B01	Nuclei	NeuN-positive	1249011	10.39678594	0.007926271	0.00264209	0.007926271	0.001521204	0	0	51.54061894	26.18207526	78.42028613	0.004566013	0.003264183	82.71440364	0.355346431	6555	6481	12175	12175	LGN Exc IL15RA	Glutamatergic	NA	NA	NA
233	SM-GE67G_S043_E1-50	5	M	#90caf9	Glut	#00ADEE	2	Macaque	#939598	1	7	Q18.27.001	Macaque LGN Magnocellular	M	2.8 yrs	Macaca nemestrina	#123466	MC	M_M	4	R8S4-180228	F2S4_180131_015	F2S4_180131_015_C01	Nuclei	NeuN-positive	820685	12.86425364	0.013647136	0.000609247	0.013647136	0	0	0	49.54068857	26.3566411	79.06370897	0.005076247	0.003101068	83.10606384	0.352344147	8086	8047	13172	13172	LGN Exc IL15RA	Glutamatergic	NA	NA	NA
234	SM-GE67G_S044_E1-50	5	M	#90caf9	Glut	#00ADEE	2	Macaque	#939598	1	7	Q18.27.001	Macaque LGN Magnocellular	M	2.8 yrs	Macaca nemestrina	#123466	MC	M_M	0	R8S4-180228	F2S4_180131_015	F2S4_180131_015_D01	Nuclei	NeuN-positive	1127143	13.76143045	0.008605829	0.00017744	0.008605829	0.00017744	0	0	52.55278168	23.33980693	80.53086432	0.003665906	0.003004943	84.44154823	0.328024713	6616	6506	11645	11645	LGN Exc IL15RA	Glutamatergic	NA	NA	NA
235	SM-GE67G_S045_E1-50	8	K2	#2c9157	Glut	#00ADEE	2	Macaque	#939598	1	6	Q18.27.001	Macaque LGN Magnocellular	M	2.8 yrs	Macaca nemestrina	#123466	MC	K2_M	7	R8S4-180228	F2S4_180131_015	F2S4_180131_015_E01	Nuclei	NeuN-positive	1442937	18.25415801	0.004158186	0.001732577	0.004158186	0.001386062	0	0	48.76900377	23.63824616	81.72962506	0.003289818	0.002929442	85.68794064	0.332012624	8212	7926	12755	12755	LGN Exc PRKCG KCNH3	Glutamatergic	NA	NA	NA
236	SM-GE67G_S046_E1-50	7	K1	#1e633b	Glut	#00ADEE	2	Macaque	#939598	1	5	Q18.27.001	Macaque LGN Magnocellular	M	2.8 yrs	Macaca nemestrina	#123466	MC	K1_M	0	R8S4-180228	F2S4_180131_015	F2S4_180131_015_F01	Nuclei	NeuN-positive	1086948	12.85986082	0.004968039	9.20E-05	0.004876038	0	0	0	52.58043623	23.94557973	80.60900797	0.004187873	0.004172233	84.55896694	0.341883318	6527	6450	11563	11563	LGN Exc IL15RA	Glutamatergic	NA	NA	NA
237	SM-GE67G_S047_E1-50	3	GABA3	#FF88AD	GABA	#f02864	1	Macaque	#939598	1	1	Q18.27.001	Macaque LGN Magnocellular	M	2.8 yrs	Macaca nemestrina	#123466	MC	GABA3_M	3	R8S4-180228	F2S4_180131_015	F2S4_180131_015_G01	Nuclei	NeuN-positive	1202470	11.41625155	0.000748459	0.000665297	0.000748459	0.000582135	0	0	59.10060126	20.89964822	82.52164295	0.005467912	0.003882841	86.33088559	0.31792981	5811	5728	10889	10889	LGN Inh DSEL	GABAergic	NA	NA	NA
238	SM-GE67G_S048_E1-50	2	GABA2	#DD6091	GABA	#f02864	1	Macaque	#939598	1	2	Q18.27.001	Macaque LGN Magnocellular	M	2.8 yrs	Macaca nemestrina	#123466	MC	GABA2_M	6	R8S4-180228	F2S4_180131_015	F2S4_180131_015_H01	Nuclei	NeuN-positive	1350313	11.61323338	0.001258967	0.00096274	0.001258967	0.000666512	0	0	56.52993047	22.29423845	81.63411002	0.004136819	0.002669751	85.2601582	0.320821561	5560	5447	11189	11189	LGN Inh DFNB31	GABAergic	NA	NA	NA
239	SM-GE67G_S057_E1-50	6	P	#0d47a1	Glut	#00ADEE	2	Macaque	#939598	1	8	Q18.27.001	Macaque LGN Parvocellular	M	2.8 yrs	Macaca nemestrina	#FF7F00	PC	P_M	2	R8S4-180228	F2S4_180131_054	F2S4_180131_054_A01	Nuclei	NeuN-positive	1152928	12.43304005	0.00563782	0.000780621	0.00563782	0	0	0	50.36940728	24.72019068	78.28181812	0.00416765	0.002150178	82.15959713	0.357347531	7058	6964	11801	11801	LGN Exc IL15RA	Glutamatergic	NA	NA	NA
240	SM-GE67G_S058_E1-50	6	P	#0d47a1	Glut	#00ADEE	2	Macaque	#939598	1	8	Q18.27.001	Macaque LGN Parvocellular	M	2.8 yrs	Macaca nemestrina	#FF7F00	PC	P_M	2	R8S4-180228	F2S4_180131_054	F2S4_180131_054_B01	Nuclei	NeuN-positive	1075470	12.39448799	0.009484226	0.002882461	0.009484226	0.002231582	0	0	53.67141808	22.81755883	80.07010888	0.003855059	0.002691846	83.79861828	0.339340889	6006	5927	11049	11049	LGN Exc IL15RA	Glutamatergic	NA	NA	NA
241	SM-GE67G_S059_E1-50	6	P	#0d47a1	Glut	#00ADEE	2	Macaque	#939598	1	8	Q18.27.001	Macaque LGN Parvocellular	M	2.8 yrs	Macaca nemestrina	#FF7F00	PC	P_M	2	R8S4-180228	F2S4_180131_054	F2S4_180131_054_C01	Nuclei	NeuN-positive	1237449	8.27516932	0.00460625	0.001050548	0.00460625	0.00056568	0	0	32.82632254	18.45336656	51.81369091	0.045175195	0.006717045	56.10073627	0.560505836	4283	4245	9198	9198	NA	NA	NA	NA	NA
242	SM-GE67G_S060_E1-50	7	K1	#1e633b	Glut	#00ADEE	2	Macaque	#939598	1	5	Q18.27.001	Macaque LGN Parvocellular	M	2.8 yrs	Macaca nemestrina	#FF7F00	PC	K1_M	2	R8S4-180228	F2S4_180131_054	F2S4_180131_054_D01	Nuclei	NeuN-positive	1105255	13.53506657	0.009861978	0.000271431	0.009861978	9.05E-05	0	0	51.33186459	24.41454687	79.93349951	0.003545788	0.005140895	83.98659133	0.338658276	6916	6807	11887	11887	LGN Exc IL15RA	Glutamatergic	NA	NA	NA
243	SM-GE67G_S061_E1-50	6	P	#0d47a1	Glut	#00ADEE	2	Macaque	#939598	1	8	Q18.27.001	Macaque LGN Parvocellular	M	2.8 yrs	Macaca nemestrina	#FF7F00	PC	P_M	2	R8S4-180228	F2S4_180131_054	F2S4_180131_054_E01	Nuclei	NeuN-positive	1194551	18.59409937	0.010715323	0.000334854	0.010715323	0.00025114	0	0	26.21261043	18.75064355	55.38139435	0.009180018	0.006532999	59.9560002	0.550173637	6444	6204	10376	10376	NA	NA	NA	NA	NA
244	SM-GE67G_S062_E1-50	6	P	#0d47a1	Glut	#00ADEE	2	Macaque	#939598	1	8	Q18.27.001	Macaque LGN Parvocellular	M	2.8 yrs	Macaca nemestrina	#FF7F00	PC	P_M	2	R8S4-180228	F2S4_180131_054	F2S4_180131_054_F01	Nuclei	NeuN-positive	944078	11.1496084	0.002542163	0.001165158	0.002542163	0.001059235	0	0	54.2710454	22.81040338	78.86880109	0.004800451	0.002386455	82.76127608	0.357209499	5249	5214	10561	10561	LGN Exc IL15RA	Glutamatergic	NA	NA	NA
245	SM-GE67G_S063_E1-50	3	GABA3	#FF88AD	GABA	#f02864	1	Macaque	#939598	1	1	Q18.27.001	Macaque LGN Parvocellular	M	2.8 yrs	Macaca nemestrina	#FF7F00	PC	GABA3_M	3	R8S4-180228	F2S4_180131_054	F2S4_180131_054_G01	Nuclei	NeuN-positive	1169238	16.35843173	0.000855258	8.55E-05	0.000855258	8.55E-05	0	0	53.34585431	21.4006045	82.82522463	0.004383197	0.003673333	86.48418885	0.327158406	5583	5420	9980	9980	LGN Inh DSEL	GABAergic	NA	NA	NA
246	SM-GE67G_S064_E1-50	6	P	#0d47a1	Glut	#00ADEE	2	Macaque	#939598	1	8	Q18.27.001	Macaque LGN Parvocellular	M	2.8 yrs	Macaca nemestrina	#FF7F00	PC	P_M	2	R8S4-180228	F2S4_180131_054	F2S4_180131_054_H01	Nuclei	NeuN-positive	1222731	11.62635118	0.004579912	0.002126388	0.004579912	0.00098141	0	0	51.50110695	24.7429729	78.77423571	0.004298574	0.002307131	82.56264052	0.351388618	6402	6322	11784	11784	LGN Exc IL15RA	Glutamatergic	NA	NA	NA
247	SM-GE67G_S065_E1-50	3	GABA3	#FF88AD	GABA	#f02864	1	Macaque	#939598	1	1	Q18.27.001	Macaque LGN Parvocellular	M	2.8 yrs	Macaca nemestrina	#FF7F00	PC	GABA3_M	3	R8S4-180228	F2S4_180131_055	F2S4_180131_055_A01	Nuclei	NeuN-positive	1310444	15.75061582	0.00106834	0.00114465	0.00106834	0.00099203	0	0.00030524	52.11806075	22.85347562	82.4671638	0.003745295	0.005733934	86.23443657	0.32268487	6575	6382	11437	11437	LGN Inh DSEL	GABAergic	NA	NA	NA
248	SM-GE67G_S066_E1-50	3	GABA3	#FF88AD	GABA	#f02864	1	Macaque	#939598	1	1	Q18.27.001	Macaque LGN Parvocellular	M	2.8 yrs	Macaca nemestrina	#FF7F00	PC	GABA3_M	3	R8S4-180228	F2S4_180131_055	F2S4_180131_055_B01	Nuclei	NeuN-positive	1102635	11.4992722	0.003264906	0.000181384	0.003264906	0	0	0	53.50111324	23.66313422	78.46150358	0.005611104	0.005833299	82.98947521	0.370383106	4638	4569	10293	10293	LGN Inh DSEL	GABAergic	NA	NA	NA
249	SM-GE67G_S067_E1-50	6	P	#0d47a1	Glut	#00ADEE	2	Macaque	#939598	1	8	Q18.27.001	Macaque LGN Parvocellular	M	2.8 yrs	Macaca nemestrina	#FF7F00	PC	P_M	2	R8S4-180228	F2S4_180131_055	F2S4_180131_055_C01	Nuclei	NeuN-positive	1216918	15.41155608	0.00854618	0.003697866	0.00854618	0.003286992	0	0	47.85178623	25.98071522	79.16983724	0.004328147	0.004676568	83.59322485	0.353617882	6027	5882	11233	11233	LGN Exc IL15RA	Glutamatergic	NA	NA	NA
250	SM-GE67G_S068_E1-50	6	P	#0d47a1	Glut	#00ADEE	2	Macaque	#939598	1	8	Q18.27.001	Macaque LGN Parvocellular	M	2.8 yrs	Macaca nemestrina	#FF7F00	PC	P_M	2	R8S4-180228	F2S4_180131_055	F2S4_180131_055_D01	Nuclei	NeuN-positive	1044920	17.0416874	0.008230295	0.000574207	0.008134594	0.000478506	0	0	47.70748	24.78658653	79.94229223	0.003836657	0.004179267	84.10375914	0.349757041	7158	6974	11667	11667	LGN Exc IL15RA	Glutamatergic	NA	NA	NA
251	SM-GE67G_S069_E1-50	10	Low Quality	#444444	Low Quality	#000000	0	Macaque	#939598	1	10	Q18.27.001	Macaque LGN Parvocellular	M	2.8 yrs	Macaca nemestrina	#FF7F00	PC	Low Quality_M	NA	R8S4-180228	F2S4_180131_055	F2S4_180131_055_E01	Nuclei	NeuN-positive	310096	1.820081523	0.000644962	0.001612404	0.000644962	0	0	0	11.5251406	33.75406326	26.29476033	0.03029062	0.002866854	35.69249523	0.57103223	519	519	5445	5445	NA	NA	NA	NA	NA
252	SM-GE67G_S070_E1-50	6	P	#0d47a1	Glut	#00ADEE	2	Macaque	#939598	1	8	Q18.27.001	Macaque LGN Parvocellular	M	2.8 yrs	Macaca nemestrina	#FF7F00	PC	P_M	2	R8S4-180228	F2S4_180131_055	F2S4_180131_055_F01	Nuclei	NeuN-positive	1170555	15.09395116	0.006578076	0.000939725	0.006578076	0.000598007	0	0	42.10028576	22.79209435	70.739521	0.009336597	0.007946658	75.47291669	0.413385122	6220	6074	11502	11502	LGN Exc IL15RA	Glutamatergic	NA	NA	NA
253	SM-GE67G_S071_E1-50	6	P	#0d47a1	Glut	#00ADEE	2	Macaque	#939598	1	8	Q18.27.001	Macaque LGN Parvocellular	M	2.8 yrs	Macaca nemestrina	#FF7F00	PC	P_M	0	R8S4-180228	F2S4_180131_055	F2S4_180131_055_G01	Nuclei	NeuN-positive	1210045	15.40826994	0.004545286	0.000578491	0.004545286	8.26E-05	0	0	49.40584854	24.72775806	80.26280014	0.003484168	0.003207319	84.17992719	0.3403247	7457	7274	12384	12384	LGN Exc IL15RA	Glutamatergic	NA	NA	NA
254	SM-GE67G_S072_E1-50	6	P	#0d47a1	Glut	#00ADEE	2	Macaque	#939598	1	8	Q18.27.001	Macaque LGN Parvocellular	M	2.8 yrs	Macaca nemestrina	#FF7F00	PC	P_M	2	R8S4-180228	F2S4_180131_055	F2S4_180131_055_H01	Nuclei	NeuN-positive	1329552	11.58367631	0.004437585	0.000300853	0.004437585	0.000300853	0	0	50.87977003	24.29555219	77.75333345	0.004731669	0.003863707	81.89803784	0.368917055	6581	6468	11866	11866	LGN Exc IL15RA	Glutamatergic	NA	NA	NA
255	SM-GE67G_S073_E1-50	3	GABA3	#FF88AD	GABA	#f02864	1	Macaque	#939598	1	1	Q18.27.001	Macaque LGN Parvocellular	M	2.8 yrs	Macaca nemestrina	#FF7F00	PC	GABA3_M	3	R8S4-180228	F2S4_180131_056	F2S4_180131_056_A01	Nuclei	NeuN-positive	1304592	16.03190883	0.002146265	0.000383262	0.002146265	0.000153305	0	0	54.4638477	19.70255835	82.4374977	0.00429253	0.004194415	85.90041944	0.323493047	6751	6551	11241	11241	LGN Inh DSEL	GABAergic	NA	NA	NA
256	SM-GE67G_S074_E1-50	6	P	#0d47a1	Glut	#00ADEE	2	Macaque	#939598	1	8	Q18.27.001	Macaque LGN Parvocellular	M	2.8 yrs	Macaca nemestrina	#FF7F00	PC	P_M	2	R8S4-180228	F2S4_180131_056	F2S4_180131_056_B01	Nuclei	NeuN-positive	1155336	12.25331852	0.008742046	0.000865549	0.008655491	0.000519329	0	0	49.57466919	25.42091651	77.14777346	0.004503452	0.003817937	81.54986948	0.370872024	5533	5471	10847	10847	LGN Exc IL15RA	Glutamatergic	NA	NA	NA
257	SM-GE67G_S075_E1-50	6	P	#0d47a1	Glut	#00ADEE	2	Macaque	#939598	1	8	Q18.27.001	Macaque LGN Parvocellular	M	2.8 yrs	Macaca nemestrina	#FF7F00	PC	P_M	2	R8S4-180228	F2S4_180131_056	F2S4_180131_056_C01	Nuclei	NeuN-positive	1245689	16.10361816	0.010676822	0.005137719	0.010676822	0.002488583	0	0	46.32063059	26.64396972	79.09357793	0.003962466	0.006624446	83.65787929	0.348067104	6570	6369	11642	11642	LGN Exc IL15RA	Glutamatergic	NA	NA	NA
258	SM-GE67G_S076_E1-50	6	P	#0d47a1	Glut	#00ADEE	2	Macaque	#939598	1	8	Q18.27.001	Macaque LGN Parvocellular	M	2.8 yrs	Macaca nemestrina	#FF7F00	PC	P_M	2	R8S4-180228	F2S4_180131_056	F2S4_180131_056_D01	Nuclei	NeuN-positive	1161393	13.44600837	0.007577108	0.000344414	0.007577108	0.000344414	0	0	50.25792303	24.83440145	79.75422617	0.003853993	0.004402472	83.62802256	0.338213262	6067	5951	11251	11251	LGN Exc IL15RA	Glutamatergic	NA	NA	NA
259	SM-GE67G_S077_E1-50	6	P	#0d47a1	Glut	#00ADEE	2	Macaque	#939598	1	8	Q18.27.001	Macaque LGN Parvocellular	M	2.8 yrs	Macaca nemestrina	#FF7F00	PC	P_M	2	R8S4-180228	F2S4_180131_056	F2S4_180131_056_E01	Nuclei	NeuN-positive	213157	12.01884057	0.005160515	0	0.005160515	0	0	0	44.44564335	21.97206754	70.30404819	0.039079176	0.063737058	80.51905403	0.456160357	4688	4688	8415	8415	LGN Exc IL15RA	Glutamatergic	NA	NA	NA
260	SM-GE67G_S078_E1-50	6	P	#0d47a1	Glut	#00ADEE	2	Macaque	#939598	1	8	Q18.27.001	Macaque LGN Parvocellular	M	2.8 yrs	Macaca nemestrina	#FF7F00	PC	P_M	2	R8S4-180228	F2S4_180131_056	F2S4_180131_056_F01	Nuclei	NeuN-positive	1002832	17.25044673	0.008475996	0.003190963	0.008475996	0.001994352	0	0	47.39577516	24.71430908	79.65541586	0.003808215	0.00349211	83.68410661	0.345840894	6859	6725	11454	11454	LGN Exc IL15RA	Glutamatergic	NA	NA	NA
261	SM-GE67G_S079_E1-50	6	P	#0d47a1	Glut	#00ADEE	2	Macaque	#939598	1	8	Q18.27.001	Macaque LGN Parvocellular	M	2.8 yrs	Macaca nemestrina	#FF7F00	PC	P_M	2	R8S4-180228	F2S4_180131_056	F2S4_180131_056_G01	Nuclei	NeuN-positive	1091311	15.4899016	0.009254924	0.001649392	0.009254924	0.000824696	0	0	46.99943462	26.14387649	77.48267909	0.003920972	0.007589954	82.8474193	0.374755724	6844	6709	11287	11287	LGN Exc IL15RA	Glutamatergic	NA	NA	NA
262	SM-GE67G_S080_E1-50	6	P	#0d47a1	Glut	#00ADEE	2	Macaque	#939598	1	8	Q18.27.001	Macaque LGN Parvocellular	M	2.8 yrs	Macaca nemestrina	#FF7F00	PC	P_M	2	R8S4-180228	F2S4_180131_056	F2S4_180131_056_H01	Nuclei	NeuN-positive	1412583	13.58652907	0.005380215	0.002548523	0.005380215	0.001557431	0	0	49.81066599	25.27200172	78.30131044	0.004286474	0.004079052	82.73595251	0.348653194	6338	6150	12023	12023	LGN Exc IL15RA	Glutamatergic	NA	NA	NA
263	SM-GE67G_S081_E1-50	7	K1	#1e633b	Glut	#00ADEE	2	Macaque	#939598	1	5	Q18.27.001	Macaque LGN Parvocellular	M	2.8 yrs	Macaca nemestrina	#FF7F00	PC	K1_M	0	R8S4-180228	F2S4_180131_057	F2S4_180131_057_A01	Nuclei	NeuN-positive	1254874	13.18969076	0.005817317	0.000478136	0.005817317	0.000478136	0	0	50.93292235	24.21773023	78.88050912	0.004178109	0.005384604	83.1622139	0.351709383	6199	6050	11261	11261	LGN Exc PRKCG SYNDIG1L	Glutamatergic	NA	NA	NA
264	SM-GE67G_S082_E1-50	6	P	#0d47a1	Glut	#00ADEE	2	Macaque	#939598	1	8	Q18.27.001	Macaque LGN Parvocellular	M	2.8 yrs	Macaca nemestrina	#FF7F00	PC	P_M	2	R8S4-180228	F2S4_180131_057	F2S4_180131_057_B01	Nuclei	NeuN-positive	1222449	14.62105986	0.008507512	0.000327212	0.008507512	8.18E-05	0	0	50.93750332	23.87518825	80.67878496	0.003758848	0.0034799	84.70300192	0.346540979	6502	6373	11405	11405	LGN Exc IL15RA	Glutamatergic	NA	NA	NA
265	SM-GE67G_S083_E1-50	6	P	#0d47a1	Glut	#00ADEE	2	Macaque	#939598	1	8	Q18.27.001	Macaque LGN Parvocellular	M	2.8 yrs	Macaca nemestrina	#FF7F00	PC	P_M	2	R8S4-180228	F2S4_180131_057	F2S4_180131_057_C01	Nuclei	NeuN-positive	1229971	14.95092161	0.007967668	0.000243908	0.007967668	0.000243908	0	0	49.71605022	24.25171	79.61382829	0.003617158	0.006269254	83.93368624	0.345187208	5995	5846	10888	10888	LGN Exc IL15RA	Glutamatergic	NA	NA	NA
266	SM-GE67G_S084_E1-50	6	P	#0d47a1	Glut	#00ADEE	2	Macaque	#939598	1	8	Q18.27.001	Macaque LGN Parvocellular	M	2.8 yrs	Macaca nemestrina	#FF7F00	PC	P_M	2	R8S4-180228	F2S4_180131_057	F2S4_180131_057_D01	Nuclei	NeuN-positive	1200406	15.55731977	0.006664412	0.001582798	0.006664412	0.001332882	0	0	50.15419783	24.58576515	80.75392825	0.003219744	0.004207743	84.81747009	0.329942817	7040	6859	11783	11783	LGN Exc IL15RA	Glutamatergic	NA	NA	NA
267	SM-GE67G_S085_E1-50	10	Low Quality	#444444	Low Quality	#000000	0	Macaque	#939598	1	10	Q18.27.001	Macaque LGN Parvocellular	M	2.8 yrs	Macaca nemestrina	#FF7F00	PC	Low Quality_M	NA	R8S4-180228	F2S4_180131_057	F2S4_180131_057_E01	Nuclei	NeuN-positive	995493	9.560589577	0.027222693	0.000100453	0.027222693	0	0	0	8.060428351	46.35150624	32.31655069	0.02767473	0.032987675	47.05497678	0.775218891	2228	2205	5826	5826	NA	NA	NA	NA	NA
268	SM-GE67G_S086_E1-50	6	P	#0d47a1	Glut	#00ADEE	2	Macaque	#939598	1	8	Q18.27.001	Macaque LGN Parvocellular	M	2.8 yrs	Macaca nemestrina	#FF7F00	PC	P_M	2	R8S4-180228	F2S4_180131_057	F2S4_180131_057_F01	Nuclei	NeuN-positive	1082569	19.88815494	0.017827963	0.009514405	0.017827963	0.004433898	0	0	37.50088909	21.95102575	71.67506182	0.01675459	0.033069486	79.48066128	0.432137981	2919	2781	6512	6512	No Class	No Class	NA	NA	NA
269	SM-GE67G_S087_E1-50	6	P	#0d47a1	Glut	#00ADEE	2	Macaque	#939598	1	8	Q18.27.001	Macaque LGN Parvocellular	M	2.8 yrs	Macaca nemestrina	#FF7F00	PC	P_M	2	R8S4-180228	F2S4_180131_057	F2S4_180131_057_G01	Nuclei	NeuN-positive	1091063	12.27481823	0.006690723	0.002566305	0.006690723	0.001099845	0	0	52.39193337	24.05690597	79.37735951	0.004586353	0.004419543	83.47748938	0.347622757	5816	5741	11078	11078	LGN Exc IL15RA	Glutamatergic	NA	NA	NA
270	SM-GE67G_S088_E1-50	10	Low Quality	#444444	Low Quality	#000000	0	Macaque	#939598	1	10	Q18.27.001	Macaque LGN Parvocellular	M	2.8 yrs	Macaca nemestrina	#FF7F00	PC	Low Quality_M	NA	R8S4-180228	F2S4_180131_057	F2S4_180131_057_H01	Nuclei	NeuN-positive	369619	13.31479172	0.030030924	0	0.030030924	0	0	0	23.79937179	31.7526967	50.56287691	0.051685655	0.073876072	66.08534734	0.671195837	2501	2498	6787	6787	NA	NA	NA	NA	NA
271	SM-GE67G_S089_E1-50	6	P	#0d47a1	Glut	#00ADEE	2	Macaque	#939598	1	8	Q18.27.001	Macaque LGN Parvocellular	M	2.8 yrs	Macaca nemestrina	#FF7F00	PC	P_M	2	R8S4-180228	F2S4_180131_058	F2S4_180131_058_A01	Nuclei	NeuN-positive	1255120	14.31560329	0.014580279	0.00087641	0.014580279	0.000398368	0	0	48.82401683	24.67947288	78.3172127	0.004742973	0.006295812	82.89804959	0.353719722	7247	7086	12202	12202	LGN Exc IL15RA	Glutamatergic	NA	NA	NA
272	SM-GE67G_S090_E1-50	6	P	#0d47a1	Glut	#00ADEE	2	Macaque	#939598	1	8	Q18.27.001	Macaque LGN Parvocellular	M	2.8 yrs	Macaca nemestrina	#FF7F00	PC	P_M	2	R8S4-180228	F2S4_180131_058	F2S4_180131_058_B01	Nuclei	NeuN-positive	1171459	16.23343199	0.007255909	0.000939	0.007255909	0.000597545	0	0	47.72740659	24.9336938	79.54473865	0.004500371	0.003090164	83.68760665	0.344123725	7439	7263	12167	12167	LGN Exc IL15RA	Glutamatergic	NA	NA	NA
273	SM-GE67G_S091_E1-50	7	K1	#1e633b	Glut	#00ADEE	2	Macaque	#939598	1	5	Q18.27.001	Macaque LGN Parvocellular	M	2.8 yrs	Macaca nemestrina	#FF7F00	PC	K1_M	2	R8S4-180228	F2S4_180131_058	F2S4_180131_058_C01	Nuclei	NeuN-positive	1330011	12.93395318	0.006541299	0.001052623	0.006541299	0.000751873	0	0.000601499	51.10995323	24.55829313	79.19167586	0.003963877	0.004837554	83.54893305	0.352365641	6408	6260	11671	11671	LGN Exc IL15RA	Glutamatergic	NA	NA	NA
274	SM-GE67G_S092_E1-50	6	P	#0d47a1	Glut	#00ADEE	2	Macaque	#939598	1	8	Q18.27.001	Macaque LGN Parvocellular	M	2.8 yrs	Macaca nemestrina	#FF7F00	PC	P_M	2	R8S4-180228	F2S4_180131_058	F2S4_180131_058_D01	Nuclei	NeuN-positive	1195154	21.38402248	0.006442684	0.002259123	0.006442684	0.00133874	0	8.37E-05	39.87845918	26.410153	76.51708483	0.005433609	0.005287185	81.55785782	0.384920068	7394	7100	11829	11829	LGN Exc IL15RA	Glutamatergic	NA	NA	NA
275	SM-GE67G_S093_E1-50	6	P	#0d47a1	Glut	#00ADEE	2	Macaque	#939598	1	8	Q18.27.001	Macaque LGN Parvocellular	M	2.8 yrs	Macaca nemestrina	#FF7F00	PC	P_M	2	R8S4-180228	F2S4_180131_058	F2S4_180131_058_E01	Nuclei	NeuN-positive	1231663	19.98379427	0.013802477	0.000893101	0.013802477	0.00081191	0	0	44.52735854	25.0018065	79.70280832	0.004612463	0.004001906	84.08298374	0.358111311	7687	7442	11978	11978	LGN Exc IL15RA	Glutamatergic	NA	NA	NA
276	SM-GE67G_S094_E1-50	6	P	#0d47a1	Glut	#00ADEE	2	Macaque	#939598	1	8	Q18.27.001	Macaque LGN Parvocellular	M	2.8 yrs	Macaca nemestrina	#FF7F00	PC	P_M	2	R8S4-180228	F2S4_180131_058	F2S4_180131_058_F01	Nuclei	NeuN-positive	1193860	12.08860335	0.003685524	0.000335048	0.003685524	0.000167524	0	0	51.15733838	26.20491515	79.72006768	0.004106009	0.004049889	84.01454107	0.339094761	6139	6054	11592	11592	LGN Exc IL15RA	Glutamatergic	NA	NA	NA
277	SM-GE67G_S095_E1-50	6	P	#0d47a1	Glut	#00ADEE	2	Macaque	#939598	1	8	Q18.27.001	Macaque LGN Parvocellular	M	2.8 yrs	Macaca nemestrina	#FF7F00	PC	P_M	2	R8S4-180228	F2S4_180131_058	F2S4_180131_058_G01	Nuclei	NeuN-positive	1130889	35.80430971	0.012556493	0.005570839	0.012556493	0.002475928	0	0	21.51953021	24.3842676	70.62885924	0.014348004	0.027888679	78.94435263	0.442452531	4180	3922	6986	6986	No Class	No Class	NA	NA	NA
278	SM-GE67G_S096_E1-50	6	P	#0d47a1	Glut	#00ADEE	2	Macaque	#939598	1	8	Q18.27.001	Macaque LGN Parvocellular	M	2.8 yrs	Macaca nemestrina	#FF7F00	PC	P_M	2	R8S4-180228	F2S4_180131_058	F2S4_180131_058_H01	Nuclei	NeuN-positive	1223089	17.53404699	0.008666581	0.003188648	0.008666581	0.002616326	0	0	47.11349706	24.83899373	80.03742982	0.003667763	0.003536946	84.01318301	0.330080319	7106	6903	11909	11909	LGN Exc IL15RA	Glutamatergic	NA	NA	NA
279	SM-GE67G_S169_E1-50	10	Low Quality	#444444	Low Quality	#000000	0	Macaque	#939598	1	10	Q18.27.001	Macaque LGN Magnocellular	M	2.8 yrs	Macaca nemestrina	#123466	MC	Low Quality_M	NA	R8S4-180228	F2S4_180131_073	F2S4_180131_073_A01	Nuclei	NeuN-positive	982684	24.41435904	0.06360132	0	0.063499558	0	0	0	9.811495862	32.61333246	44.6547415	0.03029051	0.045509034	59.33270512	0.697384692	3637	3361	8581	8581	NA	NA	NA	NA	NA
280	SM-GE67G_S170_E1-50	8	K2	#2c9157	Glut	#00ADEE	2	Macaque	#939598	1	6	Q18.27.001	Macaque LGN Magnocellular	M	2.8 yrs	Macaca nemestrina	#123466	MC	K2_M	7	R8S4-180228	F2S4_180131_073	F2S4_180131_073_B01	Nuclei	NeuN-positive	1200125	16.50786376	0.010415582	0.002166441	0.010415582	0.000833247	0	0	49.83322571	24.8473284	82.22435163	0.002693886	0.002481408	86.05711905	0.326228061	8564	8342	12889	12889	LGN Exc PRKCG KCNH3	Glutamatergic	NA	NA	NA
281	SM-GE67G_S171_E1-50	5	M	#90caf9	Glut	#00ADEE	2	Macaque	#939598	1	7	Q18.27.001	Macaque LGN Magnocellular	M	2.8 yrs	Macaca nemestrina	#123466	MC	M_M	4	R8S4-180228	F2S4_180131_073	F2S4_180131_073_C01	Nuclei	NeuN-positive	1214985	14.18527801	0.012345831	0.003209916	0.012345831	0.002304555	0	0	49.70777417	26.31695042	80.68593439	0.002580279	0.002047762	84.71240386	0.339355482	8441	8274	13258	13258	LGN Exc IL15RA	Glutamatergic	NA	NA	NA
282	SM-GE67G_S172_E1-50	5	M	#90caf9	Glut	#00ADEE	2	Macaque	#939598	1	7	Q18.27.001	Macaque LGN Magnocellular	M	2.8 yrs	Macaca nemestrina	#123466	MC	M_M	4	R8S4-180228	F2S4_180131_073	F2S4_180131_073_D01	Nuclei	NeuN-positive	808374	11.68431939	0.011133461	0.00024741	0.011133461	0.000123705	0	0.000123705	52.47979277	25.00760786	80.40201689	0.004248034	0.004155255	84.2851205	0.342189114	7032	7009	11647	11647	LGN Exc IL15RA	Glutamatergic	NA	NA	NA
283	SM-GE67G_S173_E1-50	5	M	#90caf9	Glut	#00ADEE	2	Macaque	#939598	1	7	Q18.27.001	Macaque LGN Magnocellular	M	2.8 yrs	Macaca nemestrina	#123466	MC	M_M	4	R8S4-180228	F2S4_180131_073	F2S4_180131_073_E01	Nuclei	NeuN-positive	1159821	13.17177392	0.011467287	0.002069285	0.011467287	0.001293303	0	0	50.66549062	25.43504558	79.90370928	0.003144451	0.002956491	83.81474383	0.340066592	7612	7495	12712	12712	LGN Exc IL15RA	Glutamatergic	NA	NA	NA
284	SM-GE67G_S174_E1-50	2	GABA2	#DD6091	GABA	#f02864	1	Macaque	#939598	1	2	Q18.27.001	Macaque LGN Magnocellular	M	2.8 yrs	Macaca nemestrina	#123466	MC	GABA2_M	6	R8S4-180228	F2S4_180131_073	F2S4_180131_073_F01	Nuclei	NeuN-positive	1197230	15.0982685	0.001837575	0.000835261	0.001837575	0.000584683	0	0	52.32361367	22.4665269	80.21140466	0.004050183	0.007027054	84.61916257	0.336126101	4796	4663	10513	10513	LGN Inh DFNB31	GABAergic	NA	NA	NA
285	SM-GE67G_S175_E1-50	1	GABA1	#7f3762	GABA	#f02864	1	Macaque	#939598	1	3	Q18.27.001	Macaque LGN Magnocellular	M	2.8 yrs	Macaca nemestrina	#123466	MC	GABA1_M	5	R8S4-180228	F2S4_180131_073	F2S4_180131_073_G01	Nuclei	NeuN-positive	817540	12.32025344	0.000244636	0	0.000244636	0	0	0	56.61814712	21.7337378	82.0938425	0.003867701	0.007374563	86.04643198	0.306079744	4133	4102	8857	8857	LGN Inh TNFAIP8L3	GABAergic	NA	NA	NA
286	SM-GE67G_S176_E1-50	2	GABA2	#DD6091	GABA	#f02864	1	Macaque	#939598	1	2	Q18.27.001	Macaque LGN Magnocellular	M	2.8 yrs	Macaca nemestrina	#123466	MC	GABA2_M	6	R8S4-180228	F2S4_180131_073	F2S4_180131_073_H01	Nuclei	NeuN-positive	1198606	11.72320179	0.001918896	0	0.001918896	0	0	0	54.96768746	21.98412155	79.02721995	0.004735501	0.007105755	83.35082588	0.334761305	5228	5148	10949	10949	LGN Inh DFNB31	GABAergic	NA	NA	NA
287	SM-GE67G_S177_E1-50	5	M	#90caf9	Glut	#00ADEE	2	Macaque	#939598	1	7	Q18.27.001	Macaque LGN Magnocellular	M	2.8 yrs	Macaca nemestrina	#123466	MC	M_M	4	R8S4-180228	F2S4_180131_074	F2S4_180131_074_A01	Nuclei	NeuN-positive	1314497	13.27983251	0.009585416	0.002510466	0.009585416	0.002358317	0	0.000532523	51.00468088	23.37152538	78.74358024	0.003577034	0.003367828	82.51217005	0.351343731	7928	7750	13070	13070	LGN Exc IL15RA	Glutamatergic	NA	NA	NA
288	SM-GE67G_S178_E1-50	8	K2	#2c9157	Glut	#00ADEE	2	Macaque	#939598	1	6	Q18.27.001	Macaque LGN Magnocellular	M	2.8 yrs	Macaca nemestrina	#123466	MC	K2_M	7	R8S4-180228	F2S4_180131_074	F2S4_180131_074_B01	Nuclei	NeuN-positive	1132191	12.04628901	0.003444648	0.000353297	0.003444648	8.83E-05	0	0	48.0208728	27.96286139	76.69589318	0.005371002	0.007296472	81.63410591	0.377908399	5137	5054	11263	11263	LGN Exc PRKCG KCNH3	Glutamatergic	NA	NA	NA
289	SM-GE67G_S179_E1-50	7	K1	#1e633b	Glut	#00ADEE	2	Macaque	#939598	1	5	Q18.27.001	Macaque LGN Magnocellular	M	2.8 yrs	Macaca nemestrina	#123466	MC	K1_M	0	R8S4-180228	F2S4_180131_074	F2S4_180131_074_C01	Nuclei	NeuN-positive	1041093	19.33929053	0.012294771	0.000864476	0.012294771	0.000192106	0	0	47.17330728	21.23258921	79.78806889	0.005902451	0.014648067	84.84266055	0.350644591	4756	4605	8813	8813	LGN Exc PRKCG SYNDIG1L	Glutamatergic	NA	NA	NA
290	SM-GE67G_S181_E1-50	9	Pulv	#b0bec5	Glut	#00ADEE	2	Macaque	#939598	1	9	Q18.27.001	Macaque LGN Magnocellular	M	2.8 yrs	Macaca nemestrina	#123466	MC	Pulv_M	1	R8S4-180228	F2S4_180131_074	F2S4_180131_074_E01	Nuclei	NeuN-positive	175701	9.722198508	0.00455319	0.001707446	0.00455319	0.000569149	0	0	51.71399138	22.46714589	76.23690246	0.019920205	0.034496104	82.80886278	0.350513035	4296	4296	8230	8230	LGN Exc PRKCG SYNDIG1L	Glutamatergic	NA	NA	NA
291	SM-GE67G_S182_E1-50	7	K1	#1e633b	Glut	#00ADEE	2	Macaque	#939598	1	5	Q18.27.001	Macaque LGN Magnocellular	M	2.8 yrs	Macaca nemestrina	#123466	MC	K1_M	1	R8S4-180228	F2S4_180131_074	F2S4_180131_074_F01	Nuclei	NeuN-positive	1222123	14.43823576	0.004336716	0.001063723	0.004336716	0.000572774	0	0	49.7277279	25.87881907	80.23586824	0.003438279	0.003556925	84.51735218	0.346806284	7261	7096	12161	12161	LGN Exc PRKCG SYNDIG1L	Glutamatergic	NA	NA	NA
292	SM-GE67G_S183_E1-50	8	K2	#2c9157	Glut	#00ADEE	2	Macaque	#939598	1	6	Q18.27.001	Macaque LGN Magnocellular	M	2.8 yrs	Macaca nemestrina	#123466	MC	K2_M	7	R8S4-180228	F2S4_180131_074	F2S4_180131_074_G01	Nuclei	NeuN-positive	1233333	11.8410032	0.003324325	0.000162162	0.003324325	0	0	0	53.91106862	22.27881683	79.39331875	0.004991353	0.006180812	83.4971577	0.351193392	5975	5876	11282	11282	LGN Exc PRKCG KCNH3	Glutamatergic	NA	NA	NA
293	SM-GE67G_S184_E1-50	5	M	#90caf9	Glut	#00ADEE	2	Macaque	#939598	1	7	Q18.27.001	Macaque LGN Magnocellular	M	2.8 yrs	Macaca nemestrina	#123466	MC	M_M	4	R8S4-180228	F2S4_180131_074	F2S4_180131_074_H01	Nuclei	NeuN-positive	1160688	12.24411728	0.014818797	0.000947714	0.014818797	0.000861558	0	0	45.53351116	28.59674607	74.71766745	0.005567388	0.00456798	79.55497084	0.400292172	6723	6616	12581	12581	LGN Exc IL15RA	Glutamatergic	NA	NA	NA
294	SM-GE67G_S185_E1-50	5	M	#90caf9	Glut	#00ADEE	2	Macaque	#939598	1	7	Q18.27.001	Macaque LGN Magnocellular	M	2.8 yrs	Macaca nemestrina	#123466	MC	M_M	4	R8S4-180228	F2S4_180131_075	F2S4_180131_075_A01	Nuclei	NeuN-positive	1337061	12.65671499	0.009797608	0.002094145	0.009797608	0.000897491	0	0	48.22607196	24.94994619	76.13639168	0.006411824	0.006619743	80.82697798	0.367927574	7095	6941	12622	12622	LGN Exc IL15RA	Glutamatergic	NA	NA	NA
295	SM-GE67G_S186_E1-50	8	K2	#2c9157	Glut	#00ADEE	2	Macaque	#939598	1	6	Q18.27.001	Macaque LGN Magnocellular	M	2.8 yrs	Macaca nemestrina	#123466	MC	K2_M	7	R8S4-180228	F2S4_180131_075	F2S4_180131_075_B01	Nuclei	NeuN-positive	1228069	12.9515524	0.005862863	0.000244286	0.005862863	0.000244286	0	0	51.24329333	24.35197045	79.18341722	0.00406899	0.004976919	83.39270839	0.341513542	6989	6849	11998	11998	LGN Exc PRKCG KCNH3	Glutamatergic	NA	NA	NA
296	SM-GE67G_S187_E1-50	5	M	#90caf9	Glut	#00ADEE	2	Macaque	#939598	1	7	Q18.27.001	Macaque LGN Magnocellular	M	2.8 yrs	Macaca nemestrina	#123466	MC	M_M	4	R8S4-180228	F2S4_180131_075	F2S4_180131_075_C01	Nuclei	NeuN-positive	1301738	14.00266413	0.013136284	0.002381432	0.013136284	0.000921844	0	0	52.41968814	22.85052753	80.34627552	0.0038149	0.003035173	84.14757808	0.333292802	8341	8129	12986	12986	LGN Exc IL15RA	Glutamatergic	NA	NA	NA
297	SM-GE67G_S188_E1-50	1	GABA1	#7f3762	GABA	#f02864	1	Macaque	#939598	1	3	Q18.27.001	Macaque LGN Magnocellular	M	2.8 yrs	Macaca nemestrina	#123466	MC	GABA1_M	5	R8S4-180228	F2S4_180131_075	F2S4_180131_075_D01	Nuclei	NeuN-positive	1186371	12.15698968	0.001854395	0.00126436	0.001854395	0.000927197	0	0	53.67250211	21.97289044	78.34716122	0.006587315	0.006510611	82.74022207	0.343425542	4558	4477	10139	10139	LGN Inh TNFAIP8L3	GABAergic	NA	NA	NA
298	SM-GE67G_S189_E1-50	2	GABA2	#DD6091	GABA	#f02864	1	Macaque	#939598	1	2	Q18.27.001	Macaque LGN Magnocellular	M	2.8 yrs	Macaca nemestrina	#123466	MC	GABA2_M	6	R8S4-180228	F2S4_180131_075	F2S4_180131_075_E01	Nuclei	NeuN-positive	1407825	12.58089606	0.000426189	7.10E-05	0.000426189	0	0	0	53.47049527	20.32305152	77.43625806	0.005421128	0.005277645	81.44719692	0.363630582	5996	5837	11500	11500	LGN Inh DSEL	GABAergic	NA	NA	NA
299	SM-GE67G_S190_E1-50	3	GABA3	#FF88AD	GABA	#f02864	1	Macaque	#939598	1	1	Q18.27.001	Macaque LGN Magnocellular	M	2.8 yrs	Macaca nemestrina	#123466	MC	GABA3_M	3	R8S4-180228	F2S4_180131_075	F2S4_180131_075_F01	Nuclei	NeuN-positive	1277265	13.20509056	0.002192184	0.000156585	0.002192184	7.83E-05	0	0	53.21291979	21.96599766	79.09854259	0.005112486	0.006001887	83.22642521	0.338007904	5433	5279	10854	10854	LGN Inh DSEL	GABAergic	NA	NA	NA
300	SM-GE67G_S191_E1-50	5	M	#90caf9	Glut	#00ADEE	2	Macaque	#939598	1	7	Q18.27.001	Macaque LGN Magnocellular	M	2.8 yrs	Macaca nemestrina	#123466	MC	M_M	2	R8S4-180228	F2S4_180131_075	F2S4_180131_075_G01	Nuclei	NeuN-positive	1374227	10.63259563	0.006185295	0.000945986	0.006185295	0.000582145	0	0	51.72718918	23.60752627	76.26854952	0.00587312	0.004804155	80.56507404	0.351944086	6351	6238	12220	12220	LGN Exc IL15RA	Glutamatergic	NA	NA	NA
301	SM-GE67G_S192_E1-50	5	M	#90caf9	Glut	#00ADEE	2	Macaque	#939598	1	7	Q18.27.001	Macaque LGN Magnocellular	M	2.8 yrs	Macaca nemestrina	#123466	MC	M_M	4	R8S4-180228	F2S4_180131_075	F2S4_180131_075_H01	Nuclei	NeuN-positive	1261800	12.1893327	0.012521794	0.001981297	0.012521794	0.001585037	0	0.000158504	50.38104295	25.41670629	78.26565224	0.004079093	0.003471232	82.3999049	0.343918587	7902	7771	13307	13307	LGN Exc IL15RA	Glutamatergic	NA	NA	NA
302	SM-GE67H_S041_E1-50	6	P	#0d47a1	Glut	#00ADEE	2	Macaque	#939598	1	8	Q18.27.001	Macaque LGN Magnocellular	M	2.8 yrs	Macaca nemestrina	#123466	MC	P_M	2	R8S4-180228	F2S4_180131_076	F2S4_180131_076_A01	Nuclei	NeuN-positive	1328078	21.70369511	0.007830865	0.000752968	0.007830865	0.000677671	0	0	30.8865142	22.46005129	65.27109101	0.018795583	0.038414912	74.10438242	0.466675756	3237	2998	8323	8323	No Class	No Class	NA	NA	NA
303	SM-GE67H_S042_E1-50	5	M	#90caf9	Glut	#00ADEE	2	Macaque	#939598	1	7	Q18.27.001	Macaque LGN Magnocellular	M	2.8 yrs	Macaca nemestrina	#123466	MC	M_M	4	R8S4-180228	F2S4_180131_076	F2S4_180131_076_B01	Nuclei	NeuN-positive	1287534	11.70889468	0.006291096	0.001242686	0.006291096	0.000699011	0	0	52.85095384	24.55966211	80.06242942	0.003291564	0.001964997	83.78636991	0.330659101	7823	7706	12835	12835	LGN Exc IL15RA	Glutamatergic	NA	NA	NA
304	SM-GE67H_S043_E1-50	9	Pulv	#b0bec5	Glut	#00ADEE	2	Macaque	#939598	1	9	Q18.27.001	Macaque LGN Magnocellular	M	2.8 yrs	Macaca nemestrina	#123466	MC	Pulv_M	1	R8S4-180228	F2S4_180131_076	F2S4_180131_076_C01	Nuclei	NeuN-positive	1303187	12.43842979	0.007366556	0.001151024	0.007366556	0.001074289	0	0	52.71131465	24.3349573	79.84633057	0.004413027	0.002668842	83.81905283	0.326742109	6864	6720	12177	12177	LGN Exc PRKCG SYNDIG1L	Glutamatergic	NA	NA	NA
305	SM-GE67H_S044_E1-50	5	M	#90caf9	Glut	#00ADEE	2	Macaque	#939598	1	7	Q18.27.001	Macaque LGN Magnocellular	M	2.8 yrs	Macaca nemestrina	#123466	MC	M_M	4	R8S4-180228	F2S4_180131_076	F2S4_180131_076_D01	Nuclei	NeuN-positive	1095082	13.32073763	0.004748503	0.001278443	0.004748503	0.000456587	0	0	50.24966167	25.8128615	80.2349961	0.003483757	0.001718593	84.06676395	0.336730145	8938	8826	13475	13475	LGN Exc IL15RA	Glutamatergic	NA	NA	NA
306	SM-GE67H_S045_E1-50	5	M	#90caf9	Glut	#00ADEE	2	Macaque	#939598	1	7	Q18.27.001	Macaque LGN Magnocellular	M	2.8 yrs	Macaca nemestrina	#123466	MC	M_M	4	R8S4-180228	F2S4_180131_076	F2S4_180131_076_E01	Nuclei	NeuN-positive	1120110	13.02747052	0.009552633	0.001606985	0.009463356	0.001339154	0	0	52.17344725	25.23002205	81.25050218	0.003041666	0.001993554	85.17315264	0.331873753	8559	8443	13152	13152	LGN Exc IL15RA	Glutamatergic	NA	NA	NA
307	SM-GE67H_S046_E1-50	7	K1	#1e633b	Glut	#00ADEE	2	Macaque	#939598	1	5	Q18.27.001	Macaque LGN Magnocellular	M	2.8 yrs	Macaca nemestrina	#123466	MC	K1_M	1	R8S4-180228	F2S4_180131_076	F2S4_180131_076_F01	Nuclei	NeuN-positive	1168831	15.40522111	0.005561112	0.001026667	0.005561112	0.000855556	0	0	49.8182372	23.66107675	79.93713377	0.004351356	0.003152723	83.81485433	0.349980621	6878	6721	11357	11357	LGN Exc PRKCG SYNDIG1L	Glutamatergic	NA	NA	NA
308	SM-GE67H_S047_E1-50	8	K2	#2c9157	Glut	#00ADEE	2	Macaque	#939598	1	6	Q18.27.001	Macaque LGN Magnocellular	M	2.8 yrs	Macaca nemestrina	#123466	MC	K2_M	1	R8S4-180228	F2S4_180131_076	F2S4_180131_076_G01	Nuclei	NeuN-positive	1301395	10.82745823	0.007530381	0.000307362	0.007530381	0.000230522	0	0	54.19630473	23.46412888	79.27385613	0.003580005	0.004076395	83.18112487	0.337496975	6577	6486	12067	12067	LGN Exc PRKCG SYNDIG1L	Glutamatergic	NA	NA	NA
309	SM-GE67H_S048_E1-50	5	M	#90caf9	Glut	#00ADEE	2	Macaque	#939598	1	7	Q18.27.001	Macaque LGN Magnocellular	M	2.8 yrs	Macaca nemestrina	#123466	MC	M_M	4	R8S4-180228	F2S4_180131_076	F2S4_180131_076_H01	Nuclei	NeuN-positive	1075460	11.81187585	0.0118089	0.000650884	0.0118089	0.000557901	0	0	51.7069905	25.51522139	80.25337995	0.003980622	0.002543098	83.89600729	0.336727232	8091	8013	12997	12997	LGN Exc IL15RA	Glutamatergic	NA	NA	NA
310	SM-GE67H_S049_E1-50	3	GABA3	#FF88AD	GABA	#f02864	1	Macaque	#939598	1	1	Q18.27.001	Macaque LGN Magnocellular	M	2.8 yrs	Macaca nemestrina	#123466	MC	GABA3_M	3	R8S4-180228	F2S4_180131_077	F2S4_180131_077_A01	Nuclei	NeuN-positive	1315316	17.15101162	0.00144452	0.001292465	0.00144452	0.000836301	0	0	53.21519696	21.99387828	84.11568019	0.002804649	0.002614581	87.50421952	0.314206374	7533	7276	11852	11852	LGN Inh DSEL	GABAergic	NA	NA	NA
311	SM-GE67H_S050_E1-50	5	M	#90caf9	Glut	#00ADEE	2	Macaque	#939598	1	7	Q18.27.001	Macaque LGN Magnocellular	M	2.8 yrs	Macaca nemestrina	#123466	MC	M_M	4	R8S4-180228	F2S4_180131_077	F2S4_180131_077_B01	Nuclei	NeuN-positive	1205185	12.06876953	0.009044255	0.001742471	0.009044255	0.001327597	0	0	51.46064712	26.39013927	80.9971913	0.002619515	0.001633774	84.68616851	0.335975932	7957	7856	13078	13078	LGN Exc IL15RA	Glutamatergic	NA	NA	NA
312	SM-GE67H_S051_E1-50	8	K2	#2c9157	Glut	#00ADEE	2	Macaque	#939598	1	6	Q18.27.001	Macaque LGN Magnocellular	M	2.8 yrs	Macaca nemestrina	#123466	MC	K2_M	7	R8S4-180228	F2S4_180131_077	F2S4_180131_077_C01	Nuclei	NeuN-positive	283978	10.99873934	0.00316926	0.00105642	0.00281712	0.00035214	0	0	47.83609998	21.24706843	73.28455021	0.034777342	0.02870997	79.26388664	0.394192896	5106	5106	8864	8864	LGN Exc PRKCG KCNH3	Glutamatergic	NA	NA	NA
313	SM-GE67H_S052_E1-50	8	K2	#2c9157	Glut	#00ADEE	2	Macaque	#939598	1	6	Q18.27.001	Macaque LGN Magnocellular	M	2.8 yrs	Macaca nemestrina	#123466	MC	K2_M	1	R8S4-180228	F2S4_180131_077	F2S4_180131_077_D01	Nuclei	NeuN-positive	1183781	15.8497222	0.007771708	0.000591326	0.007771708	0.000253425	0	0	51.3410842	23.50181326	81.93128628	0.003026742	0.002498773	85.6308726	0.329616953	7625	7444	11997	11997	LGN Exc PRKCG KCNH3	Glutamatergic	NA	NA	NA
314	SM-GE67H_S053_E1-50	8	K2	#2c9157	Glut	#00ADEE	2	Macaque	#939598	1	6	Q18.27.001	Macaque LGN Magnocellular	M	2.8 yrs	Macaca nemestrina	#123466	MC	K2_M	7	R8S4-180228	F2S4_180131_077	F2S4_180131_077_E01	Nuclei	NeuN-positive	1312032	14.48531743	0.004268189	0.000914612	0.004268189	0.000838394	0	0	50.27445977	25.10418953	80.73499732	0.002872643	0.002010622	84.81050767	0.339488066	8389	8205	13080	13080	LGN Exc PRKCG KCNH3	Glutamatergic	NA	NA	NA
315	SM-GE67H_S054_E1-50	5	M	#90caf9	Glut	#00ADEE	2	Macaque	#939598	1	7	Q18.27.001	Macaque LGN Magnocellular	M	2.8 yrs	Macaca nemestrina	#123466	MC	M_M	0	R8S4-180228	F2S4_180131_077	F2S4_180131_077_F01	Nuclei	NeuN-positive	1118447	10.31305015	0.00563281	0.000894097	0.00563281	0.000625868	0	0	55.11204375	23.28264102	80.30778392	0.003065858	0.002083246	83.67235998	0.334251599	6733	6683	12242	12242	LGN Exc IL15RA	Glutamatergic	NA	NA	NA
316	SM-GE67H_S055_E1-50	7	K1	#1e633b	Glut	#00ADEE	2	Macaque	#939598	1	5	Q18.27.001	Macaque LGN Magnocellular	M	2.8 yrs	Macaca nemestrina	#123466	MC	K1_M	1	R8S4-180228	F2S4_180131_077	F2S4_180131_077_G01	Nuclei	NeuN-positive	1230406	14.02325736	0.003169685	0.001137836	0.003169685	0.000325096	0	0	51.59914695	24.30547315	81.57559375	0.002797451	0.002041603	85.1076799	0.32992176	7686	7544	12343	12343	LGN Exc PRKCG SYNDIG1L	Glutamatergic	NA	NA	NA
317	SM-GE67H_S056_E1-50	3	GABA3	#FF88AD	GABA	#f02864	1	Macaque	#939598	1	1	Q18.27.001	Macaque LGN Magnocellular	M	2.8 yrs	Macaca nemestrina	#123466	MC	GABA3_M	3	R8S4-180228	F2S4_180131_077	F2S4_180131_077_H01	Nuclei	NeuN-positive	1103714	13.20360166	0.001812064	0.001902667	0.001812064	0.001268445	0	0	54.52309203	19.55932425	79.94263007	0.004793814	0.002654673	82.98870903	0.337335859	7132	7038	11456	11456	LGN Inh DSEL	GABAergic	NA	NA	NA
318	SM-GE67H_S057_E1-50	5	M	#90caf9	Glut	#00ADEE	2	Macaque	#939598	1	7	Q18.27.001	Macaque LGN Magnocellular	M	2.8 yrs	Macaca nemestrina	#123466	MC	M_M	4	R8S4-180228	F2S4_180131_078	F2S4_180131_078_A01	Nuclei	NeuN-positive	1258359	10.98247797	0.012635504	0.000476811	0.012635504	0.000397343	0	0	51.94606627	25.62988781	79.95142881	0.003556219	0.002794115	83.63328748	0.341943037	7906	7815	13045	13045	LGN Exc IL15RA	Glutamatergic	NA	NA	NA
319	SM-GE67H_S058_E1-50	2	GABA2	#DD6091	GABA	#f02864	1	Macaque	#939598	1	2	Q18.27.001	Macaque LGN Magnocellular	M	2.8 yrs	Macaca nemestrina	#123466	MC	GABA2_M	6	R8S4-180228	F2S4_180131_078	F2S4_180131_078_B01	Nuclei	NeuN-positive	1164529	11.21595083	0.001202203	0.001545689	0.001202203	0.000944588	0	0	57.54128923	21.58022686	81.81857214	0.003701926	0.003357581	85.38490669	0.322125182	5765	5698	11100	11100	LGN Inh DFNB31	GABAergic	NA	NA	NA
320	SM-GE67H_S059_E1-50	5	M	#90caf9	Glut	#00ADEE	2	Macaque	#939598	1	7	Q18.27.001	Macaque LGN Magnocellular	M	2.8 yrs	Macaca nemestrina	#123466	MC	M_M	4	R8S4-180228	F2S4_180131_078	F2S4_180131_078_C01	Nuclei	NeuN-positive	1152489	11.71377775	0.020911262	0.003817824	0.020911262	0.002603062	0	0	50.5065992	26.16267921	78.72049104	0.003599167	0.002342756	83.0063454	0.356843659	7228	7131	12697	12697	LGN Exc IL15RA	Glutamatergic	NA	NA	NA
321	SM-GE67H_S060_E1-50	5	M	#90caf9	Glut	#00ADEE	2	Macaque	#939598	1	7	Q18.27.001	Macaque LGN Magnocellular	M	2.8 yrs	Macaca nemestrina	#123466	MC	M_M	4	R8S4-180228	F2S4_180131_078	F2S4_180131_078_D01	Nuclei	NeuN-positive	1176998	11.02032459	0.010790163	0.00042481	0.010790163	0.000339848	0	0.000849619	50.94859974	26.36724956	78.74805225	0.002674601	0.001697539	82.55417596	0.337753557	8517	8438	14380	14380	LGN Exc IL15RA	Glutamatergic	NA	NA	NA
322	SM-GE67H_S061_E1-50	1	GABA1	#7f3762	GABA	#f02864	1	Macaque	#939598	1	3	Q18.27.001	Macaque LGN Magnocellular	M	2.8 yrs	Macaca nemestrina	#123466	MC	GABA1_M	5	R8S4-180228	F2S4_180131_078	F2S4_180131_078_E01	Nuclei	NeuN-positive	1329115	13.89285352	0.001203809	0	0.001203809	0	0	0	54.25835989	22.25541056	80.96568017	0.004784387	0.00492132	85.11407967	0.336767117	4947	4803	10322	10322	LGN Inh TNFAIP8L3	GABAergic	NA	NA	NA
323	SM-GE67H_S062_E1-50	5	M	#90caf9	Glut	#00ADEE	2	Macaque	#939598	1	7	Q18.27.001	Macaque LGN Magnocellular	M	2.8 yrs	Macaca nemestrina	#123466	MC	M_M	4	R8S4-180228	F2S4_180131_078	F2S4_180131_078_F01	Nuclei	NeuN-positive	1175649	13.47715177	0.008420881	0.001616129	0.008420881	0.00136095	0	0	51.46884827	24.23793156	79.9729341	0.003272235	0.002425044	83.7322194	0.341000657	8203	8068	13099	13099	LGN Exc IL15RA	Glutamatergic	NA	NA	NA
324	SM-GE67H_S063_E1-50	3	GABA3	#FF88AD	GABA	#f02864	1	Macaque	#939598	1	1	Q18.27.001	Macaque LGN Magnocellular	M	2.8 yrs	Macaca nemestrina	#123466	MC	GABA3_M	3	R8S4-180228	F2S4_180131_078	F2S4_180131_078_G01	Nuclei	NeuN-positive	1275994	14.0876838	0.00274296	0.000705332	0.00274296	0.000313481	0	0	53.24029737	23.56131769	81.13533449	0.004315851	0.00374845	85.13919344	0.332870307	6221	6070	11669	11669	LGN Inh DSEL	GABAergic	NA	NA	NA
325	SM-GE67H_S064_E1-50	5	M	#90caf9	Glut	#00ADEE	2	Macaque	#939598	1	7	Q18.27.001	Macaque LGN Magnocellular	M	2.8 yrs	Macaca nemestrina	#123466	MC	M_M	4	R8S4-180228	F2S4_180131_078	F2S4_180131_078_H01	Nuclei	NeuN-positive	1213989	12.73701821	0.009555276	0.000329492	0.009555276	0.000164746	0	0	52.2713962	23.53044385	79.72864664	0.003783395	0.002947308	83.46475957	0.340389963	8329	8206	13082	13082	LGN Exc IL15RA	Glutamatergic	NA	NA	NA
326	SM-GE67H_S073_E1-50	6	P	#0d47a1	Glut	#00ADEE	2	Macaque	#939598	1	8	Q18.27.001	Macaque LGN Parvocellular	M	2.8 yrs	Macaca nemestrina	#FF7F00	PC	P_M	0	R8S4-180228	F2S4_180131_110	F2S4_180131_110_A01	Nuclei	NeuN-positive	1242356	15.12714552	0.004668549	0.000804922	0.004668549	0.000643938	0	0	49.2234915	23.30024566	78.8372254	0.003557756	0.005021105	82.7976844	0.342228457	7469	7279	12158	12158	LGN Exc IL15RA	Glutamatergic	NA	NA	NA
327	SM-GE67H_S074_E1-50	10	Low Quality	#444444	Low Quality	#000000	0	Macaque	#939598	1	10	Q18.27.001	Macaque LGN Parvocellular	M	2.8 yrs	Macaca nemestrina	#FF7F00	PC	Low Quality_M	NA	R8S4-180228	F2S4_180131_110	F2S4_180131_110_B01	Nuclei	NeuN-positive	896627	17.55523757	0.007583979	0.000111529	0.007583979	0.000111529	0	0	8.56900361	33.47166659	36.58332841	0.025953936	0.084579206	54.99678239	0.75383941	2616	2501	6294	6294	NA	NA	NA	NA	NA
328	SM-GE67H_S075_E1-50	6	P	#0d47a1	Glut	#00ADEE	2	Macaque	#939598	1	8	Q18.27.001	Macaque LGN Parvocellular	M	2.8 yrs	Macaca nemestrina	#FF7F00	PC	P_M	2	R8S4-180228	F2S4_180131_110	F2S4_180131_110_C01	Nuclei	NeuN-positive	934689	13.7012418	0.003102636	0.0008559	0.003102636	0.000534937	0	0	51.45005451	23.95278002	80.44943291	0.002803071	0.004396115	84.26781528	0.332653616	7171	7102	11816	11816	LGN Exc IL15RA	Glutamatergic	NA	NA	NA
329	SM-GE67H_S076_E1-50	6	P	#0d47a1	Glut	#00ADEE	2	Macaque	#939598	1	8	Q18.27.001	Macaque LGN Parvocellular	M	2.8 yrs	Macaca nemestrina	#FF7F00	PC	P_M	0	R8S4-180228	F2S4_180131_110	F2S4_180131_110_D01	Nuclei	NeuN-positive	716997	12.44802977	0.004323589	0.000139471	0.004323589	0.000139471	0	0	52.70789139	24.15937584	80.56491171	0.002748965	0.003576026	84.22964113	0.328937512	6433	6397	11092	11092	LGN Exc IL15RA	Glutamatergic	NA	NA	NA
330	SM-GE67H_S077_E1-50	6	P	#0d47a1	Glut	#00ADEE	2	Macaque	#939598	1	8	Q18.27.001	Macaque LGN Parvocellular	M	2.8 yrs	Macaca nemestrina	#FF7F00	PC	P_M	2	R8S4-180228	F2S4_180131_110	F2S4_180131_110_E01	Nuclei	NeuN-positive	1183316	17.24915407	0.007774762	0.00490148	0.007774762	0.003549348	0	0	46.72657177	23.74792532	78.50709363	0.003749632	0.005941777	82.76884619	0.358515244	6890	6704	11609	11609	LGN Exc IL15RA	Glutamatergic	NA	NA	NA
331	SM-GE67H_S078_E1-50	7	K1	#1e633b	Glut	#00ADEE	2	Macaque	#939598	1	5	Q18.27.001	Macaque LGN Parvocellular	M	2.8 yrs	Macaca nemestrina	#FF7F00	PC	K1_M	1	R8S4-180228	F2S4_180131_110	F2S4_180131_110_F01	Nuclei	NeuN-positive	1041929	18.31525949	0.005374646	0.000191952	0.005374646	9.60E-05	0	0	44.20243606	26.9980968	78.60084516	0.004729689	0.005825733	83.4505998	0.371888478	7136	6946	11439	11439	LGN Exc PRKCG SYNDIG1L	Glutamatergic	NA	NA	NA
332	SM-GE67H_S079_E1-50	10	Low Quality	#444444	Low Quality	#000000	0	Macaque	#939598	1	10	Q18.27.001	Macaque LGN Parvocellular	M	2.8 yrs	Macaca nemestrina	#FF7F00	PC	Low Quality_M	NA	R8S4-180228	F2S4_180131_110	F2S4_180131_110_G01	Nuclei	NeuN-positive	738473	5.426061616	0.000541658	0.000135415	0.000541658	0.000135415	0	0	8.468149817	16.55971173	20.67089792	0.070395262	0.19254597	48.32038544	0.800549245	1123	1123	5551	5551	NA	NA	NA	NA	NA
333	SM-GE67H_S080_E1-50	6	P	#0d47a1	Glut	#00ADEE	2	Macaque	#939598	1	8	Q18.27.001	Macaque LGN Parvocellular	M	2.8 yrs	Macaca nemestrina	#FF7F00	PC	P_M	2	R8S4-180228	F2S4_180131_110	F2S4_180131_110_H01	Nuclei	NeuN-positive	1253634	11.18324806	0.008455418	0.000638145	0.008455418	0.000638145	0	0	52.13124405	23.92668035	77.96166983	0.005129089	0.008014301	82.49114175	0.354108855	5228	5130	11080	11080	LGN Exc IL15RA	Glutamatergic	NA	NA	NA
334	SM-GE67H_S081_E1-50	10	Low Quality	#444444	Low Quality	#000000	0	Macaque	#939598	1	10	Q18.27.001	Macaque LGN Parvocellular	M	2.8 yrs	Macaca nemestrina	#FF7F00	PC	Low Quality_M	NA	R8S4-180228	F2S4_180131_111	F2S4_180131_111_A01	Nuclei	NeuN-positive	968297	11.60997091	0.032634615	0.000413096	0.032634615	0.000309822	0	0	20.97589892	34.95993481	45.22692934	0.033763401	0.053495983	59.94483098	0.651199805	2540	2499	8824	8824	NA	NA	NA	NA	NA
335	SM-GE67H_S082_E1-50	6	P	#0d47a1	Glut	#00ADEE	2	Macaque	#939598	1	8	Q18.27.001	Macaque LGN Parvocellular	M	2.8 yrs	Macaca nemestrina	#FF7F00	PC	P_M	2	R8S4-180228	F2S4_180131_111	F2S4_180131_111_B01	Nuclei	NeuN-positive	1264157	19.76858887	0.005379079	0.001186561	0.005379079	0.001107457	0	0	34.99873829	27.69038972	69.01587382	0.013166086	0.030781778	78.15271363	0.423846503	3288	3126	8423	8423	No Class	No Class	NA	NA	NA
336	SM-GE67H_S083_E1-50	7	K1	#1e633b	Glut	#00ADEE	2	Macaque	#939598	1	5	Q18.27.001	Macaque LGN Parvocellular	M	2.8 yrs	Macaca nemestrina	#FF7F00	PC	K1_M	1	R8S4-180228	F2S4_180131_111	F2S4_180131_111_C01	Nuclei	NeuN-positive	1192537	13.01108477	0.005115145	0.000586984	0.005115145	0.000335419	0	0	51.87319136	23.62744301	79.38193951	0.004380577	0.006443406	83.64319095	0.34673574	5550	5425	10846	10846	LGN Exc PRKCG SYNDIG1L	Glutamatergic	NA	NA	NA
337	SM-GE67H_S084_E1-50	6	P	#0d47a1	Glut	#00ADEE	2	Macaque	#939598	1	8	Q18.27.001	Macaque LGN Parvocellular	M	2.8 yrs	Macaca nemestrina	#FF7F00	PC	P_M	2	R8S4-180228	F2S4_180131_111	F2S4_180131_111_D01	Nuclei	NeuN-positive	1160284	14.62409203	0.004136918	0.000258557	0.004136918	0.000172372	0	0	50.30371874	24.25164873	79.47485271	0.003915421	0.006329485	83.80611988	0.345677754	6814	6673	11649	11649	LGN Exc IL15RA	Glutamatergic	NA	NA	NA
338	SM-GE67H_S085_E1-50	10	Low Quality	#444444	Low Quality	#000000	0	Macaque	#939598	1	10	Q18.27.001	Macaque LGN Parvocellular	M	2.8 yrs	Macaca nemestrina	#FF7F00	PC	Low Quality_M	NA	R8S4-180228	F2S4_180131_111	F2S4_180131_111_E01	Nuclei	NeuN-positive	974676	25.33221296	0.038884717	0.000102598	0.038884717	0.000102598	0	0	12.02358527	34.29221608	48.30887392	0.023380077	0.051205734	62.79963803	0.669646007	3150	2922	7316	7316	NA	NA	NA	NA	NA
339	SM-GE67H_S086_E1-50	2	GABA2	#DD6091	GABA	#f02864	1	Macaque	#939598	1	2	Q18.27.001	Macaque LGN Parvocellular	M	2.8 yrs	Macaca nemestrina	#FF7F00	PC	GABA2_M	6	R8S4-180228	F2S4_180131_111	F2S4_180131_111_F01	Nuclei	NeuN-positive	1076639	12.90172472	0.000278645	0.000464408	0.000278645	9.29E-05	0	0	56.08156494	20.07079439	80.61504367	0.00393168	0.005552465	84.32650127	0.334664053	6021	5933	11001	11001	LGN Inh DFNB31	GABAergic	NA	NA	NA
340	SM-GE67H_S087_E1-50	6	P	#0d47a1	Glut	#00ADEE	2	Macaque	#939598	1	8	Q18.27.001	Macaque LGN Parvocellular	M	2.8 yrs	Macaca nemestrina	#FF7F00	PC	P_M	2	R8S4-180228	F2S4_180131_111	F2S4_180131_111_G01	Nuclei	NeuN-positive	1396143	16.28106863	0.008236979	0.000859511	0.008236979	0.000429755	0	0	51.3232527	22.33403025	81.24790942	0.004101299	0.003887854	85.10303028	0.33307745	6463	6217	11421	11421	LGN Exc IL15RA	Glutamatergic	NA	NA	NA
341	SM-GE67H_S088_E1-50	10	Low Quality	#444444	Low Quality	#000000	0	Macaque	#939598	1	10	Q18.27.001	Macaque LGN Parvocellular	M	2.8 yrs	Macaca nemestrina	#FF7F00	PC	Low Quality_M	NA	R8S4-180228	F2S4_180131_111	F2S4_180131_111_H01	Nuclei	NeuN-positive	791704	15.86577812	0.00025262	0.011115265	0.00025262	0.009725857	0	0	10.62253064	30.33823247	34.49142609	0.062429898	0.167529784	62.695275	0.757340498	1636	1568	5844	5844	NA	NA	NA	NA	NA
342	SM-GE67H_S089_E1-50	7	K1	#1e633b	Glut	#00ADEE	2	Macaque	#939598	1	5	Q18.27.001	Macaque LGN Parvocellular	M	2.8 yrs	Macaca nemestrina	#FF7F00	PC	K1_M	1	R8S4-180228	F2S4_180131_112	F2S4_180131_112_A01	Nuclei	NeuN-positive	1218170	13.95478464	0.006156776	0.000985084	0.006156776	0.000656723	0	0	51.40842411	23.57938547	80.87623238	0.0038525	0.004677508	84.6695453	0.337147793	7471	7326	11984	11984	LGN Exc PRKCG SYNDIG1L	Glutamatergic	NA	NA	NA
343	SM-GE67H_S090_E1-50	3	GABA3	#FF88AD	GABA	#f02864	1	Macaque	#939598	1	1	Q18.27.001	Macaque LGN Parvocellular	M	2.8 yrs	Macaca nemestrina	#FF7F00	PC	GABA3_M	3	R8S4-180228	F2S4_180131_112	F2S4_180131_112_B01	Nuclei	NeuN-positive	1190528	19.57904392	0.001091952	0.000251989	0.001091952	0.000251989	0	0	49.06730459	20.69291944	80.87478833	0.003569845	0.005707552	84.82832827	0.343584777	6920	6686	11275	11275	LGN Inh DSEL	GABAergic	NA	NA	NA
344	SM-GE67H_S091_E1-50	6	P	#0d47a1	Glut	#00ADEE	2	Macaque	#939598	1	8	Q18.27.001	Macaque LGN Parvocellular	M	2.8 yrs	Macaca nemestrina	#FF7F00	PC	P_M	2	R8S4-180228	F2S4_180131_112	F2S4_180131_112_C01	Nuclei	NeuN-positive	1139987	12.61645966	0.004824616	0.000701762	0.004736896	0.000350881	0	0	50.21206382	25.04432068	78.20133037	0.005583397	0.004558824	82.44883494	0.344938601	5939	5847	11238	11238	LGN Exc IL15RA	Glutamatergic	NA	NA	NA
345	SM-GE67H_S092_E1-50	6	P	#0d47a1	Glut	#00ADEE	2	Macaque	#939598	1	8	Q18.27.001	Macaque LGN Parvocellular	M	2.8 yrs	Macaca nemestrina	#FF7F00	PC	P_M	2	R8S4-180228	F2S4_180131_112	F2S4_180131_112_D01	Nuclei	NeuN-positive	1063754	14.14556373	0.001786127	0.000470033	0.001786127	9.40E-05	0	0	50.1445823	23.54924165	78.82771769	0.004972014	0.004532063	82.84744405	0.345776604	7430	7301	11957	11957	LGN Exc IL15RA	Glutamatergic	NA	NA	NA
346	SM-GE67H_S093_E1-50	7	K1	#1e633b	Glut	#00ADEE	2	Macaque	#939598	1	5	Q18.27.001	Macaque LGN Parvocellular	M	2.8 yrs	Macaca nemestrina	#FF7F00	PC	K1_M	1	R8S4-180228	F2S4_180131_112	F2S4_180131_112_E01	Nuclei	NeuN-positive	1230715	12.71675408	0.008369119	0.004062679	0.008369119	0.003006382	0	0	49.4728674	24.51981165	77.41158595	0.005990014	0.008422746	82.26827495	0.371191223	5946	5800	11046	11046	LGN Exc PRKCG SYNDIG1L	Glutamatergic	NA	NA	NA
347	SM-GE67H_S094_E1-50	6	P	#0d47a1	Glut	#00ADEE	2	Macaque	#939598	1	8	Q18.27.001	Macaque LGN Parvocellular	M	2.8 yrs	Macaca nemestrina	#FF7F00	PC	P_M	2	R8S4-180228	F2S4_180131_112	F2S4_180131_112_F01	Nuclei	NeuN-positive	1066675	12.83427473	0.003656221	0.00121874	0.003656221	0.000468746	0	0	48.12056156	23.69681487	75.87287599	0.006078703	0.008828369	80.38934071	0.373047096	6213	6122	11263	11263	LGN Exc IL15RA	Glutamatergic	NA	NA	NA
348	SM-GE67H_S095_E1-50	6	P	#0d47a1	Glut	#00ADEE	2	Macaque	#939598	1	8	Q18.27.001	Macaque LGN Parvocellular	M	2.8 yrs	Macaca nemestrina	#FF7F00	PC	P_M	2	R8S4-180228	F2S4_180131_112	F2S4_180131_112_G01	Nuclei	NeuN-positive	1316486	15.16696721	0.008355577	0.000531719	0.008355577	0.000227879	0	0	48.44890109	23.98369599	77.94127701	0.005066518	0.004570501	82.23429645	0.351210965	7083	6886	12318	12318	LGN Exc IL15RA	Glutamatergic	NA	NA	NA
349	SM-GE67H_S096_E1-50	6	P	#0d47a1	Glut	#00ADEE	2	Macaque	#939598	1	8	Q18.27.001	Macaque LGN Parvocellular	M	2.8 yrs	Macaca nemestrina	#FF7F00	PC	P_M	2	R8S4-180228	F2S4_180131_112	F2S4_180131_112_H01	Nuclei	NeuN-positive	1248037	14.34933419	0.001842894	0.000641007	0.001842894	0.000480755	0	0	50.72990624	23.16245432	79.04653468	0.004862837	0.004878862	83.35225638	0.348927075	7275	7091	12103	12103	LGN Exc IL15RA	Glutamatergic	NA	NA	NA
350	SM-GE67H_S137_E1-50	4	GABA4	#FAB9D3	GABA	#f02864	1	Macaque	#939598	1	4	Q18.27.001	Macaque LGN Magnocellular	M	2.8 yrs	Macaca nemestrina	#123466	MC	GABA4_M	3	R8S4-180228	F2S4_180131_079	F2S4_180131_079_A01	Nuclei	NeuN-positive	1236289	13.15590449	0.00291194	0.001132421	0.00291194	0.00088976	0	0	55.11874651	22.12185015	81.432335	0.004079952	0.005096705	85.3277025	0.320452904	5835	5720	11167	11167	LGN Inh DSEL	GABAergic	NA	NA	NA
351	SM-GE67H_S138_E1-50	5	M	#90caf9	Glut	#00ADEE	2	Macaque	#939598	1	7	Q18.27.001	Macaque LGN Magnocellular	M	2.8 yrs	Macaca nemestrina	#123466	MC	M_M	0	R8S4-180228	F2S4_180131_079	F2S4_180131_079_B01	Nuclei	NeuN-positive	1268861	12.34784582	0.01126995	0.00189146	0.01126995	0.001024541	0	0	50.11801923	24.7164189	77.33085027	0.006099171	0.004158848	81.73338136	0.358885434	8197	8048	13318	13318	LGN Exc IL15RA	Glutamatergic	NA	NA	NA
352	SM-GE67H_S139_E1-50	7	K1	#1e633b	Glut	#00ADEE	2	Macaque	#939598	1	5	Q18.27.001	Macaque LGN Magnocellular	M	2.8 yrs	Macaca nemestrina	#123466	MC	K1_M	1	R8S4-180228	F2S4_180131_079	F2S4_180131_079_C01	Nuclei	NeuN-positive	336319	9.12169696	0.006838745	0	0.006838745	0	0	0	50.17855072	20.93815693	72.90132285	0.020432982	0.029695022	79.08116996	0.402676025	4633	4633	9113	9113	LGN Exc PRKCG SYNDIG1L	Glutamatergic	NA	NA	NA
353	SM-GE67H_S140_E1-50	5	M	#90caf9	Glut	#00ADEE	2	Macaque	#939598	1	7	Q18.27.001	Macaque LGN Magnocellular	M	2.8 yrs	Macaca nemestrina	#123466	MC	M_M	4	R8S4-180228	F2S4_180131_079	F2S4_180131_079_D01	Nuclei	NeuN-positive	1192069	11.64722847	0.012247613	0.001090541	0.012247613	0.000671102	0	0	51.59768436	25.21917775	79.3503564	0.004316025	0.002340469	83.11968519	0.34190525	7907	7811	13170	13170	LGN Exc IL15RA	Glutamatergic	NA	NA	NA
354	SM-GE67H_S141_E1-50	9	Pulv	#b0bec5	Glut	#00ADEE	2	Macaque	#939598	1	9	Q18.27.001	Macaque LGN Magnocellular	M	2.8 yrs	Macaca nemestrina	#123466	MC	Pulv_M	1	R8S4-180228	F2S4_180131_079	F2S4_180131_079_E01	Nuclei	NeuN-positive	1025547	9.319709384	0.038028486	0.000682563	0.038028486	0.000195018	0	0	37.6525893	30.73589021	61.96254292	0.014596113	0.008454025	68.97480076	0.49657047	5022	4983	12608	12608	NA	NA	NA	NA	NA
355	SM-GE67H_S142_E1-50	10	Low Quality	#444444	Low Quality	#000000	0	Macaque	#939598	1	10	Q18.27.001	Macaque LGN Magnocellular	M	2.8 yrs	Macaca nemestrina	#123466	MC	Low Quality_M	NA	R8S4-180228	F2S4_180131_079	F2S4_180131_079_F01	Nuclei	NeuN-positive	896147	15.43731107	0.045305067	0.000223178	0.045193478	0	0	0	25.39148153	36.99125255	54.95158718	0.025878567	0.019824872	65.77012477	0.578065352	3713	3586	9990	9990	NA	NA	NA	NA	NA
356	SM-GE67H_S143_E1-50	10	Low Quality	#444444	Low Quality	#000000	0	Macaque	#939598	1	10	Q18.27.001	Macaque LGN Magnocellular	M	2.8 yrs	Macaca nemestrina	#123466	MC	Low Quality_M	NA	R8S4-180228	F2S4_180131_079	F2S4_180131_079_G01	Nuclei	NeuN-positive	600813	13.66931142	0.048600813	0.000665765	0.048600813	0.000332882	0	0	36.40500455	33.10897068	66.19131077	0.012280027	0.013523343	73.70313226	0.492411288	4913	4880	10766	10766	LGN Exc IL15RA	Glutamatergic	NA	NA	NA
357	SM-GE67H_S144_E1-50	8	K2	#2c9157	Glut	#00ADEE	2	Macaque	#939598	1	6	Q18.27.001	Macaque LGN Magnocellular	M	2.8 yrs	Macaca nemestrina	#123466	MC	K2_M	7	R8S4-180228	F2S4_180131_079	F2S4_180131_079_H01	Nuclei	NeuN-positive	1135358	17.73977899	0.004756209	0.000176156	0.004756209	0.000176156	0	0	48.08518547	24.327657	81.57286072	0.003662281	0.002456494	85.30437096	0.328688638	8984	8749	12951	12951	LGN Exc PRKCG KCNH3	Glutamatergic	NA	NA	NA
358	SM-GE67H_S145_E1-50	9	Pulv	#b0bec5	Glut	#00ADEE	2	Macaque	#939598	1	9	Q18.27.001	Macaque LGN Magnocellular	M	2.8 yrs	Macaca nemestrina	#123466	MC	Pulv_M	1	R8S4-180228	F2S4_180131_080	F2S4_180131_080_A01	Nuclei	NeuN-positive	1240211	13.18985237	0.006773041	0.000886946	0.006773041	0.00056442	0	8.06E-05	50.89190468	26.30745897	80.99895905	0.003012391	0.002403623	84.82572724	0.331492085	7678	7529	12703	12703	LGN Exc PRKCG SYNDIG1L	Glutamatergic	NA	NA	NA
359	SM-GE67H_S146_E1-50	5	M	#90caf9	Glut	#00ADEE	2	Macaque	#939598	1	7	Q18.27.001	Macaque LGN Magnocellular	M	2.8 yrs	Macaca nemestrina	#123466	MC	M_M	4	R8S4-180228	F2S4_180131_080	F2S4_180131_080_B01	Nuclei	NeuN-positive	1392470	11.02056059	0.009192299	0.00208263	0.009192299	0.001508111	0	0	53.03209405	25.59875617	80.80683964	0.002984624	0.002041696	84.64864593	0.340426509	8011	7885	13139	13139	LGN Exc IL15RA	Glutamatergic	NA	NA	NA
360	SM-GE67H_S147_E1-50	10	Low Quality	#444444	Low Quality	#000000	0	Macaque	#939598	1	10	Q18.27.001	Macaque LGN Magnocellular	M	2.8 yrs	Macaca nemestrina	#123466	MC	Low Quality_M	NA	R8S4-180228	F2S4_180131_080	F2S4_180131_080_C01	Nuclei	NeuN-positive	710726	14.74084246	0.059798009	0.000984908	0.059798009	0.000422104	0	0	29.59213537	39.31501029	62.01813357	0.013300484	0.013035966	71.28738783	0.528877211	4022	3963	9994	9994	NA	NA	NA	NA	NA
361	SM-GE67H_S148_E1-50	2	GABA2	#DD6091	GABA	#f02864	1	Macaque	#939598	1	2	Q18.27.001	Macaque LGN Magnocellular	M	2.8 yrs	Macaca nemestrina	#123466	MC	GABA2_M	6	R8S4-180228	F2S4_180131_080	F2S4_180131_080_D01	Nuclei	NeuN-positive	1142290	11.92280419	0.001138065	0.000700348	0.001138065	0	0	0	57.76913043	20.24345832	81.30702361	0.00349561	0.004920817	85.12960807	0.33041161	5282	5200	10488	10488	LGN Inh DFNB31	GABAergic	NA	NA	NA
362	SM-GE67H_S149_E1-50	10	Low Quality	#444444	Low Quality	#000000	0	Macaque	#939598	1	10	Q18.27.001	Macaque LGN Magnocellular	M	2.8 yrs	Macaca nemestrina	#123466	MC	Low Quality_M	NA	R8S4-180228	F2S4_180131_080	F2S4_180131_080_E01	Nuclei	NeuN-positive	493583	23.70969016	0.063008653	0.005875405	0.062603453	0.005672805	0	0	9.780928436	39.29187188	45.27850432	0.025379723	0.033724824	59.8519398	0.711111595	3166	3097	6558	6558	NA	NA	NA	NA	NA
363	SM-GE67H_S150_E1-50	5	M	#90caf9	Glut	#00ADEE	2	Macaque	#939598	1	7	Q18.27.001	Macaque LGN Magnocellular	M	2.8 yrs	Macaca nemestrina	#123466	MC	M_M	4	R8S4-180228	F2S4_180131_080	F2S4_180131_080_F01	Nuclei	NeuN-positive	1162914	11.87112719	0.012812641	0.001547836	0.012812641	0.001289863	0	0	50.31851023	26.21801784	79.16716111	0.003039778	0.002405165	83.01103951	0.343788798	7168	7065	12593	12593	LGN Exc IL15RA	Glutamatergic	NA	NA	NA
364	SM-GE67H_S151_E1-50	10	Low Quality	#444444	Low Quality	#000000	0	Macaque	#939598	1	10	Q18.27.001	Macaque LGN Magnocellular	M	2.8 yrs	Macaca nemestrina	#123466	MC	Low Quality_M	NA	R8S4-180228	F2S4_180131_080	F2S4_180131_080_G01	Nuclei	NeuN-positive	596908	6.750118946	0.00067012	0	0.00067012	0	0	0	4.766228632	25.62538951	20.4115207	0.032954827	0.043728682	33.24381647	0.866816719	1343	1342	4666	4666	NA	NA	NA	NA	NA
365	SM-GE67H_S152_E1-50	8	K2	#2c9157	Glut	#00ADEE	2	Macaque	#939598	1	6	Q18.27.001	Macaque LGN Magnocellular	M	2.8 yrs	Macaca nemestrina	#123466	MC	K2_M	1	R8S4-180228	F2S4_180131_080	F2S4_180131_080_H01	Nuclei	NeuN-positive	1210344	15.82327008	0.003304846	0.000413106	0.003304846	0.000330485	0	0	52.82506461	21.83908046	81.890603	0.003184219	0.002340657	85.50783909	0.323578025	7934	7722	12326	12326	LGN Exc PRKCG SYNDIG1L	Glutamatergic	NA	NA	NA
366	SM-GE67H_S153_E1-50	5	M	#90caf9	Glut	#00ADEE	2	Macaque	#939598	1	7	Q18.27.001	Macaque LGN Magnocellular	M	2.8 yrs	Macaca nemestrina	#123466	MC	M_M	4	R8S4-180228	F2S4_180131_081	F2S4_180131_081_A01	Nuclei	NeuN-positive	1104360	12.06345757	0.008873918	0.000814952	0.008783368	0.000814952	0	0	51.94701003	24.20198124	79.56907168	0.003775943	0.002403202	83.31087689	0.344671781	7925	7843	12774	12774	LGN Exc IL15RA	Glutamatergic	NA	NA	NA
367	SM-GE67H_S154_E1-50	5	M	#90caf9	Glut	#00ADEE	2	Macaque	#939598	1	7	Q18.27.001	Macaque LGN Magnocellular	M	2.8 yrs	Macaca nemestrina	#123466	MC	M_M	0	R8S4-180228	F2S4_180131_081	F2S4_180131_081_B01	Nuclei	NeuN-positive	1189646	14.71656274	0.006136279	0.004539165	0.006136279	0.003614521	0	0	51.37402219	23.2389299	80.37937336	0.003516172	0.002899182	84.1959709	0.330362637	7761	7609	12512	12512	LGN Exc IL15RA	Glutamatergic	NA	NA	NA
368	SM-GE67H_S155_E1-50	7	K1	#1e633b	Glut	#00ADEE	2	Macaque	#939598	1	5	Q18.27.001	Macaque LGN Magnocellular	M	2.8 yrs	Macaca nemestrina	#123466	MC	K1_M	1	R8S4-180228	F2S4_180131_081	F2S4_180131_081_C01	Nuclei	NeuN-positive	1092504	10.08435667	0.012082336	0.001098394	0.012082336	0.00064073	0	0	55.01938666	22.9985428	79.30799338	0.00419312	0.003947812	83.11795655	0.3471088	5743	5704	11116	11116	LGN Exc PRKCG SYNDIG1L	Glutamatergic	NA	NA	NA
369	SM-GE67H_S156_E1-50	5	M	#90caf9	Glut	#00ADEE	2	Macaque	#939598	1	7	Q18.27.001	Macaque LGN Magnocellular	M	2.8 yrs	Macaca nemestrina	#123466	MC	M_M	4	R8S4-180228	F2S4_180131_081	F2S4_180131_081_D01	Nuclei	NeuN-positive	1161611	13.63477102	0.010588743	0.001463485	0.010588743	0.001033048	0	0.000430437	49.80186999	25.59290503	79.9967459	0.003212779	0.003703477	83.86180916	0.343066903	8720	8572	13289	13289	LGN Exc IL15RA	Glutamatergic	NA	NA	NA
370	SM-GE67H_S157_E1-50	7	K1	#1e633b	Glut	#00ADEE	2	Macaque	#939598	1	5	Q18.27.001	Macaque LGN Magnocellular	M	2.8 yrs	Macaca nemestrina	#123466	MC	K1_M	1	R8S4-180228	F2S4_180131_081	F2S4_180131_081_E01	Nuclei	NeuN-positive	593717	19.88977914	0.022738106	0.00016843	0.022738106	0	0	0	45.20150173	23.28735744	79.64956368	0.012541329	0.017422442	85.30714128	0.358155221	3850	3812	7156	7156	LGN Exc PRKCG SYNDIG1L	Glutamatergic	NA	NA	NA
371	SM-GE67H_S158_E1-50	5	M	#90caf9	Glut	#00ADEE	2	Macaque	#939598	1	7	Q18.27.001	Macaque LGN Magnocellular	M	2.8 yrs	Macaca nemestrina	#123466	MC	M_M	4	R8S4-180228	F2S4_180131_081	F2S4_180131_081_F01	Nuclei	NeuN-positive	1076222	14.63926588	0.01059261	0.002044188	0.01059261	0.001207929	0	0	51.47571784	24.02329631	81.69838565	0.002589614	0.002099938	85.2352024	0.322470787	8370	8233	12925	12925	LGN Exc IL15RA	Glutamatergic	NA	NA	NA
372	SM-GE67H_S159_E1-50	5	M	#90caf9	Glut	#00ADEE	2	Macaque	#939598	1	7	Q18.27.001	Macaque LGN Magnocellular	M	2.8 yrs	Macaca nemestrina	#123466	MC	M_M	4	R8S4-180228	F2S4_180131_081	F2S4_180131_081_G01	Nuclei	NeuN-positive	1301516	10.25365804	0.013138525	0.001613503	0.013061691	0.000922002	0	0	51.98030604	25.25439564	77.62463158	0.003541255	0.00364959	81.86099902	0.354355113	6221	6143	12381	12381	LGN Exc IL15RA	Glutamatergic	NA	NA	NA
373	SM-GE67H_S160_E1-50	5	M	#90caf9	Glut	#00ADEE	2	Macaque	#939598	1	7	Q18.27.001	Macaque LGN Magnocellular	M	2.8 yrs	Macaca nemestrina	#123466	MC	M_M	0	R8S4-180228	F2S4_180131_081	F2S4_180131_081_H01	Nuclei	NeuN-positive	675319	17.62515197	0.041461887	0.00888469	0.041461887	0.003701954	0	0	37.85796046	24.42949184	71.12446118	0.015871018	0.016256021	76.89773278	0.394581683	4542	4490	9377	9377	LGN Exc IL15RA	Glutamatergic	NA	NA	NA
374	SM-GE67H_S161_E1-50	3	GABA3	#FF88AD	GABA	#f02864	1	Macaque	#939598	1	1	Q18.27.001	Macaque LGN Parvocellular	M	2.8 yrs	Macaca nemestrina	#FF7F00	PC	GABA3_M	3	R8S4-180228	F2S4_180131_113	F2S4_180131_113_A01	Nuclei	NeuN-positive	1071844	11.31237382	0.001119566	0.000279891	0.001119566	0.000279891	0	0	58.744836	20.1334336	82.00997533	0.003628327	0.00723986	85.79382821	0.310933861	4975	4922	10002	10002	LGN Inh DSEL	GABAergic	NA	NA	NA
375	SM-GE67H_S162_E1-50	6	P	#0d47a1	Glut	#00ADEE	2	Macaque	#939598	1	8	Q18.27.001	Macaque LGN Parvocellular	M	2.8 yrs	Macaca nemestrina	#FF7F00	PC	P_M	2	R8S4-180228	F2S4_180131_113	F2S4_180131_113_B01	Nuclei	NeuN-positive	1069455	12.09821825	0.007106423	0.000654539	0.007106423	0.000374022	0	0	54.58303528	22.67407231	80.46883693	0.003306357	0.003830923	84.21139739	0.332434761	6733	6651	11676	11676	LGN Exc IL15RA	Glutamatergic	NA	NA	NA
376	SM-GE67H_S163_E1-50	3	GABA3	#FF88AD	GABA	#f02864	1	Macaque	#939598	1	1	Q18.27.001	Macaque LGN Parvocellular	M	2.8 yrs	Macaca nemestrina	#FF7F00	PC	GABA3_M	6	R8S4-180228	F2S4_180131_113	F2S4_180131_113_C01	Nuclei	NeuN-positive	1148452	16.07494262	0.001567327	0	0.001567327	0	0	0	51.32151801	22.43541741	79.81561267	0.003799898	0.006696841	84.31532184	0.335366073	5680	5543	10664	10664	LGN Inh DSEL	GABAergic	NA	NA	NA
377	SM-GE67H_S164_E1-50	6	P	#0d47a1	Glut	#00ADEE	2	Macaque	#939598	1	8	Q18.27.001	Macaque LGN Parvocellular	M	2.8 yrs	Macaca nemestrina	#FF7F00	PC	P_M	2	R8S4-180228	F2S4_180131_113	F2S4_180131_113_D01	Nuclei	NeuN-positive	1141810	12.83549803	0.007707062	0.000963383	0.007707062	0.000788222	0	0.00017516	51.27184032	22.88130249	77.89010431	0.007515261	0.004661021	81.92842942	0.348467068	6676	6562	11673	11673	LGN Exc IL15RA	Glutamatergic	NA	NA	NA
378	SM-GE67H_S165_E1-50	6	P	#0d47a1	Glut	#00ADEE	2	Macaque	#939598	1	8	Q18.27.001	Macaque LGN Parvocellular	M	2.8 yrs	Macaca nemestrina	#FF7F00	PC	P_M	2	R8S4-180228	F2S4_180131_113	F2S4_180131_113_E01	Nuclei	NeuN-positive	830576	11.92353258	0.002167171	0.000240797	0.002167171	0	0	0	52.50139662	24.50793184	80.34327984	0.00428859	0.005488962	84.1529252	0.328793619	5323	5288	10292	10292	LGN Exc IL15RA	Glutamatergic	NA	NA	NA
379	SM-GE67H_S166_E1-50	3	GABA3	#FF88AD	GABA	#f02864	1	Macaque	#939598	1	1	Q18.27.001	Macaque LGN Parvocellular	M	2.8 yrs	Macaca nemestrina	#FF7F00	PC	GABA3_M	3	R8S4-180228	F2S4_180131_113	F2S4_180131_113_F01	Nuclei	NeuN-positive	1148851	18.46000917	0.003394696	0.002524261	0.003394696	0.002437218	0	0	47.88366812	20.65942407	78.4004192	0.008861027	0.016449479	83.94099844	0.357105592	4269	4120	8735	8735	LGN Inh DSEL	GABAergic	NA	NA	NA
380	SM-GE67H_S167_E1-50	3	GABA3	#FF88AD	GABA	#f02864	1	Macaque	#939598	1	1	Q18.27.001	Macaque LGN Parvocellular	M	2.8 yrs	Macaca nemestrina	#FF7F00	PC	GABA3_M	6	R8S4-180228	F2S4_180131_113	F2S4_180131_113_G01	Nuclei	NeuN-positive	1083898	14.44610102	0.000922596	0.000184519	0.000922596	0	0	0	53.3301104	20.71098941	78.50397362	0.004791041	0.00542302	82.71460968	0.342286516	4867	4765	10148	10148	LGN Inh DSEL	GABAergic	NA	NA	NA
381	SM-GE67H_S168_E1-50	6	P	#0d47a1	Glut	#00ADEE	2	Macaque	#939598	1	8	Q18.27.001	Macaque LGN Parvocellular	M	2.8 yrs	Macaca nemestrina	#FF7F00	PC	P_M	2	R8S4-180228	F2S4_180131_113	F2S4_180131_113_H01	Nuclei	NeuN-positive	1258222	11.46800803	0.007152951	0.001986931	0.007152951	0.001669022	0	0	53.60699463	21.92244294	78.49258716	0.004709026	0.005244702	82.32728406	0.345252497	5709	5611	11217	11217	LGN Exc IL15RA	Glutamatergic	NA	NA	NA
382	SM-GE67H_S177_E1-50	10	Low Quality	#444444	Low Quality	#000000	0	Macaque	#939598	1	10	Q18.27.001	Macaque LGN Parvocellular	M	2.8 yrs	Macaca nemestrina	#FF7F00	PC	Low Quality_M	NA	R8S4-180228	F2S4_180131_114	F2S4_180131_114_A01	Nuclei	NeuN-positive	775216	16.29081443	0.017027512	0.000128996	0.01676952	0	0	0	10.56582939	27.92408825	37.25529401	0.03734572	0.061747952	52.14340261	0.682163855	2616	2539	7154	7154	NA	NA	NA	NA	NA
383	SM-GE67H_S178_E1-50	6	P	#0d47a1	Glut	#00ADEE	2	Macaque	#939598	1	8	Q18.27.001	Macaque LGN Parvocellular	M	2.8 yrs	Macaca nemestrina	#FF7F00	PC	P_M	2	R8S4-180228	F2S4_180131_114	F2S4_180131_114_B01	Nuclei	NeuN-positive	1158123	15.31054992	0.00613061	0.001122506	0.006044263	0.000863466	0	0	48.32301923	26.13746554	79.43189109	0.00325095	0.00441922	83.70967505	0.338129191	7449	7294	12392	12392	LGN Exc IL15RA	Glutamatergic	NA	NA	NA
384	SM-GE67H_S179_E1-50	6	P	#0d47a1	Glut	#00ADEE	2	Macaque	#939598	1	8	Q18.27.001	Macaque LGN Parvocellular	M	2.8 yrs	Macaca nemestrina	#FF7F00	PC	P_M	0	R8S4-180228	F2S4_180131_114	F2S4_180131_114_C01	Nuclei	NeuN-positive	1253598	15.42336539	0.00606255	0.001196556	0.00606255	0.001116785	0	0	48.48651641	25.54886016	79.0651389	0.003683797	0.004684117	83.48258373	0.340024158	7480	7249	12698	12698	LGN Exc IL15RA	Glutamatergic	NA	NA	NA
385	SM-GE67H_S180_E1-50	6	P	#0d47a1	Glut	#00ADEE	2	Macaque	#939598	1	8	Q18.27.001	Macaque LGN Parvocellular	M	2.8 yrs	Macaca nemestrina	#FF7F00	PC	P_M	2	R8S4-180228	F2S4_180131_114	F2S4_180131_114_D01	Nuclei	NeuN-positive	332927	12.17564211	0.003003661	0	0.003003661	0	0	0	50.82976148	23.78148964	77.8338795	0.016225779	0.020743286	83.44141508	0.372614517	5515	5513	9544	9544	LGN Exc IL15RA	Glutamatergic	NA	NA	NA
386	SM-GE67H_S181_E1-50	6	P	#0d47a1	Glut	#00ADEE	2	Macaque	#939598	1	8	Q18.27.001	Macaque LGN Parvocellular	M	2.8 yrs	Macaca nemestrina	#FF7F00	PC	P_M	0	R8S4-180228	F2S4_180131_114	F2S4_180131_114_E01	Nuclei	NeuN-positive	1212986	12.45537871	0.010799795	0.001236618	0.010799795	0.001071735	0	0	40.52305633	22.32375312	66.30200184	0.011174078	0.009734655	70.9570432	0.449433028	5696	5584	11044	11044	NA	NA	NA	NA	NA
387	SM-GE67H_S182_E1-50	6	P	#0d47a1	Glut	#00ADEE	2	Macaque	#939598	1	8	Q18.27.001	Macaque LGN Parvocellular	M	2.8 yrs	Macaca nemestrina	#FF7F00	PC	P_M	2	R8S4-180228	F2S4_180131_114	F2S4_180131_114_F01	Nuclei	NeuN-positive	1123659	18.86364102	0.006140653	0.00106794	0.006140653	0.00053397	0	0	44.4469363	24.59803197	77.66297427	0.004048381	0.007717644	82.48997249	0.365480563	7180	6967	11903	11903	LGN Exc IL15RA	Glutamatergic	NA	NA	NA
388	SM-GE67H_S183_E1-50	7	K1	#1e633b	Glut	#00ADEE	2	Macaque	#939598	1	5	Q18.27.001	Macaque LGN Parvocellular	M	2.8 yrs	Macaca nemestrina	#FF7F00	PC	K1_M	1	R8S4-180228	F2S4_180131_114	F2S4_180131_114_G01	Nuclei	NeuN-positive	1004200	16.69876519	0.008066122	0.001294563	0.008066122	0.001095399	0	0	46.7450707	25.23610834	78.74606652	0.004203346	0.003193587	82.87382991	0.360785866	7871	7721	12118	12118	LGN Exc PRKCG SYNDIG1L	Glutamatergic	NA	NA	NA
389	SM-GE67H_S184_E1-50	6	P	#0d47a1	Glut	#00ADEE	2	Macaque	#939598	1	8	Q18.27.001	Macaque LGN Parvocellular	M	2.8 yrs	Macaca nemestrina	#FF7F00	PC	P_M	2	R8S4-180228	F2S4_180131_114	F2S4_180131_114_H01	Nuclei	NeuN-positive	1183897	16.73262117	0.007855413	0.000760201	0.007855413	0.000422334	0	0.000506801	46.68835211	25.25870071	78.41340927	0.004412546	0.004309497	82.74055936	0.344052899	7661	7456	12368	12368	LGN Exc IL15RA	Glutamatergic	NA	NA	NA
390	SM-GE67H_S185_E1-50	6	P	#0d47a1	Glut	#00ADEE	2	Macaque	#939598	1	8	Q18.27.001	Macaque LGN Parvocellular	M	2.8 yrs	Macaca nemestrina	#FF7F00	PC	P_M	2	R8S4-180228	F2S4_180131_115	F2S4_180131_115_A01	Nuclei	NeuN-positive	1213384	12.21830847	0.004367949	0.000576899	0.004285535	0.000247242	0	0	49.36203213	25.48006237	77.33314433	0.005843987	0.006473631	81.76488235	0.353574665	6842	6746	12173	12173	LGN Exc IL15RA	Glutamatergic	NA	NA	NA
391	SM-GE67H_S186_E1-50	7	K1	#1e633b	Glut	#00ADEE	2	Macaque	#939598	1	5	Q18.27.001	Macaque LGN Parvocellular	M	2.8 yrs	Macaca nemestrina	#FF7F00	PC	K1_M	0	R8S4-180228	F2S4_180131_115	F2S4_180131_115_B01	Nuclei	NeuN-positive	1185991	15.88772596	0.017116487	0.000337271	0.017116487	0.000252953	0	0	44.28988078	24.93593965	76.38489668	0.008553185	0.015624065	81.99986341	0.3835111	4966	4836	9681	9681	LGN Exc PRKCG SYNDIG1L	Glutamatergic	NA	NA	NA
392	SM-GE67H_S187_E1-50	8	K2	#2c9157	Glut	#00ADEE	2	Macaque	#939598	1	6	Q18.27.001	Macaque LGN Parvocellular	M	2.8 yrs	Macaca nemestrina	#FF7F00	PC	K2_M	1	R8S4-180228	F2S4_180131_115	F2S4_180131_115_C01	Nuclei	NeuN-positive	1073351	10.40386602	0.008105457	0.000279499	0.008105457	9.32E-05	0	0	50.10262253	25.20023739	74.51327664	0.005966361	0.007351742	79.41810275	0.387846032	5620	5570	11131	11131	LGN Exc PRKCG SYNDIG1L	Glutamatergic	NA	NA	NA
393	SM-GE67H_S188_E1-50	4	GABA4	#FAB9D3	GABA	#f02864	1	Macaque	#939598	1	4	Q18.27.001	Macaque LGN Parvocellular	M	2.8 yrs	Macaca nemestrina	#FF7F00	PC	GABA4_M	3	R8S4-180228	F2S4_180131_115	F2S4_180131_115_D01	Nuclei	NeuN-positive	1149057	12.49703017	0.001914613	0.00121839	0.001914613	0.000957307	0	0	53.11276986	21.87263121	78.41786787	0.005051098	0.00783338	82.83801413	0.356582651	6397	6299	11340	11340	LGN Inh DSEL	GABAergic	NA	NA	NA
394	SM-GE67H_S189_E1-50	6	P	#0d47a1	Glut	#00ADEE	2	Macaque	#939598	1	8	Q18.27.001	Macaque LGN Parvocellular	M	2.8 yrs	Macaca nemestrina	#FF7F00	PC	P_M	2	R8S4-180228	F2S4_180131_115	F2S4_180131_115_E01	Nuclei	NeuN-positive	959426	15.37356711	0.006045281	0.00104229	0.006045281	0.000625374	0	0.000104229	47.42637786	25.65711165	79.21392583	0.004928989	0.004820591	83.42175426	0.35373797	7457	7349	12120	12120	LGN Exc IL15RA	Glutamatergic	NA	NA	NA
395	SM-GE67H_S190_E1-50	10	Low Quality	#444444	Low Quality	#000000	0	Macaque	#939598	1	10	Q18.27.001	Macaque LGN Parvocellular	M	2.8 yrs	Macaca nemestrina	#FF7F00	PC	Low Quality_M	NA	R8S4-180228	F2S4_180131_115	F2S4_180131_115_F01	Nuclei	NeuN-positive	1181734	13.40420095	0.013116319	0.000253864	0.013116319	0.000169243	0	0	45.89755393	23.04418761	74.14418135	0.010828156	0.015669347	79.67596769	0.398371595	4222	4125	9290	9290	LGN Exc IL15RA	Glutamatergic	NA	NA	NA
396	SM-GE67H_S191_E1-50	10	Low Quality	#444444	Low Quality	#000000	0	Macaque	#939598	1	10	Q18.27.001	Macaque LGN Parvocellular	M	2.8 yrs	Macaca nemestrina	#FF7F00	PC	Low Quality_M	NA	R8S4-180228	F2S4_180131_115	F2S4_180131_115_G01	Nuclei	NeuN-positive	659076	12.77439931	0.028676511	0	0.028676511	0	0	0	11.99118159	32.48047266	35.42702207	0.039616069	0.071207266	52.44190351	0.75624267	2358	2331	7126	7126	NA	NA	NA	NA	NA
397	SM-GE67H_S192_E1-50	6	P	#0d47a1	Glut	#00ADEE	2	Macaque	#939598	1	8	Q18.27.001	Macaque LGN Parvocellular	M	2.8 yrs	Macaca nemestrina	#FF7F00	PC	P_M	2	R8S4-180228	F2S4_180131_115	F2S4_180131_115_H01	Nuclei	NeuN-positive	1276031	14.93944896	0.009874368	0.00078368	0.009874368	0.000548576	0	0	49.36047792	23.78335636	78.72528175	0.005464601	0.005833714	82.99140068	0.352459389	7336	7181	12216	12216	LGN Exc IL15RA	Glutamatergic	NA	NA	NA
398	SM-GE67R-Q_S065_E1-50	10	Low Quality	#444444	Low Quality	#000000	0	Macaque	#939598	1	10	Q18.27.001	Macaque LGN Magnocellular	M	2.8 yrs	Macaca nemestrina	#123466	MC	Low Quality_M	NA	R8S4-180221Q	F2S4_180131_036	F2S4_180131_036_A01	Nuclei	NeuN-positive	1313385	13.47472371	0.073245849	0.005405879	0.07316971	0.003426261	0	0	28.56077997	37.17835973	57.28624889	0.01940482	0.031154612	69.18770962	0.566948439	3547	3358	11253	11253	NA	NA	NA	NA	NA
399	SM-GE67R-Q_S066_E1-50	5	M	#90caf9	Glut	#00ADEE	2	Macaque	#939598	1	7	Q18.27.001	Macaque LGN Magnocellular	M	2.8 yrs	Macaca nemestrina	#123466	MC	M_M	4	R8S4-180221Q	F2S4_180131_036	F2S4_180131_036_B01	Nuclei	NeuN-positive	1441528	10.59792109	0.005480296	0.002219867	0.005480296	0.001179304	0	0	54.51735936	24.91453513	81.1099056	0.002251084	0.001789768	84.8339401	0.323401362	8577	8450	13878	13878	LGN Exc IL15RA	Glutamatergic	NA	NA	NA
400	SM-GE67R-Q_S067_E1-50	8	K2	#2c9157	Glut	#00ADEE	2	Macaque	#939598	1	6	Q18.27.001	Macaque LGN Magnocellular	M	2.8 yrs	Macaca nemestrina	#123466	MC	K2_M	7	R8S4-180221Q	F2S4_180131_036	F2S4_180131_036_C01	Nuclei	NeuN-positive	1307853	7.99615859	0.003670137	0.000152922	0.003670137	0.000152922	0	0	53.69181399	27.40093879	79.83565431	0.002884116	0.002924641	83.87907509	0.339046264	6302	6263	12534	12534	LGN Exc PRKCG KCNH3	Glutamatergic	NA	NA	NA
401	SM-GE67R-Q_S068_E1-50	7	K1	#1e633b	Glut	#00ADEE	2	Macaque	#939598	1	5	Q18.27.001	Macaque LGN Magnocellular	M	2.8 yrs	Macaca nemestrina	#123466	MC	K1_M	1	R8S4-180221Q	F2S4_180131_036	F2S4_180131_036_D01	Nuclei	NeuN-positive	1202843	11.48420866	0.004655637	0.000748227	0.004655637	0.000581955	0	0	51.68080955	25.37255486	79.42507875	0.004043753	0.007794866	84.09451608	0.350216837	5263	5176	11113	11113	LGN Exc PRKCG SYNDIG1L	Glutamatergic	NA	NA	NA
402	SM-GE67R-Q_S070_E1-50	5	M	#90caf9	Glut	#00ADEE	2	Macaque	#939598	1	7	Q18.27.001	Macaque LGN Magnocellular	M	2.8 yrs	Macaca nemestrina	#123466	MC	M_M	4	R8S4-180221Q	F2S4_180131_036	F2S4_180131_036_F01	Nuclei	NeuN-positive	1326581	10.11336662	0.006407449	0.001130726	0.006407449	0.000753818	0	0.000753818	53.03219328	25.8255621	80.18741411	0.002204162	0.002156672	83.88014	0.327061088	8489	8392	13987	13987	LGN Exc IL15RA	Glutamatergic	NA	NA	NA
403	SM-GE67R-Q_S071_E1-50	5	M	#90caf9	Glut	#00ADEE	2	Macaque	#939598	1	7	Q18.27.001	Macaque LGN Magnocellular	M	2.8 yrs	Macaca nemestrina	#123466	MC	M_M	4	R8S4-180221Q	F2S4_180131_036	F2S4_180131_036_G01	Nuclei	NeuN-positive	1432508	9.63505963	0.009354224	0.001745191	0.009354224	0.00118673	0	0.000767884	53.16451985	25.4862102	79.13770813	0.002972409	0.002765081	82.9165352	0.341162637	7328	7233	13367	13367	LGN Exc IL15RA	Glutamatergic	NA	NA	NA
404	SM-GE67R-Q_S072_E1-50	5	M	#90caf9	Glut	#00ADEE	2	Macaque	#939598	1	7	Q18.27.001	Macaque LGN Magnocellular	M	2.8 yrs	Macaca nemestrina	#123466	MC	M_M	0	R8S4-180221Q	F2S4_180131_036	F2S4_180131_036_H01	Nuclei	NeuN-positive	1492900	10.99363655	0.004353942	0.003349186	0.004353942	0.002411414	0	0	51.06577802	25.95646058	78.6448523	0.003795968	0.004160359	82.77473374	0.347884797	7056	6920	13106	13106	LGN Exc IL15RA	Glutamatergic	NA	NA	NA
405	SM-GE67R-Q_S073_E1-50	6	P	#0d47a1	Glut	#00ADEE	2	Macaque	#939598	1	8	Q18.27.001	Macaque LGN Parvocellular	M	2.8 yrs	Macaca nemestrina	#FF7F00	PC	P_M	0	R8S4-180221Q	F2S4_180131_037	F2S4_180131_037_A01	Nuclei	NeuN-positive	1265732	11.9102622	0.00655747	0.00181713	0.00655747	0.001264091	0	0	51.81436513	25.72258582	79.6904874	0.003246343	0.005791115	84.10935332	0.334091694	6608	6476	12243	12243	LGN Exc IL15RA	Glutamatergic	NA	NA	NA
406	SM-GE67R-Q_S074_E1-50	6	P	#0d47a1	Glut	#00ADEE	2	Macaque	#939598	1	8	Q18.27.001	Macaque LGN Parvocellular	M	2.8 yrs	Macaca nemestrina	#FF7F00	PC	P_M	2	R8S4-180221Q	F2S4_180131_037	F2S4_180131_037_B01	Nuclei	NeuN-positive	1394906	11.541853	0.005089949	0.00121872	0.005089949	0.001147031	0	0	52.50095705	24.55097333	78.80767593	0.003522101	0.004866995	83.03857034	0.338381657	7211	7063	13001	13001	LGN Exc IL15RA	Glutamatergic	NA	NA	NA
407	SM-GE67R-Q_S075_E1-50	6	P	#0d47a1	Glut	#00ADEE	2	Macaque	#939598	1	8	Q18.27.001	Macaque LGN Parvocellular	M	2.8 yrs	Macaca nemestrina	#FF7F00	PC	P_M	0	R8S4-180221Q	F2S4_180131_037	F2S4_180131_037_C01	Nuclei	NeuN-positive	1286134	9.846641174	0.00583143	0.00357661	0.00583143	0.002099315	0	7.78E-05	53.28332818	26.56752718	80.26854123	0.002949926	0.004260054	84.3500755	0.32326323	7336	7261	13020	13020	LGN Exc IL15RA	Glutamatergic	NA	NA	NA
408	SM-GE67R-Q_S076_E1-50	3	GABA3	#FF88AD	GABA	#f02864	1	Macaque	#939598	1	1	Q18.27.001	Macaque LGN Parvocellular	M	2.8 yrs	Macaca nemestrina	#FF7F00	PC	GABA3_M	3	R8S4-180221Q	F2S4_180131_037	F2S4_180131_037_D01	Nuclei	NeuN-positive	1437455	10.2052586	0.002365291	0.001460915	0.002365291	0.000556539	0	0	58.12682832	20.82159094	80.95362985	0.003554894	0.008364088	84.99257368	0.322384646	5601	5491	11236	11236	LGN Inh DSEL	GABAergic	NA	NA	NA
409	SM-GE67R-Q_S077_E1-50	6	P	#0d47a1	Glut	#00ADEE	2	Macaque	#939598	1	8	Q18.27.001	Macaque LGN Parvocellular	M	2.8 yrs	Macaca nemestrina	#FF7F00	PC	P_M	2	R8S4-180221Q	F2S4_180131_037	F2S4_180131_037_E01	Nuclei	NeuN-positive	212787	7.289919027	0.002819721	0.000469954	0.002819721	0.000469954	0	0	47.43428875	20.49608294	68.00556425	0.034518086	0.052803978	76.98496619	0.431544417	3363	3363	7807	7807	LGN Exc IL15RA	Glutamatergic	NA	NA	NA
410	SM-GE67R-Q_S079_E1-50	6	P	#0d47a1	Glut	#00ADEE	2	Macaque	#939598	1	8	Q18.27.001	Macaque LGN Parvocellular	M	2.8 yrs	Macaca nemestrina	#FF7F00	PC	P_M	2	R8S4-180221Q	F2S4_180131_037	F2S4_180131_037_G01	Nuclei	NeuN-positive	1395494	12.66354424	0.004872826	0.002436413	0.004801167	0.001576503	0	0	51.76217168	25.32622856	80.58185847	0.002798292	0.00528845	84.90505871	0.338455005	7347	7200	12671	12671	LGN Exc IL15RA	Glutamatergic	NA	NA	NA
411	SM-GE67R-Q_S080_E1-50	7	K1	#1e633b	Glut	#00ADEE	2	Macaque	#939598	1	5	Q18.27.001	Macaque LGN Parvocellular	M	2.8 yrs	Macaca nemestrina	#FF7F00	PC	K1_M	1	R8S4-180221Q	F2S4_180131_037	F2S4_180131_037_H01	Nuclei	NeuN-positive	1490075	11.82141838	0.005972854	0.001006661	0.005972854	0.000335554	0	0	50.43739409	26.41846887	78.71731289	0.004138047	0.005768837	83.74122108	0.349233311	6721	6554	12568	12568	LGN Exc PRKCG SYNDIG1L	Glutamatergic	NA	NA	NA
412	SM-GE67R-Q_S081_E1-50	9	Pulv	#b0bec5	Glut	#00ADEE	2	Macaque	#939598	1	9	Q18.27.001	Macaque LGN Magnocellular	M	2.8 yrs	Macaca nemestrina	#123466	MC	Pulv_M	1	R8S4-180221Q	F2S4_180131_108	F2S4_180131_108_A01	Nuclei	NeuN-positive	1328063	7.858362141	0.006400299	7.53E-05	0.006400299	7.53E-05	0	0	54.91652128	25.39420193	79.37228881	0.003101509	0.004582614	83.25885142	0.33535851	5830	5786	12071	12071	LGN Exc PRKCG SYNDIG1L	Glutamatergic	NA	NA	NA
413	SM-GE67R-Q_S083_E1-50	3	GABA3	#FF88AD	GABA	#f02864	1	Macaque	#939598	1	1	Q18.27.001	Macaque LGN Magnocellular	M	2.8 yrs	Macaca nemestrina	#123466	MC	GABA3_M	3	R8S4-180221Q	F2S4_180131_108	F2S4_180131_108_C01	Nuclei	NeuN-positive	1454038	17.02376417	0.00309483	0.000275096	0.00309483	0	0	0	47.94111296	19.95738763	75.98783526	0.009950909	0.032593371	83.44011642	0.375430328	2816	2664	8594	8594	LGN Inh DSEL	GABAergic	NA	NA	NA
414	SM-GE67R-Q_S084_E1-50	5	M	#90caf9	Glut	#00ADEE	2	Macaque	#939598	1	7	Q18.27.001	Macaque LGN Magnocellular	M	2.8 yrs	Macaca nemestrina	#123466	MC	M_M	0	R8S4-180221Q	F2S4_180131_108	F2S4_180131_108_D01	Nuclei	NeuN-positive	1306618	12.08570523	0.01170962	0.002755205	0.01170962	0.001836803	0	0	49.16287698	25.40956883	77.67350519	0.00372871	0.006333144	82.28556472	0.367266507	6095	5958	11991	11991	LGN Exc IL15RA	Glutamatergic	NA	NA	NA
415	SM-GE67R-Q_S085_E1-50	5	M	#90caf9	Glut	#00ADEE	2	Macaque	#939598	1	7	Q18.27.001	Macaque LGN Magnocellular	M	2.8 yrs	Macaca nemestrina	#123466	MC	M_M	4	R8S4-180221Q	F2S4_180131_108	F2S4_180131_108_E01	Nuclei	NeuN-positive	1464608	9.591030501	0.011470646	0.000341388	0.011402368	0.000204833	0	0	52.43764885	25.5735323	78.35960202	0.00299261	0.004335631	82.44588313	0.35139342	7305	7201	13343	13343	LGN Exc IL15RA	Glutamatergic	NA	NA	NA
416	SM-GE67R-Q_S086_E1-50	1	GABA1	#7f3762	GABA	#f02864	1	Macaque	#939598	1	3	Q18.27.001	Macaque LGN Magnocellular	M	2.8 yrs	Macaca nemestrina	#123466	MC	GABA1_M	5	R8S4-180221Q	F2S4_180131_108	F2S4_180131_108_F01	Nuclei	NeuN-positive	1437231	12.27575804	0.00396596	0.00118283	0.00396596	0.000765361	0	0	51.83662195	23.37251284	79.09953236	0.004994326	0.01491827	84.16322776	0.35499245	4505	4371	10537	10537	LGN Inh TNFAIP8L3	GABAergic	NA	NA	NA
417	SM-GE67R-Q_S087_E1-50	5	M	#90caf9	Glut	#00ADEE	2	Macaque	#939598	1	7	Q18.27.001	Macaque LGN Magnocellular	M	2.8 yrs	Macaca nemestrina	#123466	MC	M_M	4	R8S4-180221Q	F2S4_180131_108	F2S4_180131_108_G01	Nuclei	NeuN-positive	1274725	10.03251682	0.011924141	0.001568966	0.011924141	0.000862931	0	0	53.06093471	25.60316931	79.79226892	0.003013199	0.004020475	83.71060425	0.335645604	7517	7426	13039	13039	LGN Exc IL15RA	Glutamatergic	NA	NA	NA
418	SM-GE67R-Q_S088_E1-50	5	M	#90caf9	Glut	#00ADEE	2	Macaque	#939598	1	7	Q18.27.001	Macaque LGN Magnocellular	M	2.8 yrs	Macaca nemestrina	#123466	MC	M_M	4	R8S4-180221Q	F2S4_180131_108	F2S4_180131_108_H01	Nuclei	NeuN-positive	400379	9.031192945	0.003246924	0.001248817	0.003246924	0.00074929	0	0	53.94139053	23.48624678	78.73489868	0.011811309	0.01481846	83.35527088	0.35463766	5776	5776	10567	10567	LGN Exc IL15RA	Glutamatergic	NA	NA	NA
419	SM-GE67R-Q_S089_E1-50	10	Low Quality	#444444	Low Quality	#000000	0	Macaque	#939598	1	10	Q18.27.001	Macaque LGN Parvocellular	M	2.8 yrs	Macaca nemestrina	#FF7F00	PC	Low Quality_M	NA	R8S4-180221Q	F2S4_180131_109	F2S4_180131_109_A01	Nuclei	NeuN-positive	826859	6.327681019	0.008949531	0.00012094	0.008828591	0.00012094	0	0	10.54605441	25.69652141	27.27575076	0.028207953	0.095959529	44.00000484	0.728041726	1692	1689	8145	8145	NA	NA	NA	NA	NA
420	SM-GE67R-Q_S090_E1-50	10	Low Quality	#444444	Low Quality	#000000	0	Macaque	#939598	1	10	Q18.27.001	Macaque LGN Parvocellular	M	2.8 yrs	Macaca nemestrina	#FF7F00	PC	Low Quality_M	NA	R8S4-180221Q	F2S4_180131_109	F2S4_180131_109_B01	Nuclei	NeuN-positive	1042792	11.04160753	0.058784494	0	0.058688598	0	0	9.59E-05	9.560199925	29.20553667	29.32684562	0.028691244	0.129942501	51.34533061	0.824049593	2363	2291	7649	7649	NA	NA	NA	NA	NA
421	SM-GE67R-Q_S091_E1-50	6	P	#0d47a1	Glut	#00ADEE	2	Macaque	#939598	1	8	Q18.27.001	Macaque LGN Parvocellular	M	2.8 yrs	Macaca nemestrina	#FF7F00	PC	P_M	2	R8S4-180221Q	F2S4_180131_109	F2S4_180131_109_C01	Nuclei	NeuN-positive	1232980	10.07737352	0.003893007	0.001054356	0.003893007	0.000729939	0	0	53.43752535	23.89965774	78.56940096	0.003339876	0.005966034	82.67035962	0.345201375	6615	6537	12116	12116	LGN Exc IL15RA	Glutamatergic	NA	NA	NA
422	SM-GE67R-Q_S092_E1-50	6	P	#0d47a1	Glut	#00ADEE	2	Macaque	#939598	1	8	Q18.27.001	Macaque LGN Parvocellular	M	2.8 yrs	Macaca nemestrina	#FF7F00	PC	P_M	0	R8S4-180221Q	F2S4_180131_109	F2S4_180131_109_D01	Nuclei	NeuN-positive	1239664	10.15533241	0.001936008	0.000242001	0.001936008	8.07E-05	0	0	52.56674389	23.22960092	77.42912596	0.003237974	0.005870946	81.38737593	0.352657723	6697	6617	12353	12353	LGN Exc IL15RA	Glutamatergic	NA	NA	NA
423	SM-GE67R-Q_S093_E1-50	6	P	#0d47a1	Glut	#00ADEE	2	Macaque	#939598	1	8	Q18.27.001	Macaque LGN Parvocellular	M	2.8 yrs	Macaca nemestrina	#FF7F00	PC	P_M	2	R8S4-180221Q	F2S4_180131_109	F2S4_180131_109_E01	Nuclei	NeuN-positive	1220818	11.21321933	0.004013702	0.000163825	0.004013702	0	0	0	52.50610656	23.49154419	78.5589662	0.003353489	0.008505772	82.85960725	0.339071889	5636	5537	11317	11317	LGN Exc IL15RA	Glutamatergic	NA	NA	NA
424	SM-GE67R-Q_S094_E1-50	6	P	#0d47a1	Glut	#00ADEE	2	Macaque	#939598	1	8	Q18.27.001	Macaque LGN Parvocellular	M	2.8 yrs	Macaca nemestrina	#FF7F00	PC	P_M	2	R8S4-180221Q	F2S4_180131_109	F2S4_180131_109_F01	Nuclei	NeuN-positive	1219655	10.69581152	0.002459712	0.000245971	0.002459712	0.000245971	0	0	53.7292923	23.34299454	79.00734224	0.003109076	0.006471502	83.12285031	0.341734119	6406	6342	11945	11945	LGN Exc IL15RA	Glutamatergic	NA	NA	NA
425	SM-GE67R-Q_S095_E1-50	6	P	#0d47a1	Glut	#00ADEE	2	Macaque	#939598	1	8	Q18.27.001	Macaque LGN Parvocellular	M	2.8 yrs	Macaca nemestrina	#FF7F00	PC	P_M	2	R8S4-180221Q	F2S4_180131_109	F2S4_180131_109_G01	Nuclei	NeuN-positive	1247917	8.91926306	0.014904837	0.000160267	0.014904837	0	0	0	41.43424603	26.155185	64.72754198	0.011355723	0.042138219	73.96389343	0.492910144	3029	2970	10730	10730	LGN Exc IL15RA	Glutamatergic	NA	NA	NA
426	SM-GE67R-Q_S096_E1-50	5	M	#90caf9	Glut	#00ADEE	2	Macaque	#939598	1	7	Q18.27.001	Macaque LGN Parvocellular	M	2.8 yrs	Macaca nemestrina	#FF7F00	PC	M_M	4	R8S4-180221Q	F2S4_180131_109	F2S4_180131_109_H01	Nuclei	NeuN-positive	1259281	12.08538841	0.009608658	0.000794104	0.009608658	0.000635283	0	0	51.25305631	24.83361537	79.25427287	0.002702336	0.00413887	83.16324951	0.345873421	8360	8238	13350	13350	LGN Exc IL15RA	Glutamatergic	NA	NA	NA
427	SM-GE67U-Q_S001_E1-50	5	M	#90caf9	Glut	#00ADEE	2	Macaque	#939598	1	7	Q18.27.001	Macaque LGN Magnocellular	M	2.8 yrs	Macaca nemestrina	#123466	MC	M_M	4	R8S4-180221Q	F2S4_180131_001	F2S4_180131_001_A01	Nuclei	NeuN-positive	1286372	13.1083388	0.008240229	0.001787974	0.008240229	0.001088332	0	0	52.19664296	24.68741546	81.24679331	0.002989027	0.002372564	84.78356183	0.33448952	8630	8449	13309	13309	LGN Exc IL15RA	Glutamatergic	NA	NA	NA
428	SM-GE67U-Q_S002_E1-50	7	K1	#1e633b	Glut	#00ADEE	2	Macaque	#939598	1	5	Q18.27.001	Macaque LGN Magnocellular	M	2.8 yrs	Macaca nemestrina	#123466	MC	K1_M	1	R8S4-180221Q	F2S4_180131_001	F2S4_180131_001_B01	Nuclei	NeuN-positive	1365287	12.89721502	0.004614414	0.000512713	0.004614414	0.000292979	0	0	53.97795482	23.55995479	81.96525712	0.002866064	0.001788635	85.46774414	0.319579422	6929	6783	11916	11916	LGN Exc PRKCG SYNDIG1L	Glutamatergic	NA	NA	NA
429	SM-GE67U-Q_S003_E1-50	5	M	#90caf9	Glut	#00ADEE	2	Macaque	#939598	1	7	Q18.27.001	Macaque LGN Magnocellular	M	2.8 yrs	Macaca nemestrina	#123466	MC	M_M	4	R8S4-180221Q	F2S4_180131_001	F2S4_180131_001_C01	Nuclei	NeuN-positive	1203286	13.61870744	0.00822747	0.001579009	0.008144365	0.00058174	0	0.000664846	51.33393059	25.09794014	80.93520576	0.002651905	0.001481776	84.51872622	0.316798108	8380	8232	13323	13323	LGN Exc IL15RA	Glutamatergic	NA	NA	NA
430	SM-GE67U-Q_S004_E1-50	5	M	#90caf9	Glut	#00ADEE	2	Macaque	#939598	1	7	Q18.27.001	Macaque LGN Magnocellular	M	2.8 yrs	Macaca nemestrina	#123466	MC	M_M	4	R8S4-180221Q	F2S4_180131_001	F2S4_180131_001_D01	Nuclei	NeuN-positive	509090	13.58089925	0.013357167	0.001178574	0.013357167	0.001178574	0	0	51.19271642	25.91290342	81.51152056	0.002746076	0.001612681	85.06275904	0.32593589	7269	7258	11350	11350	LGN Exc IL15RA	Glutamatergic	NA	NA	NA
431	SM-GE67U-Q_S005_E1-50	3	GABA3	#FF88AD	GABA	#f02864	1	Macaque	#939598	1	1	Q18.27.001	Macaque LGN Magnocellular	M	2.8 yrs	Macaca nemestrina	#123466	MC	GABA3_M	3	R8S4-180221Q	F2S4_180131_001	F2S4_180131_001_E01	Nuclei	NeuN-positive	1225771	13.08335733	0.000407907	0.000163163	0.000407907	0.000163163	0	0	58.56248843	20.22677972	83.00204524	0.002954875	0.002797423	86.57114583	0.313307736	6004	5878	11201	11201	LGN Inh DSEL	GABAergic	NA	NA	NA
432	SM-GE67U-Q_S006_E1-50	5	M	#90caf9	Glut	#00ADEE	2	Macaque	#939598	1	7	Q18.27.001	Macaque LGN Magnocellular	M	2.8 yrs	Macaca nemestrina	#123466	MC	M_M	4	R8S4-180221Q	F2S4_180131_001	F2S4_180131_001_F01	Nuclei	NeuN-positive	1354901	12.19306798	0.017049216	0.002066572	0.01697541	0.00095948	0	7.38E-05	53.514242	24.42421992	81.31250918	0.003009814	0.001110044	85.05219201	0.328075623	8676	8518	13296	13296	LGN Exc IL15RA	Glutamatergic	NA	NA	NA
433	SM-GE67U-Q_S007_E1-50	5	M	#90caf9	Glut	#00ADEE	2	Macaque	#939598	1	7	Q18.27.001	Macaque LGN Magnocellular	M	2.8 yrs	Macaca nemestrina	#123466	MC	M_M	0	R8S4-180221Q	F2S4_180131_001	F2S4_180131_001_G01	Nuclei	NeuN-positive	1379650	11.08128873	0.010292465	0.001159714	0.010292465	0.000724822	0	0	50.59797775	25.08991411	76.94509477	0.004558402	0.002955822	81.14797231	0.338568754	7659	7530	13249	13249	LGN Exc IL15RA	Glutamatergic	NA	NA	NA
434	SM-GE67U-Q_S008_E1-50	10	Low Quality	#444444	Low Quality	#000000	0	Macaque	#939598	1	10	Q18.27.001	Macaque LGN Magnocellular	M	2.8 yrs	Macaca nemestrina	#123466	MC	Low Quality_M	NA	R8S4-180221Q	F2S4_180131_001	F2S4_180131_001_H01	Nuclei	NeuN-positive	1061459	17.43364558	0.065570126	9.42E-05	0.065570126	0	0	0	14.94518394	32.66899616	43.09417509	0.051698653	0.048680166	58.73227322	0.694106044	2424	2258	7985	7985	NA	NA	NA	NA	NA
435	SM-GE67U-Q_S009_E1-50	10	Low Quality	#444444	Low Quality	#000000	0	Macaque	#939598	1	10	Q18.27.001	Macaque LGN Magnocellular	M	2.8 yrs	Macaca nemestrina	#123466	MC	Low Quality_M	NA	R8S4-180221Q	F2S4_180131_002	F2S4_180131_002_A01	Nuclei	NeuN-positive	1187299	8.256218526	0	0	0	0	0	0	4.128783061	32.74878527	21.63995758	0.08029317	0.090502898	43.42638207	0.778874609	353	352	2365	2365	NA	NA	NA	NA	NA
436	SM-GE67U-Q_S010_E1-50	5	M	#90caf9	Glut	#00ADEE	2	Macaque	#939598	1	7	Q18.27.001	Macaque LGN Magnocellular	M	2.8 yrs	Macaca nemestrina	#123466	MC	M_M	4	R8S4-180221Q	F2S4_180131_002	F2S4_180131_002_B01	Nuclei	NeuN-positive	1411651	11.55653912	0.00885488	0.001345942	0.00885488	0.000850068	0	0.000566712	52.25746307	24.97394894	80.05257673	0.002896608	0.0013509	83.66940554	0.340749904	8223	8075	13339	13339	LGN Exc IL15RA	Glutamatergic	NA	NA	NA
437	SM-GE67U-Q_S011_E1-50	5	M	#90caf9	Glut	#00ADEE	2	Macaque	#939598	1	7	Q18.27.001	Macaque LGN Magnocellular	M	2.8 yrs	Macaca nemestrina	#123466	MC	M_M	4	R8S4-180221Q	F2S4_180131_002	F2S4_180131_002_C01	Nuclei	NeuN-positive	1083206	12.88259112	0.009047217	0.001846371	0.009047217	0.000738548	0	0	52.89058591	23.73278952	81.03380151	0.002846181	0.001696815	84.37471727	0.329029484	8220	8113	12791	12791	LGN Exc IL15RA	Glutamatergic	NA	NA	NA
438	SM-GE67U-Q_S012_E1-50	5	M	#90caf9	Glut	#00ADEE	2	Macaque	#939598	1	7	Q18.27.001	Macaque LGN Magnocellular	M	2.8 yrs	Macaca nemestrina	#123466	MC	M_M	4	R8S4-180221Q	F2S4_180131_002	F2S4_180131_002_D01	Nuclei	NeuN-positive	1316483	12.6976953	0.011697834	0.00083556	0.011697834	0.00045576	0	0.00015192	51.81965889	24.88964916	80.51588968	0.002491487	0.001133323	84.07643699	0.332996949	8459	8304	13482	13482	LGN Exc IL15RA	Glutamatergic	NA	NA	NA
439	SM-GE67U-Q_S013_E1-50	7	K1	#1e633b	Glut	#00ADEE	2	Macaque	#939598	1	5	Q18.27.001	Macaque LGN Magnocellular	M	2.8 yrs	Macaca nemestrina	#123466	MC	K1_M	1	R8S4-180221Q	F2S4_180131_002	F2S4_180131_002_E01	Nuclei	NeuN-positive	1345332	15.12005958	0.003344899	0.000222993	0.003344899	7.43E-05	0	0	50.12316662	24.78644677	80.41687851	0.003052035	0.004790639	84.5363821	0.330901703	7750	7527	12477	12477	LGN Exc PRKCG SYNDIG1L	Glutamatergic	NA	NA	NA
440	SM-GE67U-Q_S014_E1-50	5	M	#90caf9	Glut	#00ADEE	2	Macaque	#939598	1	7	Q18.27.001	Macaque LGN Magnocellular	M	2.8 yrs	Macaca nemestrina	#123466	MC	M_M	4	R8S4-180221Q	F2S4_180131_002	F2S4_180131_002_F01	Nuclei	NeuN-positive	1271854	13.24302947	0.010693051	0.001415257	0.010693051	0.001336631	0	0	49.94779275	25.9474751	79.69806283	0.003398975	0.001608675	83.47554043	0.342719653	8395	8238	13543	13543	LGN Exc IL15RA	Glutamatergic	NA	NA	NA
441	SM-GE67U-Q_S015_E1-50	5	M	#90caf9	Glut	#00ADEE	2	Macaque	#939598	1	7	Q18.27.001	Macaque LGN Magnocellular	M	2.8 yrs	Macaca nemestrina	#123466	MC	M_M	4	R8S4-180221Q	F2S4_180131_002	F2S4_180131_002_G01	Nuclei	NeuN-positive	1345107	13.36124189	0.012787087	0.001784245	0.012787087	0.000594748	0	0	50.15206969	24.77564982	79.06553159	0.002878581	0.001965643	82.9159316	0.343005205	8848	8647	13714	13714	LGN Exc IL15RA	Glutamatergic	NA	NA	NA
442	SM-GE67U-Q_S016_E1-50	5	M	#90caf9	Glut	#00ADEE	2	Macaque	#939598	1	7	Q18.27.001	Macaque LGN Magnocellular	M	2.8 yrs	Macaca nemestrina	#123466	MC	M_M	4	R8S4-180221Q	F2S4_180131_002	F2S4_180131_002_H01	Nuclei	NeuN-positive	1410077	12.99787175	0.006169876	0.000921935	0.006169876	0.000851017	0	0	50.97239371	25.72072305	79.80642192	0.003200534	0.001600622	83.82329476	0.335444117	8260	8097	13462	13462	LGN Exc IL15RA	Glutamatergic	NA	NA	NA
443	SM-GE67U-Q_S025_E1-50	5	M	#90caf9	Glut	#00ADEE	2	Macaque	#939598	1	7	Q18.27.001	Macaque LGN Magnocellular	M	2.8 yrs	Macaca nemestrina	#123466	MC	M_M	0	R8S4-180221Q	F2S4_180131_003	F2S4_180131_003_A01	Nuclei	NeuN-positive	1510243	12.35523025	0.007416025	0.001125647	0.007416025	0.000595931	0	0	54.1330766	22.78341962	80.43308262	0.002625405	0.001742766	84.00807022	0.327566046	7401	7236	12747	10722	LGN Exc IL15RA	Glutamatergic	NA	NA	NA
444	SM-GE67U-Q_S026_E1-50	5	M	#90caf9	Glut	#00ADEE	2	Macaque	#939598	1	7	Q18.27.001	Macaque LGN Magnocellular	M	2.8 yrs	Macaca nemestrina	#123466	MC	M_M	4	R8S4-180221Q	F2S4_180131_003	F2S4_180131_003_B01	Nuclei	NeuN-positive	1311312	11.17849909	0.011438925	0.00152519	0.011438925	0.000686336	0	0	53.20450053	25.08358041	80.67683358	0.002338116	0.002376246	84.51543187	0.338921985	7968	7847	12959	12959	LGN Exc IL15RA	Glutamatergic	NA	NA	NA
445	SM-GE67U-Q_S027_E1-50	5	M	#90caf9	Glut	#00ADEE	2	Macaque	#939598	1	7	Q18.27.001	Macaque LGN Magnocellular	M	2.8 yrs	Macaca nemestrina	#123466	MC	M_M	4	R8S4-180221Q	F2S4_180131_003	F2S4_180131_003_C01	Nuclei	NeuN-positive	1330548	13.22387467	0.007440543	0.000526099	0.007440543	0.000300628	0	0	51.9134973	24.49434368	80.70982783	0.002573376	0.001643684	84.48894741	0.33520531	8570	8400	13236	13236	LGN Exc IL15RA	Glutamatergic	NA	NA	NA
446	SM-GE67U-Q_S028_E1-50	10	Low Quality	#444444	Low Quality	#000000	0	Macaque	#939598	1	10	Q18.27.001	Macaque LGN Magnocellular	M	2.8 yrs	Macaca nemestrina	#123466	MC	Low Quality_M	NA	R8S4-180221Q	F2S4_180131_003	F2S4_180131_003_D01	Nuclei	NeuN-positive	1111062	23.13417253	0.060482673	9.00E-05	0.060482673	9.00E-05	0	0	11.44904605	39.40248159	46.7963084	0.027102898	0.02376195	60.49473387	0.690321798	3497	3246	8623	8623	NA	NA	NA	NA	NA
447	SM-GE67U-Q_S029_E1-50	7	K1	#1e633b	Glut	#00ADEE	2	Macaque	#939598	1	5	Q18.27.001	Macaque LGN Magnocellular	M	2.8 yrs	Macaca nemestrina	#123466	MC	K1_M	1	R8S4-180221Q	F2S4_180131_003	F2S4_180131_003_E01	Nuclei	NeuN-positive	1398227	10.03857028	0.007867106	0.000429115	0.007867106	0.000357596	0	0	55.90987729	23.22848865	79.98450895	0.003392868	0.002267157	83.70708047	0.326208245	5926	5850	11593	11593	LGN Exc PRKCG SYNDIG1L	Glutamatergic	NA	NA	NA
448	SM-GE67U-Q_S030_E1-50	5	M	#90caf9	Glut	#00ADEE	2	Macaque	#939598	1	7	Q18.27.001	Macaque LGN Magnocellular	M	2.8 yrs	Macaca nemestrina	#123466	MC	M_M	4	R8S4-180221Q	F2S4_180131_003	F2S4_180131_003_F01	Nuclei	NeuN-positive	1390594	14.86558981	0.013303667	0.001797793	0.013303667	0.000719117	0	0	49.47957492	26.0321129	80.69673823	0.002342884	0.001298726	84.72882811	0.33434973	8613	8401	13358	13358	LGN Exc IL15RA	Glutamatergic	NA	NA	NA
449	SM-GE67U-Q_S031_E1-50	8	K2	#2c9157	Glut	#00ADEE	2	Macaque	#939598	1	6	Q18.27.001	Macaque LGN Magnocellular	M	2.8 yrs	Macaca nemestrina	#123466	MC	K2_M	7	R8S4-180221Q	F2S4_180131_003	F2S4_180131_003_G01	Nuclei	NeuN-positive	1173639	13.86320666	0.007327637	0.000681641	0.007327637	0.000596436	0	0	50.8410167	25.42272368	80.04906108	0.003168777	0.001917966	84.27506243	0.342819282	7028	6899	12325	12325	LGN Exc PRKCG KCNH3	Glutamatergic	NA	NA	NA
450	SM-GE67U-Q_S032_E1-50	5	M	#90caf9	Glut	#00ADEE	2	Macaque	#939598	1	7	Q18.27.001	Macaque LGN Magnocellular	M	2.8 yrs	Macaca nemestrina	#123466	MC	M_M	4	R8S4-180221Q	F2S4_180131_003	F2S4_180131_003_H01	Nuclei	NeuN-positive	1340445	13.96170675	0.010817303	0.00320789	0.010817303	0.002014256	0	0	50.63348366	25.56285413	80.7527351	0.002808769	0.001292854	84.49783467	0.328413477	9071	8879	13904	13904	LGN Exc IL15RA	Glutamatergic	NA	NA	NA
451	SM-GE67U-Q_S033_E1-50	10	Low Quality	#444444	Low Quality	#000000	0	Macaque	#939598	1	10	Q18.27.001	Macaque LGN Parvocellular	M	2.8 yrs	Macaca nemestrina	#FF7F00	PC	Low Quality_M	NA	R8S4-180221Q	F2S4_180131_039	F2S4_180131_039_A01	Nuclei	NeuN-positive	989124	12.02235513	0.081486244	0	0.081486244	0	0	0	14.12775345	35.04070268	38.90129043	0.03096174	0.049197067	53.4366773	0.74622037	2467	2408	8038	8038	NA	NA	NA	NA	NA
452	SM-GE67U-Q_S034_E1-50	6	P	#0d47a1	Glut	#00ADEE	2	Macaque	#939598	1	8	Q18.27.001	Macaque LGN Parvocellular	M	2.8 yrs	Macaca nemestrina	#FF7F00	PC	P_M	0	R8S4-180221Q	F2S4_180131_039	F2S4_180131_039_B01	Nuclei	NeuN-positive	1386774	11.68856641	0.005264016	0.000216329	0.005264016	0.00014422	0	0.00014422	52.94546912	24.33727486	80.06149524	0.002932706	0.002999768	84.04967212	0.343344572	6799	6634	11926	11926	LGN Exc IL15RA	Glutamatergic	NA	NA	NA
453	SM-GE67U-Q_S035_E1-50	5	M	#90caf9	Glut	#00ADEE	2	Macaque	#939598	1	7	Q18.27.001	Macaque LGN Parvocellular	M	2.8 yrs	Macaca nemestrina	#FF7F00	PC	M_M	4	R8S4-180221Q	F2S4_180131_039	F2S4_180131_039_C01	Nuclei	NeuN-positive	1269751	14.06976643	0.017089965	0.002992713	0.017089965	0.00196889	0	0	49.63894496	23.85845729	79.30641519	0.003533764	0.003397517	82.93775709	0.341403923	7624	7443	12422	12422	LGN Exc IL15RA	Glutamatergic	NA	NA	NA
454	SM-GE67U-Q_S036_E1-50	6	P	#0d47a1	Glut	#00ADEE	2	Macaque	#939598	1	8	Q18.27.001	Macaque LGN Parvocellular	M	2.8 yrs	Macaca nemestrina	#FF7F00	PC	P_M	0	R8S4-180221Q	F2S4_180131_039	F2S4_180131_039_D01	Nuclei	NeuN-positive	1192847	15.65221692	0.005281482	0.002431158	0.005281482	0.001676661	0	0	49.92291551	24.59946665	80.63431438	0.00303811	0.004240276	84.64941438	0.33087663	7714	7529	12499	12499	LGN Exc IL15RA	Glutamatergic	NA	NA	NA
455	SM-GE67U-Q_S037_E1-50	6	P	#0d47a1	Glut	#00ADEE	2	Macaque	#939598	1	8	Q18.27.001	Macaque LGN Parvocellular	M	2.8 yrs	Macaca nemestrina	#FF7F00	PC	P_M	2	R8S4-180221Q	F2S4_180131_039	F2S4_180131_039_E01	Nuclei	NeuN-positive	1293347	12.67347433	0.006881371	0.000309275	0.006881371	0.000231956	0	0	53.11227381	23.2245484	80.20113705	0.003314656	0.002938113	83.96323647	0.33979834	6839	6690	11939	11939	LGN Exc IL15RA	Glutamatergic	NA	NA	NA
456	SM-GE67U-Q_S038_E1-50	5	M	#90caf9	Glut	#00ADEE	2	Macaque	#939598	1	7	Q18.27.001	Macaque LGN Parvocellular	M	2.8 yrs	Macaca nemestrina	#FF7F00	PC	M_M	0	R8S4-180221Q	F2S4_180131_039	F2S4_180131_039_F01	Nuclei	NeuN-positive	1336657	13.16051912	0.008079859	0.000673322	0.008079859	0.000149627	0	0	52.15863157	24.12062332	79.81284653	0.003157878	0.002428446	83.75372291	0.338960892	7763	7621	12739	12739	LGN Exc IL15RA	Glutamatergic	NA	NA	NA
457	SM-GE67U-Q_S039_E1-50	6	P	#0d47a1	Glut	#00ADEE	2	Macaque	#939598	1	8	Q18.27.001	Macaque LGN Parvocellular	M	2.8 yrs	Macaca nemestrina	#FF7F00	PC	P_M	2	R8S4-180221Q	F2S4_180131_039	F2S4_180131_039_G01	Nuclei	NeuN-positive	1153488	15.39565214	0.00459476	0.001733872	0.00459476	0.001733872	0	0	49.81690317	24.77841122	80.22900975	0.002538388	0.003933288	84.35258971	0.331868807	7711	7545	12393	12393	LGN Exc IL15RA	Glutamatergic	NA	NA	NA
458	SM-GE67U-Q_S040_E1-50	6	P	#0d47a1	Glut	#00ADEE	2	Macaque	#939598	1	8	Q18.27.001	Macaque LGN Parvocellular	M	2.8 yrs	Macaca nemestrina	#FF7F00	PC	P_M	2	R8S4-180221Q	F2S4_180131_039	F2S4_180131_039_H01	Nuclei	NeuN-positive	1248550	12.26518762	0.009771335	8.01E-05	0.009771335	8.01E-05	0	0	53.42485283	23.29245925	79.47747387	0.0033623	0.003345481	83.47194746	0.343176875	6693	6584	11872	11872	LGN Exc IL15RA	Glutamatergic	NA	NA	NA
459	SM-GE67U-Q_S041_E1-50	6	P	#0d47a1	Glut	#00ADEE	2	Macaque	#939598	1	8	Q18.27.001	Macaque LGN Parvocellular	M	2.8 yrs	Macaca nemestrina	#FF7F00	PC	P_M	4	R8S4-180221Q	F2S4_180131_040	F2S4_180131_040_A01	Nuclei	NeuN-positive	1399689	14.64725378	0.007001555	0.002857778	0.006930111	0.002429111	0	0	50.07933905	24.38463116	80.07014415	0.002866351	0.002750611	83.73574415	0.348306676	7455	7255	12605	12605	LGN Exc IL15RA	Glutamatergic	NA	NA	NA
460	SM-GE67U-Q_S042_E1-50	6	P	#0d47a1	Glut	#00ADEE	2	Macaque	#939598	1	8	Q18.27.001	Macaque LGN Parvocellular	M	2.8 yrs	Macaca nemestrina	#FF7F00	PC	P_M	2	R8S4-180221Q	F2S4_180131_040	F2S4_180131_040_B01	Nuclei	NeuN-positive	1248541	11.70678416	0.005366264	0.000160187	0.005366264	0	0	0.000560654	52.9548489	24.42002305	79.52458109	0.00279286	0.002506926	83.47671402	0.344217486	6522	6420	11930	11930	LGN Exc IL15RA	Glutamatergic	NA	NA	NA
461	SM-GE67U-Q_S043_E1-50	3	GABA3	#FF88AD	GABA	#f02864	1	Macaque	#939598	1	1	Q18.27.001	Macaque LGN Parvocellular	M	2.8 yrs	Macaca nemestrina	#FF7F00	PC	GABA3_M	3	R8S4-180221Q	F2S4_180131_040	F2S4_180131_040_C01	Nuclei	NeuN-positive	759710	17.62830554	0.001184663	0.002500954	0.001184663	0.001842808	0	0	53.47856419	19.05279646	82.71419357	0.004285846	0.004942675	86.02848455	0.330232067	6465	6382	10145	10145	LGN Inh DSEL	GABAergic	NA	NA	NA
462	SM-GE67U-Q_S044_E1-50	7	K1	#1e633b	Glut	#00ADEE	2	Macaque	#939598	1	5	Q18.27.001	Macaque LGN Parvocellular	M	2.8 yrs	Macaca nemestrina	#FF7F00	PC	K1_M	0	R8S4-180221Q	F2S4_180131_040	F2S4_180131_040_D01	Nuclei	NeuN-positive	1308368	12.78944456	0.006343781	0.000229293	0.006343781	7.64E-05	0	0	53.21002959	23.63799787	80.68410417	0.003404241	0.00342182	84.72516907	0.339203861	6119	5992	11177	11177	LGN Exc IL15RA	Glutamatergic	NA	NA	NA
463	SM-GE67U-Q_S045_E1-50	10	Low Quality	#444444	Low Quality	#000000	0	Macaque	#939598	1	10	Q18.27.001	Macaque LGN Parvocellular	M	2.8 yrs	Macaca nemestrina	#FF7F00	PC	Low Quality_M	NA	R8S4-180221Q	F2S4_180131_040	F2S4_180131_040_E01	Nuclei	NeuN-positive	638227	13.38865325	0.002976997	0	0.002820313	0	0	0	7.852065174	27.63389828	29.66123339	0.037066749	0.115128316	49.87520114	0.811743868	2583	2542	6576	6576	NA	NA	NA	NA	NA
464	SM-GE67U-Q_S046_E1-50	6	P	#0d47a1	Glut	#00ADEE	2	Macaque	#939598	1	8	Q18.27.001	Macaque LGN Parvocellular	M	2.8 yrs	Macaca nemestrina	#FF7F00	PC	P_M	2	R8S4-180221Q	F2S4_180131_040	F2S4_180131_040_F01	Nuclei	NeuN-positive	1285954	12.52991942	0.004821323	0.000311053	0.004821323	0.000311053	0	0	52.91262362	23.17485695	79.97681099	0.002671946	0.002755931	83.51822849	0.337891741	6788	6662	11897	11897	LGN Exc IL15RA	Glutamatergic	NA	NA	NA
465	SM-GE67U-Q_S047_E1-50	7	K1	#1e633b	Glut	#00ADEE	2	Macaque	#939598	1	5	Q18.27.001	Macaque LGN Parvocellular	M	2.8 yrs	Macaca nemestrina	#FF7F00	PC	K1_M	2	R8S4-180221Q	F2S4_180131_040	F2S4_180131_040_G01	Nuclei	NeuN-positive	1285077	10.97918646	0.007781635	0.000389082	0.007781635	0.000155633	0	0	50.69898535	24.26337099	76.28484519	0.004539806	0.005012151	80.65454444	0.373230905	5119	5022	10783	10783	LGN Exc IL15RA	Glutamatergic	NA	NA	NA
466	SM-GE67U-Q_S049_E1-50	6	P	#0d47a1	Glut	#00ADEE	2	Macaque	#939598	1	8	Q18.27.001	Macaque LGN Parvocellular	M	2.8 yrs	Macaca nemestrina	#FF7F00	PC	P_M	2	R8S4-180221Q	F2S4_180131_041	F2S4_180131_041_A01	Nuclei	NeuN-positive	1531148	13.74171537	0.005355459	0.000457173	0.005290148	0.000326552	0	0	51.91725424	24.39960082	80.48705938	0.002517719	0.002773083	84.46348753	0.329217298	7504	7262	12752	10566	LGN Exc IL15RA	Glutamatergic	NA	NA	NA
467	SM-GE67U-Q_S050_E1-50	6	P	#0d47a1	Glut	#00ADEE	2	Macaque	#939598	1	8	Q18.27.001	Macaque LGN Parvocellular	M	2.8 yrs	Macaca nemestrina	#FF7F00	PC	P_M	2	R8S4-180221Q	F2S4_180131_041	F2S4_180131_041_B01	Nuclei	NeuN-positive	1297952	11.34502663	0.005007889	0.000770445	0.005007889	0.000770445	0	0	53.19164345	23.63800819	79.11633096	0.003219688	0.003247424	82.86022904	0.339185767	6068	5972	11685	11685	LGN Exc IL15RA	Glutamatergic	NA	NA	NA
468	SM-GE67U-Q_S051_E1-50	6	P	#0d47a1	Glut	#00ADEE	2	Macaque	#939598	1	8	Q18.27.001	Macaque LGN Parvocellular	M	2.8 yrs	Macaca nemestrina	#FF7F00	PC	P_M	2	R8S4-180221Q	F2S4_180131_041	F2S4_180131_041_C01	Nuclei	NeuN-positive	1438876	13.74315785	0.006185384	0.000625488	0.006185384	0.000138997	0	0	51.35911642	23.77487706	79.65293743	0.003143426	0.002404655	83.47710296	0.339977226	7502	7291	12630	12630	LGN Exc IL15RA	Glutamatergic	NA	NA	NA
469	SM-GE67U-Q_S052_E1-50	5	M	#90caf9	Glut	#00ADEE	2	Macaque	#939598	1	7	Q18.27.001	Macaque LGN Parvocellular	M	2.8 yrs	Macaca nemestrina	#FF7F00	PC	M_M	4	R8S4-180221Q	F2S4_180131_041	F2S4_180131_041_D01	Nuclei	NeuN-positive	1268251	16.5520863	0.012063858	0.001655824	0.012063858	0.001182731	0	0.000473092	47.32880163	25.38007066	78.92625356	0.003155527	0.00206978	83.14426718	0.359364136	8320	8093	12996	12996	LGN Exc IL15RA	Glutamatergic	NA	NA	NA
470	SM-GE67U-Q_S053_E1-50	6	P	#0d47a1	Glut	#00ADEE	2	Macaque	#939598	1	8	Q18.27.001	Macaque LGN Parvocellular	M	2.8 yrs	Macaca nemestrina	#FF7F00	PC	P_M	2	R8S4-180221Q	F2S4_180131_041	F2S4_180131_041_E01	Nuclei	NeuN-positive	927386	13.20485752	0.011969126	0.00064698	0.011969126	0.00032349	0	0	48.62398182	26.89505772	78.8986463	0.003573485	0.003089328	82.92663465	0.351749805	6793	6733	11805	11805	LGN Exc IL15RA	Glutamatergic	NA	NA	NA
471	SM-GE67U-Q_S054_E1-50	6	P	#0d47a1	Glut	#00ADEE	2	Macaque	#939598	1	8	Q18.27.001	Macaque LGN Parvocellular	M	2.8 yrs	Macaca nemestrina	#FF7F00	PC	P_M	2	R8S4-180221Q	F2S4_180131_041	F2S4_180131_041_F01	Nuclei	NeuN-positive	1294075	12.3672121	0.009273033	0.000154551	0.009273033	0.000154551	0	0	53.33153024	24.43536889	80.33321098	0.003101057	0.003439522	84.47578386	0.328986811	6317	6176	11591	11591	LGN Exc IL15RA	Glutamatergic	NA	NA	NA
472	SM-GE67U-Q_S055_E1-50	6	P	#0d47a1	Glut	#00ADEE	2	Macaque	#939598	1	8	Q18.27.001	Macaque LGN Parvocellular	M	2.8 yrs	Macaca nemestrina	#FF7F00	PC	P_M	0	R8S4-180221Q	F2S4_180131_041	F2S4_180131_041_G01	Nuclei	NeuN-positive	1234480	17.34924827	0.007452531	0.00153911	0.007452531	0.000891063	0	0	48.55793532	24.61854384	80.53245091	0.002605145	0.002410732	84.64195451	0.335293397	8026	7805	12513	12513	LGN Exc IL15RA	Glutamatergic	NA	NA	NA
473	SM-GE67U-Q_S056_E1-50	10	Low Quality	#444444	Low Quality	#000000	0	Macaque	#939598	1	10	Q18.27.001	Macaque LGN Parvocellular	M	2.8 yrs	Macaca nemestrina	#FF7F00	PC	Low Quality_M	NA	R8S4-180221Q	F2S4_180131_041	F2S4_180131_041_H01	Nuclei	NeuN-positive	1047888	14.77686547	0.037885728	0.00019086	0.037885728	9.54E-05	0	0	21.48321195	35.71164094	49.82431329	0.020015498	0.044939917	62.87866642	0.609281668	2931	2813	9024	9024	NA	NA	NA	NA	NA
474	SM-GE67U-Q_S058_E1-50	6	P	#0d47a1	Glut	#00ADEE	2	Macaque	#939598	1	8	Q18.27.001	Macaque LGN Parvocellular	M	2.8 yrs	Macaca nemestrina	#FF7F00	PC	P_M	2	R8S4-180221Q	F2S4_180131_042	F2S4_180131_042_B01	Nuclei	NeuN-positive	1242580	16.54259685	0.00281672	0.001207166	0.00281672	0.000724299	0	0	51.38582626	21.99906646	81.55394421	0.002319368	0.002273495	85.04941332	0.32255353	7800	7582	12175	12175	LGN Exc IL15RA	Glutamatergic	NA	NA	NA
475	SM-GE67U-Q_S059_E1-50	6	P	#0d47a1	Glut	#00ADEE	2	Macaque	#939598	1	8	Q18.27.001	Macaque LGN Parvocellular	M	2.8 yrs	Macaca nemestrina	#FF7F00	PC	P_M	2	R8S4-180221Q	F2S4_180131_042	F2S4_180131_042_C01	Nuclei	NeuN-positive	1197654	20.69011584	0.013693437	0.00267189	0.013693437	0.001753428	0	0	35.46308032	24.5752112	71.31851102	0.010266738	0.020602778	78.15487612	0.438300211	4141	3973	9128	9128	No Class	No Class	NA	NA	NA
476	SM-GE67U-Q_S060_E1-50	10	Low Quality	#444444	Low Quality	#000000	0	Macaque	#939598	1	10	Q18.27.001	Macaque LGN Parvocellular	M	2.8 yrs	Macaca nemestrina	#FF7F00	PC	Low Quality_M	NA	R8S4-180221Q	F2S4_180131_042	F2S4_180131_042_D01	Nuclei	NeuN-positive	1173478	18.46979662	0.000340867	8.52E-05	0.000340867	8.52E-05	0	0	24.64400696	24.06683381	56.68005706	0.03810212	0.07562988	72.06287634	0.553483623	1407	1329	5335	5335	NA	NA	NA	NA	NA
477	SM-GE67U-Q_S061_E1-50	6	P	#0d47a1	Glut	#00ADEE	2	Macaque	#939598	1	8	Q18.27.001	Macaque LGN Parvocellular	M	2.8 yrs	Macaca nemestrina	#FF7F00	PC	P_M	2	R8S4-180221Q	F2S4_180131_042	F2S4_180131_042_E01	Nuclei	NeuN-positive	1339757	12.01382042	0.009777893	0.000895685	0.009703252	0.000821044	0	0	51.99099538	24.01480268	78.52117959	0.003334187	0.004344818	82.64580816	0.351746168	6036	5893	11575	11575	LGN Exc IL15RA	Glutamatergic	NA	NA	NA
478	SM-GE67U-Q_S062_E1-50	6	P	#0d47a1	Glut	#00ADEE	2	Macaque	#939598	1	8	Q18.27.001	Macaque LGN Parvocellular	M	2.8 yrs	Macaca nemestrina	#FF7F00	PC	P_M	2	R8S4-180221Q	F2S4_180131_042	F2S4_180131_042_F01	Nuclei	NeuN-positive	1261134	16.77387177	0.009911714	0.002458105	0.009911714	0.001744462	0	0	48.51990352	25.00138764	81.01367499	0.002584182	0.002016439	84.93379768	0.339670958	7530	7333	12258	12258	LGN Exc IL15RA	Glutamatergic	NA	NA	NA
479	SM-GE67U-Q_S063_E1-50	6	P	#0d47a1	Glut	#00ADEE	2	Macaque	#939598	1	8	Q18.27.001	Macaque LGN Parvocellular	M	2.8 yrs	Macaca nemestrina	#FF7F00	PC	P_M	2	R8S4-180221Q	F2S4_180131_042	F2S4_180131_042_G01	Nuclei	NeuN-positive	1303369	18.86441982	0.007825873	0.000843967	0.007825873	0.000230173	0	0	46.14011842	25.65704724	80.51334657	0.002353133	0.002417581	84.60274872	0.334370398	8113	7809	12878	12878	LGN Exc IL15RA	Glutamatergic	NA	NA	NA
480	SM-GE67U-Q_S064_E1-50	6	P	#0d47a1	Glut	#00ADEE	2	Macaque	#939598	1	8	Q18.27.001	Macaque LGN Parvocellular	M	2.8 yrs	Macaca nemestrina	#FF7F00	PC	P_M	2	R8S4-180221Q	F2S4_180131_042	F2S4_180131_042_H01	Nuclei	NeuN-positive	1336936	17.04516895	0.004338278	0.000373989	0.00426348	0.000299192	0	0	48.15802701	24.34985669	79.08216998	0.003027071	0.002653829	83.28259543	0.345480243	8128	7861	12894	12894	LGN Exc IL15RA	Glutamatergic	NA	NA	NA
481	SM-GE67U-Q_S129_E1-50	5	M	#90caf9	Glut	#00ADEE	2	Macaque	#939598	1	7	Q18.27.001	Macaque LGN Magnocellular	M	2.8 yrs	Macaca nemestrina	#123466	MC	M_M	4	R8S4-180221Q	F2S4_180131_004	F2S4_180131_004_A01	Nuclei	NeuN-positive	1456258	14.89179802	0.011124402	0.001236045	0.011124402	0.000686692	0	0	48.50740734	25.07405968	79.34322078	0.003004275	0.002326511	83.3285036	0.349559704	9379	9124	13961	13961	LGN Exc IL15RA	Glutamatergic	NA	NA	NA
482	SM-GE67U-Q_S130_E1-50	10	Low Quality	#444444	Low Quality	#000000	0	Macaque	#939598	1	10	Q18.27.001	Macaque LGN Magnocellular	M	2.8 yrs	Macaca nemestrina	#123466	MC	Low Quality_M	NA	R8S4-180221Q	F2S4_180131_004	F2S4_180131_004_B01	Nuclei	NeuN-positive	594113	10.33961553	0.002356454	0	0.002188136	0	0	0	5.844342743	20.7186175	22.41543275	0.074618801	0.13977644	47.10501201	0.877415676	1458	1453	4990	4990	NA	NA	NA	NA	NA
483	SM-GE67U-Q_S131_E1-50	8	K2	#2c9157	Glut	#00ADEE	2	Macaque	#939598	1	6	Q18.27.001	Macaque LGN Magnocellular	M	2.8 yrs	Macaca nemestrina	#123466	MC	K2_M	7	R8S4-180221Q	F2S4_180131_004	F2S4_180131_004_C01	Nuclei	NeuN-positive	1590182	12.14791766	0.009307111	0.000251544	0.009307111	6.29E-05	0	0	53.32383337	24.66988055	81.6574455	0.002632403	0.002945575	85.44959005	0.322280125	6979	6779	12228	10222	LGN Exc PRKCG KCNH3	Glutamatergic	NA	NA	NA
484	SM-GE67U-Q_S132_E1-50	5	M	#90caf9	Glut	#00ADEE	2	Macaque	#939598	1	7	Q18.27.001	Macaque LGN Magnocellular	M	2.8 yrs	Macaca nemestrina	#123466	MC	M_M	0	R8S4-180221Q	F2S4_180131_004	F2S4_180131_004_D01	Nuclei	NeuN-positive	1268645	12.49892602	0.008040074	0.000945891	0.008040074	0.000709418	0	0	52.17038651	24.51623583	80.25712473	0.003382349	0.002936204	84.09326486	0.332185457	7110	6989	12312	12312	LGN Exc IL15RA	Glutamatergic	NA	NA	NA
485	SM-GE67U-Q_S133_E1-50	8	K2	#2c9157	Glut	#00ADEE	2	Macaque	#939598	1	6	Q18.27.001	Macaque LGN Magnocellular	M	2.8 yrs	Macaca nemestrina	#123466	MC	K2_M	1	R8S4-180221Q	F2S4_180131_004	F2S4_180131_004_E01	Nuclei	NeuN-positive	1364449	15.03082929	0.008794759	0.000293159	0.008794759	0.000146579	0	0	51.50005607	23.58321931	81.29699241	0.002688265	0.002255856	85.08247652	0.334474418	7981	7783	12561	12561	LGN Exc PRKCG SYNDIG1L	Glutamatergic	NA	NA	NA
486	SM-GE67U-Q_S134_E1-50	5	M	#90caf9	Glut	#00ADEE	2	Macaque	#939598	1	7	Q18.27.001	Macaque LGN Magnocellular	M	2.8 yrs	Macaca nemestrina	#123466	MC	M_M	4	R8S4-180221Q	F2S4_180131_004	F2S4_180131_004_F01	Nuclei	NeuN-positive	1243248	13.76788863	0.009008661	0.001126083	0.009008661	0.000643476	0	0	51.62260466	24.19010527	80.57909605	0.002825663	0.002182187	84.29042315	0.325911325	7848	7702	12722	12722	LGN Exc IL15RA	Glutamatergic	NA	NA	NA
487	SM-GE67U-Q_S135_E1-50	5	M	#90caf9	Glut	#00ADEE	2	Macaque	#939598	1	7	Q18.27.001	Macaque LGN Magnocellular	M	2.8 yrs	Macaca nemestrina	#123466	MC	M_M	4	R8S4-180221Q	F2S4_180131_004	F2S4_180131_004_G01	Nuclei	NeuN-positive	930869	14.01582822	0.010205518	0.001396545	0.010205518	0.000859412	0	0	50.40053971	24.68209813	80.27294925	0.003886691	0.003899582	84.04254519	0.338695701	7603	7494	12229	12229	LGN Exc IL15RA	Glutamatergic	NA	NA	NA
488	SM-GE67U-Q_S136_E1-50	5	M	#90caf9	Glut	#00ADEE	2	Macaque	#939598	1	7	Q18.27.001	Macaque LGN Magnocellular	M	2.8 yrs	Macaca nemestrina	#123466	MC	M_M	4	R8S4-180221Q	F2S4_180131_004	F2S4_180131_004_H01	Nuclei	NeuN-positive	1533321	15.20138314	0.015260992	0.002086973	0.015260992	0.001108705	0	0	49.59431195	25.64668455	80.88482451	0.00281611	0.001734144	85.30822965	0.342672347	9081	8775	13476	13476	LGN Exc IL15RA	Glutamatergic	NA	NA	NA
489	SM-GE67U-Q_S137_E1-50	5	M	#90caf9	Glut	#00ADEE	2	Macaque	#939598	1	7	Q18.27.001	Macaque LGN Magnocellular	M	2.8 yrs	Macaca nemestrina	#123466	MC	M_M	4	R8S4-180221Q	F2S4_180131_005	F2S4_180131_005_A01	Nuclei	NeuN-positive	1515773	13.1022917	0.011413318	0.000791675	0.011413318	0.000593756	0	0.000197919	52.85659528	23.98597943	81.74601342	0.00197391	0.001931688	85.17238399	0.331056441	8858	8678	13490	13490	LGN Exc IL15RA	Glutamatergic	NA	NA	NA
490	SM-GE67U-Q_S138_E1-50	5	M	#90caf9	Glut	#00ADEE	2	Macaque	#939598	1	7	Q18.27.001	Macaque LGN Magnocellular	M	2.8 yrs	Macaca nemestrina	#123466	MC	M_M	4	R8S4-180221Q	F2S4_180131_005	F2S4_180131_005_B01	Nuclei	NeuN-positive	1363167	11.04897639	0.007849368	0.000220076	0.007849368	0.000220076	0	0.000293434	52.9898391	24.76607782	79.9150801	0.002577087	0.001332192	83.41619185	0.339762058	8127	8007	13302	13302	LGN Exc IL15RA	Glutamatergic	NA	NA	NA
491	SM-GE67U-Q_S139_E1-50	2	GABA2	#DD6091	GABA	#f02864	1	Macaque	#939598	1	2	Q18.27.001	Macaque LGN Magnocellular	M	2.8 yrs	Macaca nemestrina	#123466	MC	GABA2_M	6	R8S4-180221Q	F2S4_180131_005	F2S4_180131_005_C01	Nuclei	NeuN-positive	1331587	10.7063977	0.00090118	0.000600787	0.00090118	0.000300393	0	0	51.86345316	19.66052537	74.0716904	0.016632785	0.002003624	77.6481747	0.380406954	5838	5760	11117	11117	LGN Inh DFNB31	GABAergic	NA	NA	NA
492	SM-GE67U-Q_S140_E1-50	5	M	#90caf9	Glut	#00ADEE	2	Macaque	#939598	1	7	Q18.27.001	Macaque LGN Magnocellular	M	2.8 yrs	Macaca nemestrina	#123466	MC	M_M	4	R8S4-180221Q	F2S4_180131_005	F2S4_180131_005_D01	Nuclei	NeuN-positive	1390444	12.69572885	0.008054981	0.001510309	0.008054981	0.00136647	0	0	50.61958626	25.49617245	79.85391717	0.003186033	0.002867429	83.64695018	0.34252173	8663	8495	13657	13657	LGN Exc IL15RA	Glutamatergic	NA	NA	NA
493	SM-GE67U-Q_S141_E1-50	5	M	#90caf9	Glut	#00ADEE	2	Macaque	#939598	1	7	Q18.27.001	Macaque LGN Magnocellular	M	2.8 yrs	Macaca nemestrina	#123466	MC	M_M	4	R8S4-180221Q	F2S4_180131_005	F2S4_180131_005_E01	Nuclei	NeuN-positive	1435374	13.04203643	0.014839338	0.005364456	0.014839338	0.002577725	0	0	50.29588107	25.69191026	79.85465809	0.002737266	0.00349247	83.95428648	0.353239313	8086	7906	13123	13123	LGN Exc IL15RA	Glutamatergic	NA	NA	NA
494	SM-GE67U-Q_S142_E1-50	5	M	#90caf9	Glut	#00ADEE	2	Macaque	#939598	1	7	Q18.27.001	Macaque LGN Magnocellular	M	2.8 yrs	Macaca nemestrina	#123466	MC	M_M	4	R8S4-180221Q	F2S4_180131_005	F2S4_180131_005_F01	Nuclei	NeuN-positive	1211515	13.14395612	0.009492247	0.000577789	0.009492247	0.000165083	0	0	50.2766371	25.82279212	80.21592799	0.003421336	0.001853877	83.9756008	0.343256539	8082	7939	13112	13112	LGN Exc IL15RA	Glutamatergic	NA	NA	NA
495	SM-GE67U-Q_S143_E1-50	5	M	#90caf9	Glut	#00ADEE	2	Macaque	#939598	1	7	Q18.27.001	Macaque LGN Magnocellular	M	2.8 yrs	Macaca nemestrina	#123466	MC	M_M	4	R8S4-180221Q	F2S4_180131_005	F2S4_180131_005_G01	Nuclei	NeuN-positive	1480824	15.62319357	0.010872325	0.00094542	0.010872325	0.0006753	0	0	48.88291924	25.65247457	81.09566025	0.002558035	0.001380313	84.98842536	0.341329883	9131	8858	13708	13708	LGN Exc IL15RA	Glutamatergic	NA	NA	NA
496	SM-GE67U-Q_S144_E1-50	5	M	#90caf9	Glut	#00ADEE	2	Macaque	#939598	1	7	Q18.27.001	Macaque LGN Magnocellular	M	2.8 yrs	Macaca nemestrina	#123466	MC	M_M	2	R8S4-180221Q	F2S4_180131_005	F2S4_180131_005_H01	Nuclei	NeuN-positive	1421921	22.36973784	0.053378493	0.001969167	0.053378493	0.001195566	0	0	40.36919069	22.84810478	77.7951799	0.01137194	0.010786816	82.88828986	0.37632071	4798	4535	8718	8718	LGN Exc IL15RA	Glutamatergic	NA	NA	NA
497	SM-GE67U-Q_S145_E1-50	7	K1	#1e633b	Glut	#00ADEE	2	Macaque	#939598	1	5	Q18.27.001	Macaque LGN Magnocellular	M	2.8 yrs	Macaca nemestrina	#123466	MC	K1_M	1	R8S4-180221Q	F2S4_180131_006	F2S4_180131_006_A01	Nuclei	NeuN-positive	1334971	12.33802083	0.005842824	0.000224724	0.005842824	0.000224724	0	0	53.06257589	24.09722758	80.29058309	0.003345391	0.002241247	84.27179317	0.333224995	6854	6738	11914	11914	LGN Exc PRKCG SYNDIG1L	Glutamatergic	NA	NA	NA
498	SM-GE67U-Q_S146_E1-50	8	K2	#2c9157	Glut	#00ADEE	2	Macaque	#939598	1	6	Q18.27.001	Macaque LGN Magnocellular	M	2.8 yrs	Macaca nemestrina	#123466	MC	K2_M	1	R8S4-180221Q	F2S4_180131_006	F2S4_180131_006_B01	Nuclei	NeuN-positive	1204535	18.73635884	0.014445408	0.001162274	0.014445408	0.000913215	0	0	48.01280162	23.34319883	81.1252475	0.00292644	0.005353933	85.28452888	0.34465826	7719	7475	12194	12194	LGN Exc PRKCG SYNDIG1L	Glutamatergic	NA	NA	NA
499	SM-GE67U-Q_S147_E1-50	5	M	#90caf9	Glut	#00ADEE	2	Macaque	#939598	1	7	Q18.27.001	Macaque LGN Magnocellular	M	2.8 yrs	Macaca nemestrina	#123466	MC	M_M	4	R8S4-180221Q	F2S4_180131_006	F2S4_180131_006_C01	Nuclei	NeuN-positive	1395018	10.25348777	0.013261478	0.001003571	0.013261478	0.000716837	0	0	52.83903147	26.50725654	80.33638276	0.002830788	0.001844421	84.11174623	0.336200474	7523	7417	13021	13021	LGN Exc IL15RA	Glutamatergic	NA	NA	NA
500	SM-GE67U-Q_S148_E1-50	5	M	#90caf9	Glut	#00ADEE	2	Macaque	#939598	1	7	Q18.27.001	Macaque LGN Magnocellular	M	2.8 yrs	Macaca nemestrina	#123466	MC	M_M	4	R8S4-180221Q	F2S4_180131_006	F2S4_180131_006_D01	Nuclei	NeuN-positive	1312045	12.82013955	0.011584969	0.001295687	0.011584969	0.00099082	0	0	52.15286061	24.60571093	80.98891425	0.002747619	0.001275109	84.57697716	0.327505782	8733	8577	13374	13374	LGN Exc IL15RA	Glutamatergic	NA	NA	NA
501	SM-GE67U-Q_S150_E1-50	7	K1	#1e633b	Glut	#00ADEE	2	Macaque	#939598	1	5	Q18.27.001	Macaque LGN Magnocellular	M	2.8 yrs	Macaca nemestrina	#123466	MC	K1_M	1	R8S4-180221Q	F2S4_180131_006	F2S4_180131_006_F01	Nuclei	NeuN-positive	1329787	14.83906821	0.012408002	0.003760001	0.012408002	0.0027824	0	0	48.24261329	26.19223981	79.40053557	0.003696833	0.004881985	83.83041795	0.352125456	7160	6979	12126	12126	LGN Exc PRKCG SYNDIG1L	Glutamatergic	NA	NA	NA
502	SM-GE67U-Q_S151_E1-50	2	GABA2	#DD6091	GABA	#f02864	1	Macaque	#939598	1	2	Q18.27.001	Macaque LGN Magnocellular	M	2.8 yrs	Macaca nemestrina	#123466	MC	GABA2_M	6	R8S4-180221Q	F2S4_180131_006	F2S4_180131_006_G01	Nuclei	NeuN-positive	1349164	13.50977346	0.0007412	0.002149479	0.0007412	0.00133416	0	0	56.0001601	21.02583526	81.66168086	0.002738733	0.003090062	85.26228094	0.318100767	6662	6506	11906	11906	LGN Inh DFNB31	GABAergic	NA	NA	NA
503	SM-GE67U-Q_S152_E1-50	8	K2	#2c9157	Glut	#00ADEE	2	Macaque	#939598	1	6	Q18.27.001	Macaque LGN Magnocellular	M	2.8 yrs	Macaca nemestrina	#123466	MC	K2_M	7	R8S4-180221Q	F2S4_180131_006	F2S4_180131_006_H01	Nuclei	NeuN-positive	1318996	16.79838301	0.007126633	0.003108425	0.007126633	0.001819566	0	0	49.2413927	24.60765613	81.616851	0.003229729	0.002846104	85.56060822	0.326566245	7986	7762	12446	12446	LGN Exc PRKCG KCNH3	Glutamatergic	NA	NA	NA
504	SM-GE67U-Q_S153_E1-50	5	M	#90caf9	Glut	#00ADEE	2	Macaque	#939598	1	7	Q18.27.001	Macaque LGN Magnocellular	M	2.8 yrs	Macaca nemestrina	#123466	MC	M_M	4	R8S4-180221Q	F2S4_180131_016	F2S4_180131_016_A01	Nuclei	NeuN-positive	1305013	12.70393475	0.010574607	0.000689648	0.010574607	0.000536393	0	0	51.87963645	25.24518913	80.88747009	0.002244422	0.002212238	84.76245064	0.339626916	7752	7598	12736	12736	LGN Exc IL15RA	Glutamatergic	NA	NA	NA
505	SM-GE67U-Q_S154_E1-50	8	K2	#2c9157	Glut	#00ADEE	2	Macaque	#939598	1	6	Q18.27.001	Macaque LGN Magnocellular	M	2.8 yrs	Macaca nemestrina	#123466	MC	K2_M	7	R8S4-180221Q	F2S4_180131_016	F2S4_180131_016_B01	Nuclei	NeuN-positive	1295431	11.78951253	0.01196513	0.000540361	0.01196513	0.000385972	0	7.72E-05	53.17357698	25.07844879	81.31401827	0.002813735	0.0029743	85.46259893	0.337917778	6833	6704	11499	11499	LGN Exc PRKCG KCNH3	Glutamatergic	NA	NA	NA
506	SM-GE67U-Q_S155_E1-50	5	M	#90caf9	Glut	#00ADEE	2	Macaque	#939598	1	7	Q18.27.001	Macaque LGN Magnocellular	M	2.8 yrs	Macaca nemestrina	#123466	MC	M_M	4	R8S4-180221Q	F2S4_180131_016	F2S4_180131_016_C01	Nuclei	NeuN-positive	376981	11.80563477	0.005040042	0.001856858	0.005040042	0.001856858	0	0	52.63209552	23.58766092	80.43429244	0.01398479	0.017969075	85.38997987	0.335366506	6161	6161	9953	9953	LGN Exc IL15RA	Glutamatergic	NA	NA	NA
507	SM-GE67U-Q_S156_E1-50	8	K2	#2c9157	Glut	#00ADEE	2	Macaque	#939598	1	6	Q18.27.001	Macaque LGN Magnocellular	M	2.8 yrs	Macaca nemestrina	#123466	MC	K2_M	7	R8S4-180221Q	F2S4_180131_016	F2S4_180131_016_D01	Nuclei	NeuN-positive	1269249	13.00162537	0.004333271	0.000630294	0.004333271	0.00023636	0	0	51.72357827	24.51827813	80.40849353	0.002817414	0.004835143	84.47239273	0.345967107	7407	7285	12361	12361	LGN Exc PRKCG KCNH3	Glutamatergic	NA	NA	NA
508	SM-GE67U-Q_S157_E1-50	5	M	#90caf9	Glut	#00ADEE	2	Macaque	#939598	1	7	Q18.27.001	Macaque LGN Magnocellular	M	2.8 yrs	Macaca nemestrina	#123466	MC	M_M	4	R8S4-180221Q	F2S4_180131_016	F2S4_180131_016_E01	Nuclei	NeuN-positive	1350953	12.53182013	0.011177295	0.003108916	0.011177295	0.001776524	0	0	50.38191558	25.3012503	79.21607932	0.007106095	0.001912724	83.21214728	0.350396072	8224	8080	13044	13044	LGN Exc IL15RA	Glutamatergic	NA	NA	NA
509	SM-GE67U-Q_S158_E1-50	5	M	#90caf9	Glut	#00ADEE	2	Macaque	#939598	1	7	Q18.27.001	Macaque LGN Magnocellular	M	2.8 yrs	Macaca nemestrina	#123466	MC	M_M	4	R8S4-180221Q	F2S4_180131_016	F2S4_180131_016_F01	Nuclei	NeuN-positive	1205543	13.70569113	0.017834287	0.001493103	0.017834287	0.001078352	0	0	50.78309111	24.97803894	80.64307951	0.002695881	0.001899559	84.48840066	0.346641064	8076	7899	12673	12673	LGN Exc IL15RA	Glutamatergic	NA	NA	NA
510	SM-GE67U-Q_S159_E1-50	7	K1	#1e633b	Glut	#00ADEE	2	Macaque	#939598	1	5	Q18.27.001	Macaque LGN Magnocellular	M	2.8 yrs	Macaca nemestrina	#123466	MC	K1_M	1	R8S4-180221Q	F2S4_180131_016	F2S4_180131_016_G01	Nuclei	NeuN-positive	1288012	13.29250038	0.006133483	7.76E-05	0.006133483	0	0	0	52.45929386	23.29823014	79.7425024	0.003566737	0.004051204	83.79805468	0.336262275	6046	5897	11451	11451	LGN Exc PRKCG SYNDIG1L	Glutamatergic	NA	NA	NA
511	SM-GE67U-Q_S160_E1-50	5	M	#90caf9	Glut	#00ADEE	2	Macaque	#939598	1	7	Q18.27.001	Macaque LGN Magnocellular	M	2.8 yrs	Macaca nemestrina	#123466	MC	M_M	4	R8S4-180221Q	F2S4_180131_016	F2S4_180131_016_H01	Nuclei	NeuN-positive	1529629	13.31721614	0.01189831	0.002745764	0.01189831	0.001895885	0	0	51.00027523	24.46710934	79.87727743	0.003111866	0.002788912	83.78541463	0.345073695	8262	8049	13124	13124	LGN Exc IL15RA	Glutamatergic	NA	NA	NA
512	SM-GE67U-Q_S161_E1-50	7	K1	#1e633b	Glut	#00ADEE	2	Macaque	#939598	1	5	Q18.27.001	Macaque LGN Magnocellular	M	2.8 yrs	Macaca nemestrina	#123466	MC	K1_M	1	R8S4-180221Q	F2S4_180131_017	F2S4_180131_017_A01	Nuclei	NeuN-positive	1497024	13.3643816	0.006011928	0.000400795	0.006011928	0.000400795	0	0	53.51016417	23.27183799	80.7510768	0.002783523	0.003051387	84.82168623	0.327872813	6656	6447	11905	9781	LGN Exc PRKCG SYNDIG1L	Glutamatergic	NA	NA	NA
513	SM-GE67U-Q_S162_E1-50	7	K1	#1e633b	Glut	#00ADEE	2	Macaque	#939598	1	5	Q18.27.001	Macaque LGN Magnocellular	M	2.8 yrs	Macaca nemestrina	#123466	MC	K1_M	1	R8S4-180221Q	F2S4_180131_017	F2S4_180131_017_B01	Nuclei	NeuN-positive	1219143	12.32923455	0.006972111	0.001066323	0.006972111	0.000492149	0	0	53.4148168	24.22332737	80.85515809	0.002659245	0.002492735	84.70130247	0.331161102	7131	7019	12042	12042	LGN Exc PRKCG SYNDIG1L	Glutamatergic	NA	NA	NA
514	SM-GE67U-Q_S163_E1-50	7	K1	#1e633b	Glut	#00ADEE	2	Macaque	#939598	1	5	Q18.27.001	Macaque LGN Magnocellular	M	2.8 yrs	Macaca nemestrina	#123466	MC	K1_M	2	R8S4-180221Q	F2S4_180131_017	F2S4_180131_017_C01	Nuclei	NeuN-positive	1249596	11.99323621	0.008802845	0.000560181	0.008802845	0.000240078	0	0	51.07786837	24.68021665	77.93198762	0.004068515	0.006245218	82.34133272	0.355608542	6251	6137	11686	11686	LGN Exc PRKCG SYNDIG1L	Glutamatergic	NA	NA	NA
515	SM-GE67U-Q_S164_E1-50	5	M	#90caf9	Glut	#00ADEE	2	Macaque	#939598	1	7	Q18.27.001	Macaque LGN Magnocellular	M	2.8 yrs	Macaca nemestrina	#123466	MC	M_M	4	R8S4-180221Q	F2S4_180131_017	F2S4_180131_017_D01	Nuclei	NeuN-positive	1134884	12.96855009	0.012424177	0.000793033	0.012424177	8.81E-05	0	0	51.18373332	25.03595081	80.80596783	0.00280293	0.002031045	84.45691366	0.342412247	7771	7684	12519	12519	LGN Exc IL15RA	Glutamatergic	NA	NA	NA
516	SM-GE67U-Q_S165_E1-50	5	M	#90caf9	Glut	#00ADEE	2	Macaque	#939598	1	7	Q18.27.001	Macaque LGN Magnocellular	M	2.8 yrs	Macaca nemestrina	#123466	MC	M_M	4	R8S4-180221Q	F2S4_180131_017	F2S4_180131_017_E01	Nuclei	NeuN-positive	1250791	14.1001974	0.010553322	0.001279191	0.010553322	0.000639595	0	0	50.28945683	25.68630571	81.40416744	0.002679904	0.001949167	85.28435206	0.333045737	8651	8450	13194	13194	LGN Exc IL15RA	Glutamatergic	NA	NA	NA
517	SM-GE67U-Q_S166_E1-50	5	M	#90caf9	Glut	#00ADEE	2	Macaque	#939598	1	7	Q18.27.001	Macaque LGN Magnocellular	M	2.8 yrs	Macaca nemestrina	#123466	MC	M_M	4	R8S4-180221Q	F2S4_180131_017	F2S4_180131_017_F01	Nuclei	NeuN-positive	1261162	12.76513247	0.011576625	0.00079292	0.011576625	0.00079292	0	0	51.09066084	25.38809447	80.07567624	0.002717335	0.001911729	83.76632027	0.332582775	7755	7632	12939	12939	LGN Exc IL15RA	Glutamatergic	NA	NA	NA
518	SM-GE67U-Q_S167_E1-50	5	M	#90caf9	Glut	#00ADEE	2	Macaque	#939598	1	7	Q18.27.001	Macaque LGN Magnocellular	M	2.8 yrs	Macaca nemestrina	#123466	MC	M_M	4	R8S4-180221Q	F2S4_180131_017	F2S4_180131_017_G01	Nuclei	NeuN-positive	1362378	14.05050581	0.008000716	0.002128631	0.008000716	0.001247818	0	0	50.90687019	24.59288098	80.72333816	0.002439851	0.001692629	84.26978416	0.327622163	8376	8169	13107	13107	LGN Exc IL15RA	Glutamatergic	NA	NA	NA
519	SM-GE67U-Q_S168_E1-50	8	K2	#2c9157	Glut	#00ADEE	2	Macaque	#939598	1	6	Q18.27.001	Macaque LGN Magnocellular	M	2.8 yrs	Macaca nemestrina	#123466	MC	K2_M	1	R8S4-180221Q	F2S4_180131_017	F2S4_180131_017_H01	Nuclei	NeuN-positive	1405843	14.79731378	0.013088232	0.001138107	0.013088232	0.000995844	0	0	51.61173758	23.16979919	80.78483871	0.003429259	0.002904307	84.56598639	0.335748008	7667	7469	12366	12366	LGN Exc PRKCG SYNDIG1L	Glutamatergic	NA	NA	NA
520	SM-GE67U-Q_S169_E1-50	6	P	#0d47a1	Glut	#00ADEE	2	Macaque	#939598	1	8	Q18.27.001	Macaque LGN Parvocellular	M	2.8 yrs	Macaca nemestrina	#FF7F00	PC	P_M	2	R8S4-180221Q	F2S4_180131_043	F2S4_180131_043_A01	Nuclei	NeuN-positive	1344733	13.30985408	0.006841507	0.003048932	0.006767143	0.002379655	0	0	51.08010289	24.71085338	79.63603184	0.00267488	0.001550494	83.53873966	0.341801157	7771	7594	12923	12923	LGN Exc IL15RA	Glutamatergic	NA	NA	NA
521	SM-GE67U-Q_S170_E1-50	6	P	#0d47a1	Glut	#00ADEE	2	Macaque	#939598	1	8	Q18.27.001	Macaque LGN Parvocellular	M	2.8 yrs	Macaca nemestrina	#FF7F00	PC	P_M	2	R8S4-180221Q	F2S4_180131_043	F2S4_180131_043_B01	Nuclei	NeuN-positive	995503	19.45478818	0.015570018	0.005022587	0.015570018	0.002109486	0	0.000100452	36.61003533	24.7263946	69.654436	0.014763391	0.012974346	76.32533503	0.439568699	3641	3501	8910	8910	LGN Exc IL15RA	Glutamatergic	NA	NA	NA
522	SM-GE67U-Q_S171_E1-50	6	P	#0d47a1	Glut	#00ADEE	2	Macaque	#939598	1	8	Q18.27.001	Macaque LGN Parvocellular	M	2.8 yrs	Macaca nemestrina	#FF7F00	PC	P_M	2	R8S4-180221Q	F2S4_180131_043	F2S4_180131_043_C01	Nuclei	NeuN-positive	1385261	15.38460983	0.011189227	0.000721886	0.011189227	0.000577508	0	0	45.74062216	24.79316172	75.88837049	0.004350805	0.003138759	80.11652678	0.371413022	6654	6435	12051	12051	LGN Exc IL15RA	Glutamatergic	NA	NA	NA
523	SM-GE67U-Q_S172_E1-50	6	P	#0d47a1	Glut	#00ADEE	2	Macaque	#939598	1	8	Q18.27.001	Macaque LGN Parvocellular	M	2.8 yrs	Macaca nemestrina	#FF7F00	PC	P_M	2	R8S4-180221Q	F2S4_180131_043	F2S4_180131_043_D01	Nuclei	NeuN-positive	727505	13.62588573	0.0112714	0.002336754	0.0112714	0.001512017	0	0	49.46687652	25.90470169	79.80343778	0.004749108	0.0030529	83.65674463	0.353232755	5933	5900	10425	10425	LGN Exc IL15RA	Glutamatergic	NA	NA	NA
524	SM-GE67U-Q_S173_E1-50	6	P	#0d47a1	Glut	#00ADEE	2	Macaque	#939598	1	8	Q18.27.001	Macaque LGN Parvocellular	M	2.8 yrs	Macaca nemestrina	#FF7F00	PC	P_M	2	R8S4-180221Q	F2S4_180131_043	F2S4_180131_043_E01	Nuclei	NeuN-positive	1334103	12.17267332	0.006596192	0.001124351	0.006596192	0.000824524	0	0	52.69158378	23.57808955	79.57241682	0.003201402	0.002528291	83.30698604	0.339542417	6722	6578	12158	12158	LGN Exc IL15RA	Glutamatergic	NA	NA	NA
525	SM-GE67U-Q_S174_E1-50	10	Low Quality	#444444	Low Quality	#000000	0	Macaque	#939598	1	10	Q18.27.001	Macaque LGN Parvocellular	M	2.8 yrs	Macaca nemestrina	#FF7F00	PC	Low Quality_M	NA	R8S4-180221Q	F2S4_180131_043	F2S4_180131_043_F01	Nuclei	NeuN-positive	655735	10.60885876	0.012657552	0	0.012505052	0	0	0	4.791722266	18.41307845	20.93513386	0.101139942	0.043647205	34.13116579	0.841644365	1420	1415	4498	4498	NA	NA	NA	NA	NA
526	SM-GE67U-Q_S176_E1-50	6	P	#0d47a1	Glut	#00ADEE	2	Macaque	#939598	1	8	Q18.27.001	Macaque LGN Parvocellular	M	2.8 yrs	Macaca nemestrina	#FF7F00	PC	P_M	2	R8S4-180221Q	F2S4_180131_043	F2S4_180131_043_H01	Nuclei	NeuN-positive	1346497	15.84942261	0.005941343	0.000965468	0.005941343	0.000668401	0	0	47.00366952	24.5699025	77.60990184	0.004360203	0.002355742	81.7687674	0.359051932	8621	8354	13160	13160	LGN Exc IL15RA	Glutamatergic	NA	NA	NA
527	SM-GE67U-Q_S177_E1-50	6	P	#0d47a1	Glut	#00ADEE	2	Macaque	#939598	1	8	Q18.27.001	Macaque LGN Parvocellular	M	2.8 yrs	Macaca nemestrina	#FF7F00	PC	P_M	2	R8S4-180221Q	F2S4_180131_044	F2S4_180131_044_A01	Nuclei	NeuN-positive	1482312	16.66511504	0.005396974	0.000877008	0.005396974	0.00060716	0	0	45.92305803	26.05396165	78.35030682	0.00382578	0.001756041	82.67564453	0.363671647	8832	8493	13321	13321	LGN Exc IL15RA	Glutamatergic	NA	NA	NA
528	SM-GE67U-Q_S178_E1-50	6	P	#0d47a1	Glut	#00ADEE	2	Macaque	#939598	1	8	Q18.27.001	Macaque LGN Parvocellular	M	2.8 yrs	Macaca nemestrina	#FF7F00	PC	P_M	2	R8S4-180221Q	F2S4_180131_044	F2S4_180131_044_B01	Nuclei	NeuN-positive	1417935	12.12474479	0.012906092	0.000846301	0.012906092	0.000634726	0	0	54.10205686	23.97627536	80.70884773	0.002688417	0.001635477	84.43828525	0.326947979	6423	6253	12017	12017	LGN Exc IL15RA	Glutamatergic	NA	NA	NA
529	SM-GE67U-Q_S179_E1-50	6	P	#0d47a1	Glut	#00ADEE	2	Macaque	#939598	1	8	Q18.27.001	Macaque LGN Parvocellular	M	2.8 yrs	Macaca nemestrina	#FF7F00	PC	P_M	2	R8S4-180221Q	F2S4_180131_044	F2S4_180131_044_C01	Nuclei	NeuN-positive	1186594	14.57347669	0.006657711	0.001854046	0.006657711	0.000842748	0	0	50.74642211	24.36343012	80.27657312	0.003024623	0.001716678	83.98163146	0.331820154	7531	7370	12381	12381	LGN Exc IL15RA	Glutamatergic	NA	NA	NA
530	SM-GE67U-Q_S180_E1-50	7	K1	#1e633b	Glut	#00ADEE	2	Macaque	#939598	1	5	Q18.27.001	Macaque LGN Parvocellular	M	2.8 yrs	Macaca nemestrina	#FF7F00	PC	K1_M	1	R8S4-180221Q	F2S4_180131_044	F2S4_180131_044_D01	Nuclei	NeuN-positive	1285679	14.07715301	0.006066833	0.00023334	0.006066833	0.00023334	0	0	51.03598954	24.67412161	80.20680123	0.003421538	0.001835606	84.34057024	0.3403346	6740	6592	11680	11680	LGN Exc PRKCG SYNDIG1L	Glutamatergic	NA	NA	NA
531	SM-GE67U-Q_S181_E1-50	6	P	#0d47a1	Glut	#00ADEE	2	Macaque	#939598	1	8	Q18.27.001	Macaque LGN Parvocellular	M	2.8 yrs	Macaca nemestrina	#FF7F00	PC	P_M	2	R8S4-180221Q	F2S4_180131_044	F2S4_180131_044_E01	Nuclei	NeuN-positive	130061	13.61361207	0.00153774	0	0.00153774	0	0	0	45.11421564	23.73809213	73.29022536	0.022481759	0.038466566	80.78209456	0.367712638	4562	4562	7934	7934	LGN Exc IL15RA	Glutamatergic	NA	NA	NA
532	SM-GE67U-Q_S182_E1-50	6	P	#0d47a1	Glut	#00ADEE	2	Macaque	#939598	1	8	Q18.27.001	Macaque LGN Parvocellular	M	2.8 yrs	Macaca nemestrina	#FF7F00	PC	P_M	2	R8S4-180221Q	F2S4_180131_044	F2S4_180131_044_F01	Nuclei	NeuN-positive	1137519	26.35824105	0.031999466	0.005977922	0.031999466	0.005186727	0	0	25.99121421	27.82353526	68.12484011	0.02156887	0.021518761	77.26842365	0.482388958	3473	3275	7307	7307	No Class	No Class	NA	NA	NA
533	SM-GE67U-Q_S183_E1-50	6	P	#0d47a1	Glut	#00ADEE	2	Macaque	#939598	1	8	Q18.27.001	Macaque LGN Parvocellular	M	2.8 yrs	Macaca nemestrina	#FF7F00	PC	P_M	0	R8S4-180221Q	F2S4_180131_044	F2S4_180131_044_G01	Nuclei	NeuN-positive	1306774	13.80192749	0.006428043	0.000459146	0.006428043	0.000306097	0	0.001913108	50.13330538	23.89472089	78.33198395	0.003872896	0.002229154	82.20189566	0.345256525	7364	7196	12432	12432	LGN Exc IL15RA	Glutamatergic	NA	NA	NA
534	SM-GE67U-Q_S184_E1-50	7	K1	#1e633b	Glut	#00ADEE	2	Macaque	#939598	1	5	Q18.27.001	Macaque LGN Parvocellular	M	2.8 yrs	Macaca nemestrina	#FF7F00	PC	K1_M	1	R8S4-180221Q	F2S4_180131_044	F2S4_180131_044_H01	Nuclei	NeuN-positive	1303187	18.39828052	0.007213086	0.000690615	0.007213086	0.00061388	0	0	46.97637407	24.50922239	80.51384797	0.003750037	0.001892284	84.52846752	0.340755527	7579	7318	12010	12010	LGN Exc PRKCG SYNDIG1L	Glutamatergic	NA	NA	NA
535	SM-GE67U-Q_S185_E1-50	6	P	#0d47a1	Glut	#00ADEE	2	Macaque	#939598	1	8	Q18.27.001	Macaque LGN Parvocellular	M	2.8 yrs	Macaca nemestrina	#FF7F00	PC	P_M	2	R8S4-180221Q	F2S4_180131_045	F2S4_180131_045_A01	Nuclei	NeuN-positive	1496432	12.55666813	0.003140804	0.000133651	0.003140804	6.68E-05	0	0	49.44962417	26.62700343	79.14980433	0.003502999	0.005708913	83.70650988	0.35746903	5658	5492	11262	11262	LGN Exc IL15RA	Glutamatergic	NA	NA	NA
536	SM-GE67U-Q_S186_E1-50	6	P	#0d47a1	Glut	#00ADEE	2	Macaque	#939598	1	8	Q18.27.001	Macaque LGN Parvocellular	M	2.8 yrs	Macaca nemestrina	#FF7F00	PC	P_M	2	R8S4-180221Q	F2S4_180131_045	F2S4_180131_045_B01	Nuclei	NeuN-positive	1361233	17.82266519	0.004554694	0.002497736	0.004554694	0.001689645	0	0	47.84919261	23.54497724	80.09503149	0.002930431	0.003454956	84.07576073	0.352238074	7803	7525	12062	12062	LGN Exc IL15RA	Glutamatergic	NA	NA	NA
537	SM-GE67U-Q_S187_E1-50	6	P	#0d47a1	Glut	#00ADEE	2	Macaque	#939598	1	8	Q18.27.001	Macaque LGN Parvocellular	M	2.8 yrs	Macaca nemestrina	#FF7F00	PC	P_M	2	R8S4-180221Q	F2S4_180131_045	F2S4_180131_045_C01	Nuclei	NeuN-positive	1322432	13.20748439	0.00347844	0.000831801	0.00347844	0.000604946	0	0	50.06109955	25.28266104	79.41943329	0.003089006	0.005739426	83.53442748	0.348580212	7269	7102	12238	12238	LGN Exc IL15RA	Glutamatergic	NA	NA	NA
538	SM-GE67U-Q_S188_E1-50	6	P	#0d47a1	Glut	#00ADEE	2	Macaque	#939598	1	8	Q18.27.001	Macaque LGN Parvocellular	M	2.8 yrs	Macaca nemestrina	#FF7F00	PC	P_M	2	R8S4-180221Q	F2S4_180131_045	F2S4_180131_045_D01	Nuclei	NeuN-positive	1292819	14.73531871	0.007889736	0.000309401	0.007889736	0	0	0	49.93676609	24.48881089	79.92186068	0.003221642	0.004271286	84.07580644	0.347562464	6968	6794	11966	11966	LGN Exc IL15RA	Glutamatergic	NA	NA	NA
539	SM-GE67U-Q_S189_E1-50	6	P	#0d47a1	Glut	#00ADEE	2	Macaque	#939598	1	8	Q18.27.001	Macaque LGN Parvocellular	M	2.8 yrs	Macaca nemestrina	#FF7F00	PC	P_M	2	R8S4-180221Q	F2S4_180131_045	F2S4_180131_045_E01	Nuclei	NeuN-positive	1431963	12.0538729	0.005656571	0.000977679	0.005656571	0.000768176	0	0	52.44472099	23.94168006	79.64221143	0.003112511	0.00443517	83.64671434	0.346017478	6402	6231	11698	11698	LGN Exc IL15RA	Glutamatergic	NA	NA	NA
540	SM-GE67U-Q_S190_E1-50	2	GABA2	#DD6091	GABA	#f02864	1	Macaque	#939598	1	2	Q18.27.001	Macaque LGN Parvocellular	M	2.8 yrs	Macaca nemestrina	#FF7F00	PC	GABA2_M	6	R8S4-180221Q	F2S4_180131_045	F2S4_180131_045_F01	Nuclei	NeuN-positive	1427905	13.49802683	0.001540719	0.000420196	0.001540719	7.00E-05	0	0	56.26221632	20.84354351	82.22381741	0.003309744	0.004928899	85.91292838	0.32408747	5508	5346	10816	10816	LGN Inh DFNB31	GABAergic	NA	NA	NA
541	SM-GE67U-Q_S191_E1-50	3	GABA3	#FF88AD	GABA	#f02864	1	Macaque	#939598	1	1	Q18.27.001	Macaque LGN Parvocellular	M	2.8 yrs	Macaca nemestrina	#FF7F00	PC	GABA3_M	3	R8S4-180221Q	F2S4_180131_045	F2S4_180131_045_G01	Nuclei	NeuN-positive	1445227	17.99613486	0.000761126	0.000276773	0.000761126	0	0	0	51.12553253	21.50029027	81.91854982	0.003349647	0.003023746	85.54337831	0.330086861	7236	6961	11706	11706	LGN Inh DSEL	GABAergic	NA	NA	NA
542	SM-GE67U-Q_S192_E1-50	6	P	#0d47a1	Glut	#00ADEE	2	Macaque	#939598	1	8	Q18.27.001	Macaque LGN Parvocellular	M	2.8 yrs	Macaca nemestrina	#FF7F00	PC	P_M	2	R8S4-180221Q	F2S4_180131_045	F2S4_180131_045_H01	Nuclei	NeuN-positive	1256051	13.60685195	0.007483773	0.001114604	0.007483773	0.000955375	0	0	51.97249156	22.69820254	78.94432631	0.00370606	0.002523783	82.80125568	0.343416484	6254	6120	11718	11718	LGN Exc IL15RA	Glutamatergic	NA	NA	NA
543	SM-GE91M_S049_E1-50	5	M	#90caf9	Glut	#00ADEE	2	Macaque	#939598	1	7	Q18.27.001	Macaque LGN Magnocellular	M	2.8 yrs	Macaca nemestrina	#123466	MC	M_M	4	R8S4-180314	F2S4_180131_020	F2S4_180131_020_A01	Nuclei	NeuN-positive	1465463	13.71395934	0.012351045	0.001432994	0.012351045	0.000750616	0	0	48.90543125	25.24505907	78.68946538	0.004530991	0.002411525	82.6154601	0.350488398	8498	8268	13555	13555	NA	NA	NA	NA	NA
544	SM-GE91M_S050_E1-50	5	M	#90caf9	Glut	#00ADEE	2	Macaque	#939598	1	7	Q18.27.001	Macaque LGN Magnocellular	M	2.8 yrs	Macaca nemestrina	#123466	MC	M_M	4	R8S4-180314	F2S4_180131_020	F2S4_180131_020_B01	Nuclei	NeuN-positive	1293067	12.51257669	0.01206434	0.001314704	0.01206434	0.001005362	0	0	50.23080784	26.93518588	80.56922031	0.002836667	0.002013043	84.40707249	0.337389775	8312	8168	13266	13266	NA	NA	NA	NA	NA
545	SM-GE91M_S051_E1-50	5	M	#90caf9	Glut	#00ADEE	2	Macaque	#939598	1	7	Q18.27.001	Macaque LGN Magnocellular	M	2.8 yrs	Macaca nemestrina	#123466	MC	M_M	4	R8S4-180314	F2S4_180131_020	F2S4_180131_020_C01	Nuclei	NeuN-positive	1427674	14.08942097	0.010226424	0.001540968	0.010226424	0.000630396	0	0	51.09828995	24.95114431	80.94151746	0.002461346	0.001557078	84.65125792	0.326245811	9343	9115	13995	13995	NA	NA	NA	NA	NA
546	SM-GE91M_S052_E1-50	2	GABA2	#DD6091	GABA	#f02864	1	Macaque	#939598	1	2	Q18.27.001	Macaque LGN Magnocellular	M	2.8 yrs	Macaca nemestrina	#123466	MC	GABA2_M	6	R8S4-180314	F2S4_180131_020	F2S4_180131_020_D01	Nuclei	NeuN-positive	1256880	17.84267392	0.004614601	0	0.004614601	0	0	0	44.36931131	20.56528865	74.0948221	0.012391796	0.034396283	81.57652282	0.386667308	3481	3331	9265	9265	NA	NA	NA	NA	NA
547	SM-GE91M_S053_E1-50	2	GABA2	#DD6091	GABA	#f02864	1	Macaque	#939598	1	2	Q18.27.001	Macaque LGN Magnocellular	M	2.8 yrs	Macaca nemestrina	#123466	MC	GABA2_M	6	R8S4-180314	F2S4_180131_020	F2S4_180131_020_E01	Nuclei	NeuN-positive	1254887	11.04633326	0.000796885	0.000159377	0.000796885	0.000159377	0	0	58.07781896	20.30405925	80.38540522	0.004416334	0.004045783	84.1036683	0.325264049	5339	5241	10988	10988	NA	NA	NA	NA	NA
548	SM-GE91M_S054_E1-50	5	M	#90caf9	Glut	#00ADEE	2	Macaque	#939598	1	7	Q18.27.001	Macaque LGN Magnocellular	M	2.8 yrs	Macaca nemestrina	#123466	MC	M_M	0	R8S4-180314	F2S4_180131_020	F2S4_180131_020_F01	Nuclei	NeuN-positive	1419620	11.81548583	0.011552387	0.001408828	0.011552387	0.000563531	0	0	51.50040152	24.27198828	78.11555205	0.004352573	0.00288387	82.00729773	0.339981171	6820	6663	12473	12473	NA	NA	NA	NA	NA
549	SM-GE91M_S055_E1-50	2	GABA2	#DD6091	GABA	#f02864	1	Macaque	#939598	1	2	Q18.27.001	Macaque LGN Magnocellular	M	2.8 yrs	Macaca nemestrina	#123466	MC	GABA2_M	6	R8S4-180314	F2S4_180131_020	F2S4_180131_020_G01	Nuclei	NeuN-positive	1467264	14.46747143	0.001567543	0	0.001567543	0	0	0	53.37737449	22.47768636	80.57404802	0.003567184	0.004462046	84.55097379	0.321724092	6842	6603	12283	12283	NA	NA	NA	NA	NA
550	SM-GE91M_S056_E1-50	5	M	#90caf9	Glut	#00ADEE	2	Macaque	#939598	1	7	Q18.27.001	Macaque LGN Magnocellular	M	2.8 yrs	Macaca nemestrina	#123466	MC	M_M	4	R8S4-180314	F2S4_180131_020	F2S4_180131_020_H01	Nuclei	NeuN-positive	1222138	12.50276155	0.01284634	0.000490943	0.01284634	0.000327295	0	0	51.11354037	25.91335839	80.23742	0.003802353	0.002258337	84.10449556	0.336644353	8239	8137	13181	13181	NA	NA	NA	NA	NA
551	SM-GE91M_S057_E1-50	5	M	#90caf9	Glut	#00ADEE	2	Macaque	#939598	1	7	Q18.27.001	Macaque LGN Magnocellular	M	2.8 yrs	Macaca nemestrina	#123466	MC	M_M	4	R8S4-180314	F2S4_180131_021	F2S4_180131_021_A01	Nuclei	NeuN-positive	1450388	12.48727927	0.015788879	0.001241047	0.015788879	0.000827365	0	0	46.72832373	23.62402336	73.93331991	0.003525953	0.001800897	77.75912377	0.388544345	7978	7788	13085	13085	NA	NA	NA	NA	NA
552	SM-GE91M_S058_E1-50	8	K2	#2c9157	Glut	#00ADEE	2	Macaque	#939598	1	6	Q18.27.001	Macaque LGN Magnocellular	M	2.8 yrs	Macaca nemestrina	#123466	MC	K2_M	7	R8S4-180314	F2S4_180131_021	F2S4_180131_021_B01	Nuclei	NeuN-positive	1382857	18.64878292	0.007954546	0.000940083	0.007954546	0.000867769	0	0	46.77945731	24.9941968	81.03064887	0.003717666	0.003458058	85.18964723	0.336527331	8378	8047	12904	12904	NA	NA	NA	NA	NA
553	SM-GE91M_S059_E1-50	2	GABA2	#DD6091	GABA	#f02864	1	Macaque	#939598	1	2	Q18.27.001	Macaque LGN Magnocellular	M	2.8 yrs	Macaca nemestrina	#123466	MC	GABA2_M	6	R8S4-180314	F2S4_180131_021	F2S4_180131_021_C01	Nuclei	NeuN-positive	474659	12.38109885	0.001264065	0.000210678	0.001264065	0.000210678	0	0	56.28314221	20.96768417	81.85792327	0.008846351	0.009206609	85.83319815	0.32069691	5488	5486	9605	9605	NA	NA	NA	NA	NA
554	SM-GE91M_S060_E1-50	6	P	#0d47a1	Glut	#00ADEE	2	Macaque	#939598	1	8	Q18.27.001	Macaque LGN Magnocellular	M	2.8 yrs	Macaca nemestrina	#123466	MC	P_M	2	R8S4-180314	F2S4_180131_021	F2S4_180131_021_D01	Nuclei	NeuN-positive	1349375	24.71840667	0.038239926	0.010597499	0.038239926	0.008151922	0	0	31.12789254	25.99099583	72.12798518	0.018029088	0.022936545	80.18230662	0.446055051	4340	4059	8539	8539	NA	NA	NA	NA	NA
555	SM-GE91M_S061_E1-50	2	GABA2	#DD6091	GABA	#f02864	1	Macaque	#939598	1	2	Q18.27.001	Macaque LGN Magnocellular	M	2.8 yrs	Macaca nemestrina	#123466	MC	GABA2_M	6	R8S4-180314	F2S4_180131_021	F2S4_180131_021_E01	Nuclei	NeuN-positive	1509045	12.27822895	0.000994006	0.000331335	0.000994006	0.000331335	0	0	55.86778393	21.97654808	81.46596026	0.003723547	0.004390194	85.20395349	0.325284431	6489	6324	12092	9962	NA	NA	NA	NA	NA
556	SM-GE91M_S062_E1-50	3	GABA3	#FF88AD	GABA	#f02864	1	Macaque	#939598	1	1	Q18.27.001	Macaque LGN Magnocellular	M	2.8 yrs	Macaca nemestrina	#123466	MC	GABA3_M	3	R8S4-180314	F2S4_180131_021	F2S4_180131_021_F01	Nuclei	NeuN-positive	1328276	13.88581891	0.001053998	0.001580997	0.001053998	0.001129283	0	0	55.75076264	20.3421578	81.49292767	0.00359865	0.004531438	85.08020923	0.323065499	6318	6155	11490	11490	NA	NA	NA	NA	NA
557	SM-GE91M_S063_E1-50	3	GABA3	#FF88AD	GABA	#f02864	1	Macaque	#939598	1	1	Q18.27.001	Macaque LGN Magnocellular	M	2.8 yrs	Macaca nemestrina	#123466	MC	GABA3_M	3	R8S4-180314	F2S4_180131_021	F2S4_180131_021_G01	Nuclei	NeuN-positive	1298322	14.67910118	0.00492944	0.000847247	0.00492944	0	0	0	52.05241843	22.1981912	79.53789584	0.005262947	0.004443428	83.49577378	0.335677994	6461	6274	11858	11858	NA	NA	NA	NA	NA
558	SM-GE91M_S064_E1-50	5	M	#90caf9	Glut	#00ADEE	2	Macaque	#939598	1	7	Q18.27.001	Macaque LGN Magnocellular	M	2.8 yrs	Macaca nemestrina	#123466	MC	M_M	4	R8S4-180314	F2S4_180131_021	F2S4_180131_021_H01	Nuclei	NeuN-positive	1448481	11.57598892	0.011874509	0.001864022	0.011874509	0.000621341	0	0	48.63812504	25.37962182	75.84897558	0.004483317	0.00237214	79.71592309	0.355311352	8328	8136	14321	14321	NA	NA	NA	NA	NA
559	SM-GE91M_S073_E1-50	5	M	#90caf9	Glut	#00ADEE	2	Macaque	#939598	1	7	Q18.27.001	Macaque LGN Magnocellular	M	2.8 yrs	Macaca nemestrina	#123466	MC	M_M	4	R8S4-180314	F2S4_180131_022	F2S4_180131_022_A01	Nuclei	NeuN-positive	1319079	14.50246725	0.008263341	0.000909726	0.008263341	0.000682294	0	0.000454863	49.7234055	24.92163093	80.48176038	0.002992239	0.001309247	84.04758168	0.33716078	9056	8852	13556	13556	NA	NA	NA	NA	NA
560	SM-GE91M_S074_E1-50	5	M	#90caf9	Glut	#00ADEE	2	Macaque	#939598	1	7	Q18.27.001	Macaque LGN Magnocellular	M	2.8 yrs	Macaca nemestrina	#123466	MC	M_M	4	R8S4-180314	F2S4_180131_022	F2S4_180131_022_B01	Nuclei	NeuN-positive	1319343	12.90983467	0.010914523	0.002349654	0.010914523	0.001061134	0	0	50.50142381	26.69010257	80.4690668	0.002657383	0.001454512	84.30203518	0.329198686	7974	7817	13156	13156	NA	NA	NA	NA	NA
561	SM-GE91M_S075_E1-50	5	M	#90caf9	Glut	#00ADEE	2	Macaque	#939598	1	7	Q18.27.001	Macaque LGN Magnocellular	M	2.8 yrs	Macaca nemestrina	#123466	MC	M_M	4	R8S4-180314	F2S4_180131_022	F2S4_180131_022_C01	Nuclei	NeuN-positive	1339198	12.9234064	0.053987536	0.001866789	0.053987536	0.00141876	0	0	42.33586072	30.84263865	70.65034446	0.007933106	0.004658758	76.71240548	0.424203534	5779	5595	12686	12686	NA	NA	NA	NA	NA
562	SM-GE91M_S076_E1-50	5	M	#90caf9	Glut	#00ADEE	2	Macaque	#939598	1	7	Q18.27.001	Macaque LGN Magnocellular	M	2.8 yrs	Macaca nemestrina	#123466	MC	M_M	4	R8S4-180314	F2S4_180131_022	F2S4_180131_022_D01	Nuclei	NeuN-positive	1074119	13.58899712	0.010240951	0.001024095	0.010240951	0.000837896	0	0	51.01613508	24.92135415	80.70316231	0.00357223	0.002442932	84.36793316	0.338899872	8344	8237	12827	12827	NA	NA	NA	NA	NA
563	SM-GE91M_S077_E1-50	1	GABA1	#7f3762	GABA	#f02864	1	Macaque	#939598	1	3	Q18.27.001	Macaque LGN Magnocellular	M	2.8 yrs	Macaca nemestrina	#123466	MC	GABA1_M	5	R8S4-180314	F2S4_180131_022	F2S4_180131_022_E01	Nuclei	NeuN-positive	1443559	11.42114732	0.003117296	0.000554186	0.003117296	0.000554186	0	0	55.96646898	21.74507589	79.8732854	0.005895845	0.004317801	83.81430894	0.330498199	4340	4242	10141	10141	NA	NA	NA	NA	NA
564	SM-GE91M_S078_E1-50	5	M	#90caf9	Glut	#00ADEE	2	Macaque	#939598	1	7	Q18.27.001	Macaque LGN Magnocellular	M	2.8 yrs	Macaca nemestrina	#123466	MC	M_M	4	R8S4-180314	F2S4_180131_022	F2S4_180131_022_F01	Nuclei	NeuN-positive	1397026	13.25573039	0.01474561	0.001073709	0.01474561	0.000357903	0	0	51.16504632	24.65652035	79.75757073	0.003512461	0.00186396	83.62915221	0.337990922	7993	7800	13081	13081	NA	NA	NA	NA	NA
565	SM-GE91M_S079_E1-50	7	K1	#1e633b	Glut	#00ADEE	2	Macaque	#939598	1	5	Q18.27.001	Macaque LGN Magnocellular	M	2.8 yrs	Macaca nemestrina	#123466	MC	K1_M	0	R8S4-180314	F2S4_180131_022	F2S4_180131_022_G01	Nuclei	NeuN-positive	1335040	12.88680489	0.009138303	0.000299616	0.009138303	0.000224712	0	0	53.02170721	24.01238914	80.34777984	0.003301774	0.002791677	84.23627756	0.328682844	6289	6139	11890	11890	NA	NA	NA	NA	NA
566	SM-GE91M_S080_E1-50	5	M	#90caf9	Glut	#00ADEE	2	Macaque	#939598	1	7	Q18.27.001	Macaque LGN Magnocellular	M	2.8 yrs	Macaca nemestrina	#123466	MC	M_M	4	R8S4-180314	F2S4_180131_022	F2S4_180131_022_H01	Nuclei	NeuN-positive	1319947	13.62933512	0.015000602	0.001969776	0.015000602	0.000909127	0	7.58E-05	48.82142995	26.40499959	78.62815704	0.003862276	0.002013717	82.8013549	0.345954562	8534	8344	13475	13475	NA	NA	NA	NA	NA
567	SM-GE91M_S081_E1-50	5	M	#90caf9	Glut	#00ADEE	2	Macaque	#939598	1	7	Q18.27.001	Macaque LGN Magnocellular	M	2.8 yrs	Macaca nemestrina	#123466	MC	M_M	4	R8S4-180314	F2S4_180131_023	F2S4_180131_023_A01	Nuclei	NeuN-positive	1446425	13.00585927	0.016869177	0.00497779	0.016869177	0.003249391	0	0	49.98897281	25.04561246	78.86057003	0.004063813	0.001928202	82.83948355	0.351978506	7541	7359	12816	12816	NA	NA	NA	NA	NA
568	SM-GE91M_S082_E1-50	5	M	#90caf9	Glut	#00ADEE	2	Macaque	#939598	1	7	Q18.27.001	Macaque LGN Magnocellular	M	2.8 yrs	Macaca nemestrina	#123466	MC	M_M	4	R8S4-180314	F2S4_180131_023	F2S4_180131_023_B01	Nuclei	NeuN-positive	1476355	13.85838772	0.017543206	0.000609609	0.017543206	0.000338672	0	0	50.10928943	24.23197673	79.0649268	0.003042629	0.001370267	82.73003444	0.346290367	7584	7373	12947	12947	NA	NA	NA	NA	NA
569	SM-GE91M_S083_E1-50	5	M	#90caf9	Glut	#00ADEE	2	Macaque	#939598	1	7	Q18.27.001	Macaque LGN Magnocellular	M	2.8 yrs	Macaca nemestrina	#123466	MC	M_M	4	R8S4-180314	F2S4_180131_023	F2S4_180131_023_C01	Nuclei	NeuN-positive	1427565	11.2743728	0.01611135	0.001330938	0.01611135	0.000560395	0	0	52.674239	24.31132733	79.08655648	0.003711915	0.001880825	82.72870237	0.341671451	7150	7012	12976	12976	NA	NA	NA	NA	NA
570	SM-GE91M_S084_E1-50	7	K1	#1e633b	Glut	#00ADEE	2	Macaque	#939598	1	5	Q18.27.001	Macaque LGN Magnocellular	M	2.8 yrs	Macaca nemestrina	#123466	MC	K1_M	1	R8S4-180314	F2S4_180131_023	F2S4_180131_023_D01	Nuclei	NeuN-positive	1183853	12.24417221	0.011994732	0.001604929	0.011994732	0.000929169	0	0	50.81475487	25.9797458	79.28965843	0.004019925	0.003463268	83.3584913	0.338440917	5895	5815	11435	11435	NA	NA	NA	NA	NA
571	SM-GE91M_S085_E1-50	5	M	#90caf9	Glut	#00ADEE	2	Macaque	#939598	1	7	Q18.27.001	Macaque LGN Magnocellular	M	2.8 yrs	Macaca nemestrina	#123466	MC	M_M	0	R8S4-180314	F2S4_180131_023	F2S4_180131_023_E01	Nuclei	NeuN-positive	158425	12.02019883	0.006312135	0.000631214	0.006312135	0	0	0	47.63705223	24.1729525	75.60612277	0.015003945	0.022957235	81.16774499	0.347596756	4476	4476	8419	8419	NA	NA	NA	NA	NA
572	SM-GE91M_S086_E1-50	5	M	#90caf9	Glut	#00ADEE	2	Macaque	#939598	1	7	Q18.27.001	Macaque LGN Magnocellular	M	2.8 yrs	Macaca nemestrina	#123466	MC	M_M	4	R8S4-180314	F2S4_180131_023	F2S4_180131_023_F01	Nuclei	NeuN-positive	1473693	14.00956644	0.017982036	0.001289278	0.017982036	0.000882138	0	0	49.34487712	26.37394627	79.24452379	0.003215052	0.001976667	83.6358726	0.340903894	8711	8461	13881	13881	NA	NA	NA	NA	NA
573	SM-GE91M_S087_E1-50	3	GABA3	#FF88AD	GABA	#f02864	1	Macaque	#939598	1	1	Q18.27.001	Macaque LGN Magnocellular	M	2.8 yrs	Macaca nemestrina	#123466	MC	GABA3_M	3	R8S4-180314	F2S4_180131_023	F2S4_180131_023_G01	Nuclei	NeuN-positive	1513237	11.60135524	0.000594752	0.000264334	0.000594752	0	0	0	55.49831256	22.28064738	80.51818717	0.004571657	0.003341843	84.18159218	0.33124588	5504	5368	11322	9107	NA	NA	NA	NA	NA
574	SM-GE91M_S088_E1-50	7	K1	#1e633b	Glut	#00ADEE	2	Macaque	#939598	1	5	Q18.27.001	Macaque LGN Magnocellular	M	2.8 yrs	Macaca nemestrina	#123466	MC	K1_M	1	R8S4-180314	F2S4_180131_023	F2S4_180131_023_H01	Nuclei	NeuN-positive	1440692	13.84924744	0.004095254	0.000832933	0.004095254	0.000347055	0	6.94E-05	50.81120739	23.60664181	78.88368923	0.004175771	0.002656362	82.72670356	0.34319092	6646	6449	12043	12043	NA	NA	NA	NA	NA
575	SM-GE91M_S089_E1-50	5	M	#90caf9	Glut	#00ADEE	2	Macaque	#939598	1	7	Q18.27.001	Macaque LGN Magnocellular	M	2.8 yrs	Macaca nemestrina	#123466	MC	M_M	4	R8S4-180314	F2S4_180131_024	F2S4_180131_024_A01	Nuclei	NeuN-positive	1408086	12.52416401	0.015055899	0.002698699	0.015055899	0.001562405	0	0	50.39294475	24.92013982	78.91513729	0.003622648	0.00328247	83.06516789	0.346988258	8274	8108	13212	13212	NA	NA	NA	NA	NA
576	SM-GE91M_S090_E1-50	8	K2	#2c9157	Glut	#00ADEE	2	Macaque	#939598	1	6	Q18.27.001	Macaque LGN Magnocellular	M	2.8 yrs	Macaca nemestrina	#123466	MC	K2_M	7	R8S4-180314	F2S4_180131_024	F2S4_180131_024_B01	Nuclei	NeuN-positive	1425681	17.95282395	0.010801855	0.000771561	0.010801855	0.000701419	0	0	47.62011979	23.74163645	80.44569578	0.003861313	0.003365409	84.48846551	0.343766633	8032	7737	12566	12566	NA	NA	NA	NA	NA
577	SM-GE91M_S091_E1-50	5	M	#90caf9	Glut	#00ADEE	2	Macaque	#939598	1	7	Q18.27.001	Macaque LGN Magnocellular	M	2.8 yrs	Macaca nemestrina	#123466	MC	M_M	4	R8S4-180314	F2S4_180131_024	F2S4_180131_024_C01	Nuclei	NeuN-positive	1496909	12.65962059	0.013694887	0.00400826	0.013694887	0.002738977	0	0	51.0217388	25.57229598	80.17975709	0.003034921	0.001199138	83.91772646	0.338789942	8549	8325	13774	13774	NA	NA	NA	NA	NA
578	SM-GE91M_S092_E1-50	5	M	#90caf9	Glut	#00ADEE	2	Macaque	#939598	1	7	Q18.27.001	Macaque LGN Magnocellular	M	2.8 yrs	Macaca nemestrina	#123466	MC	M_M	4	R8S4-180314	F2S4_180131_024	F2S4_180131_024_D01	Nuclei	NeuN-positive	1567255	13.09774095	0.010527961	0.003445515	0.010527961	0.002488427	0	0	50.51711432	24.89441731	79.55259355	0.003857062	0.003689891	83.50600253	0.33790651	8053	7840	13148	13148	NA	NA	NA	NA	NA
579	SM-GE91M_S093_E1-50	8	K2	#2c9157	Glut	#00ADEE	2	Macaque	#939598	1	6	Q18.27.001	Macaque LGN Magnocellular	M	2.8 yrs	Macaca nemestrina	#123466	MC	K2_M	7	R8S4-180314	F2S4_180131_024	F2S4_180131_024_E01	Nuclei	NeuN-positive	1408189	18.93552641	0.011433124	0.001704317	0.011433124	0.000639119	0	0	44.55715817	26.47073653	80.81926503	0.004534903	0.002004702	85.12529213	0.354530233	7853	7557	12514	12514	NA	NA	NA	NA	NA
580	SM-GE91M_S094_E1-50	5	M	#90caf9	Glut	#00ADEE	2	Macaque	#939598	1	7	Q18.27.001	Macaque LGN Magnocellular	M	2.8 yrs	Macaca nemestrina	#123466	MC	M_M	4	R8S4-180314	F2S4_180131_024	F2S4_180131_024_F01	Nuclei	NeuN-positive	1420633	13.19362566	0.014711752	0.001689388	0.014711752	0.001407823	0	0	49.52855523	26.23745894	79.470208	0.003730731	0.001564092	83.49200673	0.346919649	8402	8214	13515	13515	NA	NA	NA	NA	NA
581	SM-GE91M_S095_E1-50	5	M	#90caf9	Glut	#00ADEE	2	Macaque	#939598	1	7	Q18.27.001	Macaque LGN Magnocellular	M	2.8 yrs	Macaca nemestrina	#123466	MC	M_M	4	R8S4-180314	F2S4_180131_024	F2S4_180131_024_G01	Nuclei	NeuN-positive	1420447	12.27958523	0.011123259	0.001478408	0.011052859	0.001126406	0	0	44.34948998	29.30774608	73.30044697	0.008150955	0.003012432	78.73268063	0.382769054	8133	7972	13949	13949	NA	NA	NA	NA	NA
582	SM-GE91M_S096_E1-50	5	M	#90caf9	Glut	#00ADEE	2	Macaque	#939598	1	7	Q18.27.001	Macaque LGN Magnocellular	M	2.8 yrs	Macaca nemestrina	#123466	MC	M_M	4	R8S4-180314	F2S4_180131_024	F2S4_180131_024_H01	Nuclei	NeuN-positive	1512620	13.235578	0.022014782	0.001123878	0.022014782	0.000528884	0	0	48.41156404	25.99053298	77.49566977	0.004705742	0.002103635	81.77182637	0.363702663	7211	6988	12964	12964	NA	NA	NA	NA	NA
583	SM-GE67A_S121_E1-50	5	M	#90caf9	Glut	#00ADEE	2	Macaque	#939598	1	7	Q17.27.002	Macaque LGN Magnocellular	M	2.3 yrs	Macaca nemestrina	#123466	MC	M_M	4	R8S4-180307	F1S4_180202_305	F1S4_180202_305_A01	Nuclei	NeuN-positive	874917	12.52918848	0.005143345	0.00034289	0.005143345	0.000114297	0	0	54.87640542	22.78227535	81.19661636	0.003816362	0.003353461	84.76415477	0.316556788	7109	7058	11791	11791	LGN Exc IL15RA	Glutamatergic	NA	NA	NA
584	SM-GE67A_S122_E1-50	7	K1	#1e633b	Glut	#00ADEE	2	Macaque	#939598	1	5	Q17.27.002	Macaque LGN Magnocellular	M	2.3 yrs	Macaca nemestrina	#123466	MC	K1_M	1	R8S4-180307	F1S4_180202_305	F1S4_180202_305_B01	Nuclei	NeuN-positive	1196830	12.44228504	0.001420419	0.000501324	0.001336865	0.000167108	0	8.36E-05	57.05797816	20.76752755	81.88263997	0.00375659	0.004688218	85.47663411	0.312186612	5873	5781	10740	10740	LGN Exc PRKCG SYNDIG1L	Glutamatergic	NA	NA	NA
585	SM-GE67A_S123_E1-50	2	GABA2	#DD6091	GABA	#f02864	1	Macaque	#939598	1	2	Q17.27.002	Macaque LGN Magnocellular	M	2.3 yrs	Macaca nemestrina	#123466	MC	GABA2_M	6	R8S4-180307	F1S4_180202_305	F1S4_180202_305_C01	Nuclei	NeuN-positive	1255334	12.79388593	0.001115241	0.002150822	0.001035581	0.001194901	0	0	55.9647074	22.55782127	81.33875128	0.003692244	0.004037173	85.31984317	0.316641376	6076	5945	11338	11338	LGN Inh DFNB31	GABAergic	NA	NA	NA
586	SM-GE67A_S124_E1-50	6	P	#0d47a1	Glut	#00ADEE	2	Macaque	#939598	1	8	Q17.27.002	Macaque LGN Magnocellular	M	2.3 yrs	Macaca nemestrina	#123466	MC	P_M	4	R8S4-180307	F1S4_180202_305	F1S4_180202_305_D01	Nuclei	NeuN-positive	1379151	12.6440107	0.003987961	0.001087626	0.003987961	0.000870101	0	0	55.26813235	22.04138633	81.28479043	0.002721239	0.002453683	84.71450914	0.315712723	7500	7359	12568	12568	LGN Exc IL15RA	Glutamatergic	NA	NA	NA
587	SM-GE67A_S125_E1-50	7	K1	#1e633b	Glut	#00ADEE	2	Macaque	#939598	1	5	Q17.27.002	Macaque LGN Magnocellular	M	2.3 yrs	Macaca nemestrina	#123466	MC	K1_M	1	R8S4-180307	F1S4_180202_305	F1S4_180202_305_E01	Nuclei	NeuN-positive	1350443	13.63893182	0.001999344	0.000962647	0.001999344	0.000592398	0	0.000222149	55.49104997	20.73830587	81.73577115	0.00456665	0.003809861	85.37939032	0.317420532	6227	6064	11287	11287	LGN Exc PRKCG SYNDIG1L	Glutamatergic	NA	NA	NA
588	SM-GE67A_S126_E1-50	3	GABA3	#FF88AD	GABA	#f02864	1	Macaque	#939598	1	1	Q17.27.002	Macaque LGN Magnocellular	M	2.3 yrs	Macaca nemestrina	#123466	MC	GABA3_M	3	R8S4-180307	F1S4_180202_305	F1S4_180202_305_F01	Nuclei	NeuN-positive	882749	13.05070864	0.002945345	0.003058627	0.002945345	0.001246107	0	0	58.2187009	20.71993285	83.88160168	0.004592472	0.004331922	87.24711101	0.298463735	5828	5785	10166	10166	LGN Inh DSEL	GABAergic	NA	NA	NA
589	SM-GE67A_S127_E1-50	6	P	#0d47a1	Glut	#00ADEE	2	Macaque	#939598	1	8	Q17.27.002	Macaque LGN Magnocellular	M	2.3 yrs	Macaca nemestrina	#123466	MC	P_M	0	R8S4-180307	F1S4_180202_305	F1S4_180202_305_G01	Nuclei	NeuN-positive	1369409	13.57242431	0.005184718	0.000146048	0.005184718	0	0	0	53.7027287	24.06921526	80.88408941	0.003670927	0.003965944	84.94087595	0.313757317	6011	5832	11560	11560	LGN Exc IL15RA	Glutamatergic	NA	NA	NA
590	SM-GE67A_S128_E1-50	3	GABA3	#FF88AD	GABA	#f02864	1	Macaque	#939598	1	1	Q17.27.002	Macaque LGN Magnocellular	M	2.3 yrs	Macaca nemestrina	#123466	MC	GABA3_M	3	R8S4-180307	F1S4_180202_305	F1S4_180202_305_H01	Nuclei	NeuN-positive	1515591	15.0113718	0.000263923	0.000857751	0.000263923	0.000725789	0	0.000197943	54.50223708	21.19569198	81.79574833	0.006574333	0.006673964	85.91651706	0.313030714	4844	4666	10244	8050	LGN Inh DSEL	GABAergic	NA	NA	NA
591	SM-GE67A_S129_E1-50	5	M	#90caf9	Glut	#00ADEE	2	Macaque	#939598	1	7	Q17.27.002	Macaque LGN Magnocellular	M	2.3 yrs	Macaca nemestrina	#123466	MC	M_M	4	R8S4-180307	F1S4_180202_306	F1S4_180202_306_A01	Nuclei	NeuN-positive	882807	12.15871646	0.002038951	0.001019475	0.002038951	0.001019475	0	0	53.57184526	24.64185264	81.23293087	0.003272516	0.00253283	84.887297	0.321843333	7096	7049	11892	11892	LGN Exc IL15RA	Glutamatergic	NA	NA	NA
592	SM-GE67A_S130_E1-50	5	M	#90caf9	Glut	#00ADEE	2	Macaque	#939598	1	7	Q17.27.002	Macaque LGN Magnocellular	M	2.3 yrs	Macaca nemestrina	#123466	MC	M_M	4	R8S4-180307	F1S4_180202_306	F1S4_180202_306_B01	Nuclei	NeuN-positive	1086682	13.76511252	0.004141046	0.000552139	0.004141046	0.000552139	0	0	54.87244659	22.61544776	82.11785969	0.002884929	0.003389216	85.73547735	0.309750053	7268	7166	11891	11891	LGN Exc IL15RA	Glutamatergic	NA	NA	NA
593	SM-GE67A_S131_E1-50	8	K2	#2c9157	Glut	#00ADEE	2	Macaque	#939598	1	6	Q17.27.002	Macaque LGN Magnocellular	M	2.3 yrs	Macaca nemestrina	#123466	MC	K2_M	7	R8S4-180307	F1S4_180202_306	F1S4_180202_306_C01	Nuclei	NeuN-positive	1210818	15.02182822	0.001899542	0.000495533	0.001569187	0.000495533	0	0	55.03775134	21.77792203	83.67640719	0.003330806	0.003961785	87.24135254	0.3080258	6926	6783	11362	11362	LGN Exc PRKCG SYNDIG1L	Glutamatergic	NA	NA	NA
594	SM-GE67A_S132_E1-50	6	P	#0d47a1	Glut	#00ADEE	2	Macaque	#939598	1	8	Q17.27.002	Macaque LGN Magnocellular	M	2.3 yrs	Macaca nemestrina	#123466	MC	P_M	0	R8S4-180307	F1S4_180202_306	F1S4_180202_306_D01	Nuclei	NeuN-positive	1436495	15.68059757	0.003898378	0.002784555	0.003898378	0.001879575	0	0.001740347	53.11978113	21.60501777	82.14570883	0.003238438	0.00317857	85.62689045	0.314519102	7873	7617	12705	12705	LGN Exc IL15RA	Glutamatergic	NA	NA	NA
595	SM-GE67A_S133_E1-50	8	K2	#2c9157	Glut	#00ADEE	2	Macaque	#939598	1	6	Q17.27.002	Macaque LGN Magnocellular	M	2.3 yrs	Macaca nemestrina	#123466	MC	K2_M	7	R8S4-180307	F1S4_180202_306	F1S4_180202_306_E01	Nuclei	NeuN-positive	1359583	12.90182357	0.001397487	0.000661968	0.001397487	0.000220656	0	0	55.91081971	22.41709406	82.49978118	0.002846461	0.005153051	86.27615968	0.311341169	6901	6721	11886	11886	LGN Exc PRKCG SYNDIG1L	Glutamatergic	NA	NA	NA
596	SM-GE67A_S134_E1-50	7	K1	#1e633b	Glut	#00ADEE	2	Macaque	#939598	1	5	Q17.27.002	Macaque LGN Magnocellular	M	2.3 yrs	Macaca nemestrina	#123466	MC	K1_M	1	R8S4-180307	F1S4_180202_306	F1S4_180202_306_F01	Nuclei	NeuN-positive	1336540	13.49664058	0.002843162	7.48E-05	0.002843162	0	0	0	56.12993251	21.50732488	83.06388137	0.002654616	0.003719305	86.4495638	0.298052831	6934	6777	11764	11764	LGN Exc PRKCG SYNDIG1L	Glutamatergic	NA	NA	NA
597	SM-GE67A_S135_E1-50	10	Low Quality	#444444	Low Quality	#000000	0	Macaque	#939598	1	10	Q17.27.002	Macaque LGN Magnocellular	M	2.3 yrs	Macaca nemestrina	#123466	MC	Low Quality_M	NA	R8S4-180307	F1S4_180202_306	F1S4_180202_306_G01	Nuclei	NeuN-positive	1334234	18.79100667	0.023159356	0.000299797	0.023159356	0.000149899	0	0.001349089	32.77730893	30.36948541	65.77084679	0.013585323	0.017926391	73.73181916	0.490380966	4336	4020	10814	10814	LGN Exc IL15RA	Glutamatergic	NA	NA	NA
598	SM-GE67A_S136_E1-50	5	M	#90caf9	Glut	#00ADEE	2	Macaque	#939598	1	7	Q17.27.002	Macaque LGN Magnocellular	M	2.3 yrs	Macaca nemestrina	#123466	MC	M_M	4	R8S4-180307	F1S4_180202_306	F1S4_180202_306_H01	Nuclei	NeuN-positive	1022478	16.40974182	0.005770295	0.000978016	0.005770295	0.000489008	0	0	49.41778698	23.75679477	79.98441042	0.00471306	0.008118512	84.293843	0.336314537	7123	6969	11828	11828	LGN Exc IL15RA	Glutamatergic	NA	NA	NA
599	SM-GE67A_S137_E1-50	5	M	#90caf9	Glut	#00ADEE	2	Macaque	#939598	1	7	Q17.27.002	Macaque LGN Magnocellular	M	2.3 yrs	Macaca nemestrina	#123466	MC	M_M	4	R8S4-180307	F1S4_180202_307	F1S4_180202_307_A01	Nuclei	NeuN-positive	1105031	14.14213719	0.005882188	0.002714856	0.005882188	0.001900399	0	0.00018099	51.84325146	22.25086898	79.54998548	0.004613445	0.004846018	83.35585156	0.345370982	5592	5464	10876	10876	LGN Exc IL15RA	Glutamatergic	NA	NA	NA
600	SM-GE67A_S138_E1-50	5	M	#90caf9	Glut	#00ADEE	2	Macaque	#939598	1	7	Q17.27.002	Macaque LGN Magnocellular	M	2.3 yrs	Macaca nemestrina	#123466	MC	M_M	4	R8S4-180307	F1S4_180202_307	F1S4_180202_307_B01	Nuclei	NeuN-positive	1188193	13.23278289	0.00235652	0.000168323	0.00235652	0.000168323	0	0.000925776	54.848581	22.46217576	81.55804655	0.002736087	0.00250801	85.09190005	0.317517381	7228	7092	12295	12295	LGN Exc IL15RA	Glutamatergic	NA	NA	NA
601	SM-GE67A_S139_E1-50	2	GABA2	#DD6091	GABA	#f02864	1	Macaque	#939598	1	2	Q17.27.002	Macaque LGN Magnocellular	M	2.3 yrs	Macaca nemestrina	#123466	MC	GABA2_M	6	R8S4-180307	F1S4_180202_307	F1S4_180202_307_C01	Nuclei	NeuN-positive	332634	13.90296843	0	0.000601261	0	0.000300631	0	0	51.94027069	20.69662151	78.59749755	0.016778201	0.028364509	84.55960605	0.361764203	5164	5164	8919	8919	LGN Inh DFNB31	GABAergic	NA	NA	NA
602	SM-GE67A_S140_E1-50	2	GABA2	#DD6091	GABA	#f02864	1	Macaque	#939598	1	2	Q17.27.002	Macaque LGN Magnocellular	M	2.3 yrs	Macaca nemestrina	#123466	MC	GABA2_M	6	R8S4-180307	F1S4_180202_307	F1S4_180202_307_D01	Nuclei	NeuN-positive	1327778	14.46634904	0.000828452	0.000451883	0.000828452	7.53E-05	0	0	54.57516241	22.68895855	83.36355927	0.003016317	0.003970543	86.9036842	0.314012047	6407	6225	11508	11508	LGN Inh DFNB31	GABAergic	NA	NA	NA
603	SM-GE67A_S141_E1-50	5	M	#90caf9	Glut	#00ADEE	2	Macaque	#939598	1	7	Q17.27.002	Macaque LGN Magnocellular	M	2.3 yrs	Macaca nemestrina	#123466	MC	M_M	4	R8S4-180307	F1S4_180202_307	F1S4_180202_307_E01	Nuclei	NeuN-positive	1386101	11.33063175	0.005627296	0.001298607	0.005627296	0.000721448	0	0	55.17606581	23.57108176	80.93349619	0.002940623	0.003470887	84.643399	0.32445041	6513	6388	12043	12043	LGN Exc IL15RA	Glutamatergic	NA	NA	NA
604	SM-GE67A_S142_E1-50	10	Low Quality	#444444	Low Quality	#000000	0	Macaque	#939598	1	10	Q17.27.002	Macaque LGN Magnocellular	M	2.3 yrs	Macaca nemestrina	#123466	MC	Low Quality_M	NA	R8S4-180307	F1S4_180202_307	F1S4_180202_307_F01	Nuclei	NeuN-positive	1254356	39.05494134	0.019771102	0.000398611	0.019771102	7.97E-05	0	0	10.9232945	29.65250694	59.8121267	0.019201885	0.040467778	72.83346992	0.556565507	3950	3411	8771	8771	NA	NA	NA	NA	NA
605	SM-GE67A_S143_E1-50	10	Low Quality	#444444	Low Quality	#000000	0	Macaque	#939598	1	10	Q17.27.002	Macaque LGN Magnocellular	M	2.3 yrs	Macaca nemestrina	#123466	MC	Low Quality_M	NA	R8S4-180307	F1S4_180202_307	F1S4_180202_307_G01	Nuclei	NeuN-positive	747216	10.97621036	0.015256633	0.004550224	0.014988972	0.004416394	0	0	5.963469733	30.9619976	25.88100362	0.036546327	0.077187855	43.85452132	0.820668123	1686	1658	5762	5762	NA	NA	NA	NA	NA
606	SM-GE67A_S144_E1-50	10	Low Quality	#444444	Low Quality	#000000	0	Macaque	#939598	1	10	Q17.27.002	Macaque LGN Magnocellular	M	2.3 yrs	Macaca nemestrina	#123466	MC	Low Quality_M	NA	R8S4-180307	F1S4_180202_307	F1S4_180202_307_H01	Nuclei	NeuN-positive	1140353	10.89723971	0.008067677	0.000438461	0.007979985	0.000350769	0	0	7.728747151	29.93739658	26.94463907	0.042948105	0.082271893	45.80888549	0.850087453	1944	1879	5560	5560	NA	NA	NA	NA	NA
607	SM-GE67A_S146_E1-50	8	K2	#2c9157	Glut	#00ADEE	2	Macaque	#939598	1	6	Q17.27.002	Macaque LGN Magnocellular	M	2.3 yrs	Macaca nemestrina	#123466	MC	K2_M	7	R8S4-180307	F1S4_180202_397	F1S4_180202_397_B01	Nuclei	NeuN-positive	1268299	9.146660212	0.001419224	0.000157692	0.001340378	7.88E-05	0	0	58.08330685	22.24231037	80.76604965	0.003870538	0.002795082	84.36930093	0.330451335	5413	5345	11158	11158	LGN Exc PRKCG SYNDIG1L	Glutamatergic	NA	NA	NA
608	SM-GE67A_S147_E1-50	5	M	#90caf9	Glut	#00ADEE	2	Macaque	#939598	1	7	Q17.27.002	Macaque LGN Magnocellular	M	2.3 yrs	Macaca nemestrina	#123466	MC	M_M	4	R8S4-180307	F1S4_180202_397	F1S4_180202_397_C01	Nuclei	NeuN-positive	1287974	11.72554725	0.004503196	0.000543489	0.004503196	0.000310565	0	0	54.75436616	23.51258643	80.95512798	0.00318407	0.0018269	84.50481143	0.331206351	6937	6812	12349	12349	LGN Exc IL15RA	Glutamatergic	NA	NA	NA
609	SM-GE67A_S148_E1-50	5	M	#90caf9	Glut	#00ADEE	2	Macaque	#939598	1	7	Q17.27.002	Macaque LGN Magnocellular	M	2.3 yrs	Macaca nemestrina	#123466	MC	M_M	4	R8S4-180307	F1S4_180202_397	F1S4_180202_397_D01	Nuclei	NeuN-positive	1336309	13.99040192	0.003442318	0.001721159	0.003442318	0.000972829	0	0	53.20850193	22.64558571	81.10354716	0.003282175	0.00301577	84.65669243	0.322686605	8036	7825	12747	12747	LGN Exc IL15RA	Glutamatergic	NA	NA	NA
610	SM-GE67A_S149_E1-50	10	Low Quality	#444444	Low Quality	#000000	0	Macaque	#939598	1	10	Q17.27.002	Macaque LGN Magnocellular	M	2.3 yrs	Macaca nemestrina	#123466	MC	Low Quality_M	NA	R8S4-180307	F1S4_180202_397	F1S4_180202_397_E01	Nuclei	NeuN-positive	832001	15.91115876	0.055889356	0.000480769	0.055769164	0	0	0	17.20634951	29.22268122	44.34766304	0.042408603	0.045811243	57.90642079	0.704103171	2656	2557	8226	8226	NA	NA	NA	NA	NA
611	SM-GE67A_S150_E1-50	8	K2	#2c9157	Glut	#00ADEE	2	Macaque	#939598	1	6	Q17.27.002	Macaque LGN Magnocellular	M	2.3 yrs	Macaca nemestrina	#123466	MC	K2_M	7	R8S4-180307	F1S4_180202_397	F1S4_180202_397_F01	Nuclei	NeuN-positive	1424293	11.57795482	0.000912734	7.02E-05	0.000842523	7.02E-05	0	0	57.45762986	22.48870141	83.08613466	0.002561271	0.0015025	86.52054037	0.313005953	7074	6916	12237	12237	LGN Exc PRKCG SYNDIG1L	Glutamatergic	NA	NA	NA
612	SM-GE67A_S151_E1-50	8	K2	#2c9157	Glut	#00ADEE	2	Macaque	#939598	1	6	Q17.27.002	Macaque LGN Magnocellular	M	2.3 yrs	Macaca nemestrina	#123466	MC	K2_M	1	R8S4-180307	F1S4_180202_397	F1S4_180202_397_G01	Nuclei	NeuN-positive	1410343	9.885396673	0.001559904	7.09E-05	0.001559904	7.09E-05	0	0	57.67838037	23.14904956	81.24732778	0.003706191	0.002454013	85.013362	0.323248197	6001	5912	11862	11862	LGN Exc PRKCG SYNDIG1L	Glutamatergic	NA	NA	NA
613	SM-GE67A_S152_E1-50	5	M	#90caf9	Glut	#00ADEE	2	Macaque	#939598	1	7	Q17.27.002	Macaque LGN Magnocellular	M	2.3 yrs	Macaca nemestrina	#123466	MC	M_M	4	R8S4-180307	F1S4_180202_397	F1S4_180202_397_H01	Nuclei	NeuN-positive	1372306	13.06246566	0.002696192	0.00029148	0.002696192	0.00014574	0	0	53.5905986	24.34566343	81.95132864	0.003062728	0.001798433	85.56859767	0.314448514	7513	7348	12612	12612	LGN Exc IL15RA	Glutamatergic	NA	NA	NA
614	SM-GE67A_S153_E1-50	10	Low Quality	#444444	Low Quality	#000000	0	Macaque	#939598	1	10	Q17.27.002	Macaque LGN Magnocellular	M	2.3 yrs	Macaca nemestrina	#123466	MC	Low Quality_M	NA	R8S4-180307	F1S4_180202_398	F1S4_180202_398_A01	Nuclei	NeuN-positive	1195579	0.000167283	0	8.36E-05	0	0	0	0	0.012044373	12.17251223	0.02484152	0.000436609	8.36E-07	4.397450942	0.306305152	2	2	143	143	NA	NA	NA	NA	NA
615	SM-GE67A_S154_E1-50	8	K2	#2c9157	Glut	#00ADEE	2	Macaque	#939598	1	6	Q17.27.002	Macaque LGN Magnocellular	M	2.3 yrs	Macaca nemestrina	#123466	MC	K2_M	7	R8S4-180307	F1S4_180202_398	F1S4_180202_398_B01	Nuclei	NeuN-positive	1191555	10.18601743	0.000167848	0.000335696	0.000167848	0	0	0	58.00076371	21.85857976	81.51432372	0.004065276	0.003040565	85.11768236	0.324628742	5273	5236	10943	10943	LGN Exc PRKCG SYNDIG1L	Glutamatergic	NA	NA	NA
616	SM-GE67A_S155_E1-50	5	M	#90caf9	Glut	#00ADEE	2	Macaque	#939598	1	7	Q17.27.002	Macaque LGN Magnocellular	M	2.3 yrs	Macaca nemestrina	#123466	MC	M_M	4	R8S4-180307	F1S4_180202_398	F1S4_180202_398_C01	Nuclei	NeuN-positive	1263124	13.67007515	0.003087583	7.92E-05	0.003087583	7.92E-05	0	0	50.78852116	24.3764666	79.03570829	0.005309851	0.002702031	82.96667627	0.33927621	6419	6259	11792	11792	LGN Exc IL15RA	Glutamatergic	NA	NA	NA
617	SM-GE67A_S156_E1-50	10	Low Quality	#444444	Low Quality	#000000	0	Macaque	#939598	1	10	Q17.27.002	Macaque LGN Magnocellular	M	2.3 yrs	Macaca nemestrina	#123466	MC	Low Quality_M	NA	R8S4-180307	F1S4_180202_398	F1S4_180202_398_D01	Nuclei	NeuN-positive	1064256	7.492652144	0.000845661	0.000281887	0.000469812	0.000281887	0	0	10.62789404	28.14914833	28.42464595	0.040529722	0.063209416	44.01713498	0.736877979	2052	2035	9901	9901	NA	NA	NA	NA	NA
618	SM-GE67A_S157_E1-50	7	K1	#1e633b	Glut	#00ADEE	2	Macaque	#939598	1	5	Q17.27.002	Macaque LGN Magnocellular	M	2.3 yrs	Macaca nemestrina	#123466	MC	K1_M	1	R8S4-180307	F1S4_180202_398	F1S4_180202_398_E01	Nuclei	NeuN-positive	770121	11.1873329	0.003635792	0.00012985	0.003635792	0.00012985	0	0	57.65951065	21.35209922	81.79766556	0.005169318	0.004286339	85.41891469	0.316325508	5539	5521	10215	10215	LGN Exc PRKCG SYNDIG1L	Glutamatergic	NA	NA	NA
619	SM-GE67A_S158_E1-50	8	K2	#2c9157	Glut	#00ADEE	2	Macaque	#939598	1	6	Q17.27.002	Macaque LGN Magnocellular	M	2.3 yrs	Macaca nemestrina	#123466	MC	K2_M	7	R8S4-180307	F1S4_180202_398	F1S4_180202_398_F01	Nuclei	NeuN-positive	1364141	13.29833206	0.000879674	0.000219919	0.000879674	0	0	0	57.18411806	20.79213219	82.92375935	0.002965969	0.00194628	86.27854452	0.307433037	6801	6636	11858	11858	LGN Exc PRKCG SYNDIG1L	Glutamatergic	NA	NA	NA
620	SM-GE67A_S159_E1-50	5	M	#90caf9	Glut	#00ADEE	2	Macaque	#939598	1	7	Q17.27.002	Macaque LGN Magnocellular	M	2.3 yrs	Macaca nemestrina	#123466	MC	M_M	4	R8S4-180307	F1S4_180202_398	F1S4_180202_398_G01	Nuclei	NeuN-positive	1451976	14.26187485	0.003030353	0.001859535	0.003030353	0.001101947	0	0.001170818	51.44754459	25.06150239	81.56085225	0.00250624	0.001694243	85.13790862	0.323058437	8514	8277	13644	13644	LGN Exc IL15RA	Glutamatergic	NA	NA	NA
621	SM-GE67A_S160_E1-50	7	K1	#1e633b	Glut	#00ADEE	2	Macaque	#939598	1	5	Q17.27.002	Macaque LGN Magnocellular	M	2.3 yrs	Macaca nemestrina	#123466	MC	K1_M	0	R8S4-180307	F1S4_180202_398	F1S4_180202_398_H01	Nuclei	NeuN-positive	907285	9.532616543	0.001102189	0.000330657	0.001102189	0	0	0.001212408	55.83284194	21.04630849	79.28963887	0.005095422	0.006983473	82.82193578	0.337005983	5207	5190	10524	10524	LGN Exc IL15RA	Glutamatergic	NA	NA	NA
622	SM-GE67A_S161_E1-50	5	M	#90caf9	Glut	#00ADEE	2	Macaque	#939598	1	7	Q17.27.002	Macaque LGN Magnocellular	M	2.3 yrs	Macaca nemestrina	#123466	MC	M_M	0	R8S4-180307	F1S4_180202_399	F1S4_180202_399_A01	Nuclei	NeuN-positive	1083620	18.54921467	0.011166276	0.003322198	0.011166276	0.001753382	0	0.000830549	46.50430963	24.61444049	81.98362895	0.005369964	0.005214928	85.97368081	0.333201252	5568	5388	10115	10115	LGN Exc IL15RA	Glutamatergic	NA	NA	NA
623	SM-GE67A_S162_E1-50	5	M	#90caf9	Glut	#00ADEE	2	Macaque	#939598	1	7	Q17.27.002	Macaque LGN Magnocellular	M	2.3 yrs	Macaca nemestrina	#123466	MC	M_M	4	R8S4-180307	F1S4_180202_399	F1S4_180202_399_B01	Nuclei	NeuN-positive	867243	12.91345102	0.002882698	0	0.002882698	0	0	0	53.7089374	24.35511154	81.86621281	0.00301069	0.001992521	85.36511681	0.308520938	6188	6134	11154	11154	LGN Exc IL15RA	Glutamatergic	NA	NA	NA
624	SM-GE67A_S163_E1-50	5	M	#90caf9	Glut	#00ADEE	2	Macaque	#939598	1	7	Q17.27.002	Macaque LGN Magnocellular	M	2.3 yrs	Macaca nemestrina	#123466	MC	M_M	4	R8S4-180307	F1S4_180202_399	F1S4_180202_399_C01	Nuclei	NeuN-positive	1034111	11.93256817	0.003094445	0.000386806	0.003094445	0.000193403	0	0	55.33148763	23.82577886	82.18730871	0.002636081	0.001804448	85.6579226	0.3123414	7441	7377	12279	12279	LGN Exc IL15RA	Glutamatergic	NA	NA	NA
625	SM-GE67A_S164_E1-50	7	K1	#1e633b	Glut	#00ADEE	2	Macaque	#939598	1	5	Q17.27.002	Macaque LGN Magnocellular	M	2.3 yrs	Macaca nemestrina	#123466	MC	K1_M	1	R8S4-180307	F1S4_180202_399	F1S4_180202_399_D01	Nuclei	NeuN-positive	1019237	9.92840723	0.000784901	9.81E-05	0.000784901	0	0	0	56.79444526	22.12684587	79.55078161	0.004091296	0.003082698	83.1988046	0.325266072	4811	4787	10469	10469	LGN Exc PRKCG SYNDIG1L	Glutamatergic	NA	NA	NA
626	SM-GE67A_S165_E1-50	3	GABA3	#FF88AD	GABA	#f02864	1	Macaque	#939598	1	1	Q17.27.002	Macaque LGN Magnocellular	M	2.3 yrs	Macaca nemestrina	#123466	MC	GABA3_M	3	R8S4-180307	F1S4_180202_399	F1S4_180202_399_E01	Nuclei	NeuN-positive	790478	14.14106401	0.001644575	0	0.001644575	0	0	0	57.17932694	21.11747576	83.98045233	0.004021617	0.003625654	87.38889634	0.299251254	5274	5239	9748	9748	LGN Inh DSEL	GABAergic	NA	NA	NA
627	SM-GE67A_S166_E1-50	10	Low Quality	#444444	Low Quality	#000000	0	Macaque	#939598	1	10	Q17.27.002	Macaque LGN Magnocellular	M	2.3 yrs	Macaca nemestrina	#123466	MC	Low Quality_M	NA	R8S4-180307	F1S4_180202_399	F1S4_180202_399_F01	Nuclei	NeuN-positive	672809	6.555500893	0.009660988	0.000148631	0.009512358	0.000148631	0	0	10.11119055	22.1609699	24.56194849	0.04978233	0.137606661	46.24863817	0.839110042	1314	1313	6422	6422	NA	NA	NA	NA	NA
628	SM-GE67A_S167_E1-50	5	M	#90caf9	Glut	#00ADEE	2	Macaque	#939598	1	7	Q17.27.002	Macaque LGN Magnocellular	M	2.3 yrs	Macaca nemestrina	#123466	MC	M_M	4	R8S4-180307	F1S4_180202_399	F1S4_180202_399_G01	Nuclei	NeuN-positive	1087929	11.45074725	0.006526161	0.000459589	0.006526161	0.000275753	0	0	52.4095782	25.55368962	79.01986251	0.004531546	0.004133542	83.2894426	0.343738101	5418	5348	11315	11315	LGN Exc IL15RA	Glutamatergic	NA	NA	NA
629	SM-GE67A_S168_E1-50	6	P	#0d47a1	Glut	#00ADEE	2	Macaque	#939598	1	8	Q17.27.002	Macaque LGN Magnocellular	M	2.3 yrs	Macaca nemestrina	#123466	MC	P_M	4	R8S4-180307	F1S4_180202_399	F1S4_180202_399_H01	Nuclei	NeuN-positive	1224929	12.08045528	0.006286079	0.000653099	0.006286079	0.00032655	0	0	56.47396706	21.93523053	82.35644678	0.003211615	0.002378097	85.6628425	0.304924787	7061	6943	12065	12065	LGN Exc IL15RA	Glutamatergic	NA	NA	NA
630	SM-GE67A_S169_E1-50	6	P	#0d47a1	Glut	#00ADEE	2	Macaque	#939598	1	8	Q17.27.002	Macaque LGN Parvocellular	M	2.3 yrs	Macaca nemestrina	#FF7F00	PC	P_M	2	R8S4-180307	F1S4_180202_422	F1S4_180202_422_A01	Nuclei	NeuN-positive	1243593	11.1526842	0.00225154	0.000562885	0.00225154	0.000402061	0	0.000723709	55.77299004	22.84059174	81.18041835	0.003475414	0.003672423	84.79832228	0.318228299	5868	5780	11523	11523	LGN Exc IL15RA	Glutamatergic	NA	NA	NA
631	SM-GE67A_S170_E1-50	6	P	#0d47a1	Glut	#00ADEE	2	Macaque	#939598	1	8	Q17.27.002	Macaque LGN Parvocellular	M	2.3 yrs	Macaca nemestrina	#FF7F00	PC	P_M	2	R8S4-180307	F1S4_180202_422	F1S4_180202_422_B01	Nuclei	NeuN-positive	1084804	2.462472484	0.000184365	0.000921826	0.000184365	0.000645278	0	0	13.77557605	5.390005937	19.55883275	0.084776605	0.001117253	22.36634452	0.834141677	4336	4336	8727	8727	NA	NA	NA	NA	NA
632	SM-GE67A_S171_E1-50	6	P	#0d47a1	Glut	#00ADEE	2	Macaque	#939598	1	8	Q17.27.002	Macaque LGN Parvocellular	M	2.3 yrs	Macaca nemestrina	#FF7F00	PC	P_M	2	R8S4-180307	F1S4_180202_422	F1S4_180202_422_C01	Nuclei	NeuN-positive	1073798	11.36237914	0.00176942	0.00037251	0.00176942	0.000186255	0	0	55.94562478	22.87134079	81.43719769	0.003641281	0.003205445	85.16424877	0.322523123	5892	5829	11297	11297	LGN Exc IL15RA	Glutamatergic	NA	NA	NA
633	SM-GE67A_S172_E1-50	6	P	#0d47a1	Glut	#00ADEE	2	Macaque	#939598	1	8	Q17.27.002	Macaque LGN Parvocellular	M	2.3 yrs	Macaca nemestrina	#FF7F00	PC	P_M	2	R8S4-180307	F1S4_180202_422	F1S4_180202_422_D01	Nuclei	NeuN-positive	1207335	9.466469538	0.000828271	0.001159579	0.000828271	0.000828271	0	0	55.02441327	22.0252871	78.58730178	0.006105182	0.0074329	82.61808032	0.340399282	4975	4917	10825	10825	LGN Exc IL15RA	Glutamatergic	NA	NA	NA
634	SM-GE67A_S173_E1-50	6	P	#0d47a1	Glut	#00ADEE	2	Macaque	#939598	1	8	Q17.27.002	Macaque LGN Parvocellular	M	2.3 yrs	Macaca nemestrina	#FF7F00	PC	P_M	2	R8S4-180307	F1S4_180202_422	F1S4_180202_422_E01	Nuclei	NeuN-positive	1132295	13.42953912	0.006005502	0.000971478	0.006005502	0.000971478	0	0.001766324	46.91250955	26.83752909	75.11470067	0.007178341	0.005346663	80.2299754	0.390475755	4578	4469	10367	10367	LGN Exc IL15RA	Glutamatergic	NA	NA	NA
635	SM-GE67A_S174_E1-50	3	GABA3	#FF88AD	GABA	#f02864	1	Macaque	#939598	1	1	Q17.27.002	Macaque LGN Parvocellular	M	2.3 yrs	Macaca nemestrina	#FF7F00	PC	GABA3_M	3	R8S4-180307	F1S4_180202_422	F1S4_180202_422_F01	Nuclei	NeuN-positive	1201425	18.70953243	0.001498221	0.000332938	0.001414986	0.000249703	0	0	49.26915954	22.64735626	81.76199097	0.005502632	0.004048526	85.76673534	0.335696137	5097	4882	10116	10116	LGN Inh DSEL	GABAergic	NA	NA	NA
636	SM-GE67A_S175_E1-50	6	P	#0d47a1	Glut	#00ADEE	2	Macaque	#939598	1	8	Q17.27.002	Macaque LGN Parvocellular	M	2.3 yrs	Macaca nemestrina	#FF7F00	PC	P_M	2	R8S4-180307	F1S4_180202_422	F1S4_180202_422_G01	Nuclei	NeuN-positive	1166559	13.38877845	0.00505761	0.001885888	0.00505761	0	0	0	52.82758952	23.87088866	81.15766112	0.003686054	0.004113808	85.15377276	0.324706387	5591	5473	10931	10931	LGN Exc IL15RA	Glutamatergic	NA	NA	NA
637	SM-GE67A_S176_E1-50	6	P	#0d47a1	Glut	#00ADEE	2	Macaque	#939598	1	8	Q17.27.002	Macaque LGN Parvocellular	M	2.3 yrs	Macaca nemestrina	#FF7F00	PC	P_M	2	R8S4-180307	F1S4_180202_422	F1S4_180202_422_H01	Nuclei	NeuN-positive	1379601	14.05594806	0.002319511	0.000507393	0.002029572	0.000507393	0	0	50.74880346	22.65299895	78.77828445	0.006201068	0.005972741	83.07119232	0.339479601	5563	5382	11319	11319	LGN Exc IL15RA	Glutamatergic	NA	NA	NA
638	SM-GE67A_S177_E1-50	6	P	#0d47a1	Glut	#00ADEE	2	Macaque	#939598	1	8	Q17.27.002	Macaque LGN Parvocellular	M	2.3 yrs	Macaca nemestrina	#FF7F00	PC	P_M	2	R8S4-180307	F1S4_180202_423	F1S4_180202_423_A01	Nuclei	NeuN-positive	1239716	12.52988588	0.001693936	0.000241991	0.001693936	0	0	0	53.38682408	23.16941945	79.97936624	0.004143691	0.002915184	83.77539695	0.330897901	5781	5666	11087	11087	LGN Exc IL15RA	Glutamatergic	NA	NA	NA
639	SM-GE67A_S179_E1-50	10	Low Quality	#444444	Low Quality	#000000	0	Macaque	#939598	1	10	Q17.27.002	Macaque LGN Parvocellular	M	2.3 yrs	Macaca nemestrina	#FF7F00	PC	Low Quality_M	NA	R8S4-180307	F1S4_180202_423	F1S4_180202_423_C01	Nuclei	NeuN-positive	1284722	15.75274651	0.001478919	0.00217946	0.001401081	0.001401081	0	0	51.42155268	23.31593917	81.32000542	0.003916022	0.003459892	85.2082396	0.333868978	6110	5917	11408	11408	LGN Exc IL15RA	Glutamatergic	NA	NA	NA
640	SM-GE67A_S180_E1-50	6	P	#0d47a1	Glut	#00ADEE	2	Macaque	#939598	1	8	Q17.27.002	Macaque LGN Parvocellular	M	2.3 yrs	Macaca nemestrina	#FF7F00	PC	P_M	2	R8S4-180307	F1S4_180202_423	F1S4_180202_423_D01	Nuclei	NeuN-positive	394315	16.04630815	0.001521626	0.00405767	0.001521626	0.002282439	0	0	51.82125965	21.04129947	81.14172679	0.011158591	0.016674486	85.85902134	0.337779957	4820	4810	8613	8613	LGN Exc IL15RA	Glutamatergic	NA	NA	NA
641	SM-GE67A_S181_E1-50	6	P	#0d47a1	Glut	#00ADEE	2	Macaque	#939598	1	8	Q17.27.002	Macaque LGN Parvocellular	M	2.3 yrs	Macaca nemestrina	#FF7F00	PC	P_M	2	R8S4-180307	F1S4_180202_423	F1S4_180202_423_E01	Nuclei	NeuN-positive	1363039	11.42571856	0.003741639	0.000586924	0.003741639	0.000586924	0	0	54.13153989	24.05397058	80.6098725	0.003857557	0.002799626	84.56155693	0.32825532	5494	5360	11291	11291	LGN Exc IL15RA	Glutamatergic	NA	NA	NA
642	SM-GE67A_S183_E1-50	6	P	#0d47a1	Glut	#00ADEE	2	Macaque	#939598	1	8	Q17.27.002	Macaque LGN Parvocellular	M	2.3 yrs	Macaca nemestrina	#FF7F00	PC	P_M	2	R8S4-180307	F1S4_180202_423	F1S4_180202_423_G01	Nuclei	NeuN-positive	1194462	14.48275458	0.000920917	0.00276275	0.000920917	0.001339515	0	0	50.09125447	23.16205957	78.29282137	0.011078628	0.00568373	83.04709568	0.355855877	6782	6640	11917	11917	LGN Exc IL15RA	Glutamatergic	NA	NA	NA
643	SM-GE67A_S184_E1-50	7	K1	#1e633b	Glut	#00ADEE	2	Macaque	#939598	1	5	Q17.27.002	Macaque LGN Parvocellular	M	2.3 yrs	Macaca nemestrina	#FF7F00	PC	K1_M	2	R8S4-180307	F1S4_180202_423	F1S4_180202_423_H01	Nuclei	NeuN-positive	1398115	16.71929705	0.00293252	0.001287448	0.00293252	0.000929823	0	0	49.77344496	22.74226369	80.22394438	0.004064043	0.004416661	84.23598917	0.334383704	6462	6195	11622	11622	LGN Exc PRKCG SYNDIG1L	Glutamatergic	NA	NA	NA
644	SM-GE67A_S185_E1-50	7	K1	#1e633b	Glut	#00ADEE	2	Macaque	#939598	1	5	Q17.27.002	Macaque LGN Parvocellular	M	2.3 yrs	Macaca nemestrina	#FF7F00	PC	K1_M	0	R8S4-180307	F1S4_180202_424	F1S4_180202_424_A01	Nuclei	NeuN-positive	1171778	11.54655575	0.002986914	0.000170681	0.002986914	0.000170681	0	0.001024085	55.30672192	22.76190541	80.54136534	0.003967475	0.00640821	84.65613794	0.321276077	5285	5191	11043	11043	LGN Exc PRKCG SYNDIG1L	Glutamatergic	NA	NA	NA
645	SM-GE67A_S186_E1-50	6	P	#0d47a1	Glut	#00ADEE	2	Macaque	#939598	1	8	Q17.27.002	Macaque LGN Parvocellular	M	2.3 yrs	Macaca nemestrina	#FF7F00	PC	P_M	2	R8S4-180307	F1S4_180202_424	F1S4_180202_424_B01	Nuclei	NeuN-positive	1410185	13.21479097	0.000921865	0.001985555	0.000921865	0.001205516	0	0.000709127	53.25889866	23.49904445	80.41966125	0.003749863	0.003284675	84.44728883	0.326815633	5772	5588	11402	11402	LGN Exc IL15RA	Glutamatergic	NA	NA	NA
646	SM-GE67A_S187_E1-50	6	P	#0d47a1	Glut	#00ADEE	2	Macaque	#939598	1	8	Q17.27.002	Macaque LGN Parvocellular	M	2.3 yrs	Macaca nemestrina	#FF7F00	PC	P_M	2	R8S4-180307	F1S4_180202_424	F1S4_180202_424_C01	Nuclei	NeuN-positive	1238134	11.17051951	0.001857634	0.001130734	0.001857634	0.000646134	0	0	54.22555232	24.27241316	80.31957769	0.003461661	0.004412285	84.3811736	0.331792217	5483	5386	11308	11308	LGN Exc IL15RA	Glutamatergic	NA	NA	NA
647	SM-GE67A_S188_E1-50	6	P	#0d47a1	Glut	#00ADEE	2	Macaque	#939598	1	8	Q17.27.002	Macaque LGN Parvocellular	M	2.3 yrs	Macaca nemestrina	#FF7F00	PC	P_M	2	R8S4-180307	F1S4_180202_424	F1S4_180202_424_D01	Nuclei	NeuN-positive	1328322	10.85120927	0.004742826	0.000225849	0.004516977	0	0	0	52.09256491	22.8595175	76.72115647	0.004614845	0.003806306	80.75082698	0.361641382	4796	4704	10830	10830	LGN Exc IL15RA	Glutamatergic	NA	NA	NA
648	SM-GE67A_S189_E1-50	6	P	#0d47a1	Glut	#00ADEE	2	Macaque	#939598	1	8	Q17.27.002	Macaque LGN Parvocellular	M	2.3 yrs	Macaca nemestrina	#FF7F00	PC	P_M	2	R8S4-180307	F1S4_180202_424	F1S4_180202_424_E01	Nuclei	NeuN-positive	1120576	6.960170484	0	0.000892398	0	0	0	0	55.86501942	21.3333143	76.26408204	0.011081801	0.025431564	82.51747316	0.355777647	1556	1547	7519	7519	LGN Exc IL15RA	Glutamatergic	NA	NA	NA
649	SM-GE67A_S190_E1-50	10	Low Quality	#444444	Low Quality	#000000	0	Macaque	#939598	1	10	Q17.27.002	Macaque LGN Parvocellular	M	2.3 yrs	Macaca nemestrina	#FF7F00	PC	Low Quality_M	NA	R8S4-180307	F1S4_180202_424	F1S4_180202_424_F01	Nuclei	NeuN-positive	1192814	13.24120944	0.010647092	0.007880525	0.010647092	0.005952311	0	0	27.79301718	30.15784523	52.16337166	0.0332424	0.033884579	63.45213923	0.581645069	3089	2952	9556	9556	NA	NA	NA	NA	NA
650	SM-GE67A_S191_E1-50	6	P	#0d47a1	Glut	#00ADEE	2	Macaque	#939598	1	8	Q17.27.002	Macaque LGN Parvocellular	M	2.3 yrs	Macaca nemestrina	#FF7F00	PC	P_M	2	R8S4-180307	F1S4_180202_424	F1S4_180202_424_G01	Nuclei	NeuN-positive	1314146	15.14656667	0.001597996	0.000532665	0.001597996	7.61E-05	0	0	49.98280252	23.63177303	79.25747976	0.004217187	0.00251418	83.21404167	0.344875582	6445	6241	11662	11662	LGN Exc IL15RA	Glutamatergic	NA	NA	NA
651	SM-GE67A_S192_E1-50	6	P	#0d47a1	Glut	#00ADEE	2	Macaque	#939598	1	8	Q17.27.002	Macaque LGN Parvocellular	M	2.3 yrs	Macaca nemestrina	#FF7F00	PC	P_M	2	R8S4-180307	F1S4_180202_424	F1S4_180202_424_H01	Nuclei	NeuN-positive	1336211	13.23286517	0.001122577	0.000149677	0.001122577	0	0	0	52.43962219	23.08318073	79.52651191	0.00450378	0.003432093	83.4308354	0.335450953	6434	6252	12015	12015	LGN Exc IL15RA	Glutamatergic	NA	NA	NA
652	SM-GE67B_S025_E1-50	10	Low Quality	#444444	Low Quality	#000000	0	Macaque	#939598	1	10	Q17.27.002	Macaque LGN Magnocellular	M	2.3 yrs	Macaca nemestrina	#123466	MC	Low Quality_M	NA	R8S4-180307	F1S4_180202_308	F1S4_180202_308_A01	Nuclei	NeuN-positive	908651	22.68560757	0.034776829	0.00033016	0.034666775	0.000220107	0	0	20.01164363	26.86554023	53.7945812	0.030031332	0.033072104	64.46072254	0.594872208	3085	2901	8485	8485	NA	NA	NA	NA	NA
653	SM-GE67B_S026_E1-50	7	K1	#1e633b	Glut	#00ADEE	2	Macaque	#939598	1	5	Q17.27.002	Macaque LGN Magnocellular	M	2.3 yrs	Macaca nemestrina	#123466	MC	K1_M	0	R8S4-180307	F1S4_180202_308	F1S4_180202_308_B01	Nuclei	NeuN-positive	999475	12.39550764	0.003001576	0.000200105	0.003001576	0.000100053	0	0	57.79994497	21.37332099	83.29873183	0.00300858	0.00230421	86.63648415	0.305906584	7188	7117	11689	11689	LGN Exc PRKCG SYNDIG1L	Glutamatergic	NA	NA	NA
654	SM-GE67B_S027_E1-50	8	K2	#2c9157	Glut	#00ADEE	2	Macaque	#939598	1	6	Q17.27.002	Macaque LGN Magnocellular	M	2.3 yrs	Macaca nemestrina	#123466	MC	K2_M	1	R8S4-180307	F1S4_180202_308	F1S4_180202_308_C01	Nuclei	NeuN-positive	851287	11.99818628	0.004111422	0.000234938	0.004111422	0.000117469	0	0	48.58185312	24.81090396	73.97164529	0.008612841	0.007956189	79.16143439	0.401977225	4153	4112	10017	10017	LGN Exc PRKCG SYNDIG1L	Glutamatergic	NA	NA	NA
655	SM-GE67B_S028_E1-50	5	M	#90caf9	Glut	#00ADEE	2	Macaque	#939598	1	7	Q17.27.002	Macaque LGN Magnocellular	M	2.3 yrs	Macaca nemestrina	#123466	MC	M_M	4	R8S4-180307	F1S4_180202_308	F1S4_180202_308_D01	Nuclei	NeuN-positive	942331	12.95075722	0.002228516	0.001379558	0.002228516	0.000530599	0	0.00010612	54.4780974	24.10755881	82.90483917	0.002775033	0.002352677	86.33664816	0.307137154	7609	7546	12224	12224	LGN Exc IL15RA	Glutamatergic	NA	NA	NA
656	SM-GE67B_S029_E1-50	2	GABA2	#DD6091	GABA	#f02864	1	Macaque	#939598	1	2	Q17.27.002	Macaque LGN Magnocellular	M	2.3 yrs	Macaca nemestrina	#123466	MC	GABA2_M	6	R8S4-180307	F1S4_180202_308	F1S4_180202_308_E01	Nuclei	NeuN-positive	996809	14.95381763	0.001203841	0.001605122	0.001203841	0.001504802	0	0	54.5073329	22.86245409	83.40634966	0.003071802	0.004040894	87.1492934	0.310223927	6503	6408	11200	11200	LGN Inh DFNB31	GABAergic	NA	NA	NA
657	SM-GE67B_S030_E1-50	6	P	#0d47a1	Glut	#00ADEE	2	Macaque	#939598	1	8	Q17.27.002	Macaque LGN Magnocellular	M	2.3 yrs	Macaca nemestrina	#123466	MC	P_M	0	R8S4-180307	F1S4_180202_308	F1S4_180202_308_F01	Nuclei	NeuN-positive	887997	12.80893967	0.002927938	0.000225226	0.002927938	0	0	0.001801808	54.70615329	22.83588796	81.40872098	0.003693706	0.00428042	85.21312572	0.318194165	6099	6058	11074	11074	LGN Exc IL15RA	Glutamatergic	NA	NA	NA
658	SM-GE67B_S031_E1-50	5	M	#90caf9	Glut	#00ADEE	2	Macaque	#939598	1	7	Q17.27.002	Macaque LGN Magnocellular	M	2.3 yrs	Macaca nemestrina	#123466	MC	M_M	4	R8S4-180307	F1S4_180202_308	F1S4_180202_308_G01	Nuclei	NeuN-positive	905905	13.57338794	0.003532379	0.001545416	0.003532379	0.000883095	0	0	51.29842533	24.63657889	80.06722559	0.003625104	0.003532379	83.87457846	0.326503735	6558	6495	11363	11363	LGN Exc IL15RA	Glutamatergic	NA	NA	NA
659	SM-GE67B_S032_E1-50	10	Low Quality	#444444	Low Quality	#000000	0	Macaque	#939598	1	10	Q17.27.002	Macaque LGN Magnocellular	M	2.3 yrs	Macaca nemestrina	#123466	MC	Low Quality_M	NA	R8S4-180307	F1S4_180202_308	F1S4_180202_308_H01	Nuclei	NeuN-positive	819876	10.43389488	0.003415151	0	0.003293181	0	0	0	9.064419498	26.63500334	28.35379984	0.056114583	0.095780338	48.16374671	0.818921583	1964	1945	6365	6365	NA	NA	NA	NA	NA
660	SM-GE67B_S033_E1-50	10	Low Quality	#444444	Low Quality	#000000	0	Macaque	#939598	1	10	Q17.27.002	Macaque LGN Magnocellular	M	2.3 yrs	Macaca nemestrina	#123466	MC	Low Quality_M	NA	R8S4-180307	F1S4_180202_309	F1S4_180202_309_A01	Nuclei	NeuN-positive	970635	36.67011802	0.032762058	0.000103025	0.032762058	0	0	0	11.22028363	28.64011704	58.16934275	0.022674847	0.032978411	69.66707362	0.571420183	4177	3756	8029	8029	NA	NA	NA	NA	NA
661	SM-GE67B_S034_E1-50	2	GABA2	#DD6091	GABA	#f02864	1	Macaque	#939598	1	2	Q17.27.002	Macaque LGN Magnocellular	M	2.3 yrs	Macaca nemestrina	#123466	MC	GABA2_M	6	R8S4-180307	F1S4_180202_309	F1S4_180202_309_B01	Nuclei	NeuN-positive	969082	9.873880642	0.000309571	0.001444666	0.000309571	0.000825524	0	0	59.60207702	21.43956858	82.12751862	0.004447508	0.004338126	85.80594831	0.315439567	4727	4705	10027	10027	LGN Inh DFNB31	GABAergic	NA	NA	NA
662	SM-GE67B_S035_E1-50	5	M	#90caf9	Glut	#00ADEE	2	Macaque	#939598	1	7	Q17.27.002	Macaque LGN Magnocellular	M	2.3 yrs	Macaca nemestrina	#123466	MC	M_M	4	R8S4-180307	F1S4_180202_309	F1S4_180202_309_C01	Nuclei	NeuN-positive	896790	15.68616956	0.008140144	0.002007159	0.008140144	0.001115088	0	0	50.10704847	24.41429989	80.31869222	0.004893007	0.004411289	84.55959589	0.335729862	6087	6005	11047	11047	LGN Exc IL15RA	Glutamatergic	NA	NA	NA
663	SM-GE67B_S036_E1-50	5	M	#90caf9	Glut	#00ADEE	2	Macaque	#939598	1	7	Q17.27.002	Macaque LGN Magnocellular	M	2.3 yrs	Macaca nemestrina	#123466	MC	M_M	4	R8S4-180307	F1S4_180202_309	F1S4_180202_309_D01	Nuclei	NeuN-positive	938765	14.61888758	0.006817468	0.000106523	0.006817468	0	0	0	52.13242931	23.95359861	81.55385001	0.003605801	0.003965849	85.34372287	0.31873978	6594	6504	11287	11287	LGN Exc IL15RA	Glutamatergic	NA	NA	NA
664	SM-GE67B_S037_E1-50	7	K1	#1e633b	Glut	#00ADEE	2	Macaque	#939598	1	5	Q17.27.002	Macaque LGN Magnocellular	M	2.3 yrs	Macaca nemestrina	#123466	MC	K1_M	1	R8S4-180307	F1S4_180202_309	F1S4_180202_309_E01	Nuclei	NeuN-positive	978093	14.31489644	0.000920158	0.000511199	0.000920158	0.00020448	0	0	52.53283686	23.81624242	81.3872505	0.003953612	0.003750155	85.28841327	0.321572285	6873	6787	11550	11550	LGN Exc PRKCG SYNDIG1L	Glutamatergic	NA	NA	NA
665	SM-GE67B_S038_E1-50	5	M	#90caf9	Glut	#00ADEE	2	Macaque	#939598	1	7	Q17.27.002	Macaque LGN Magnocellular	M	2.3 yrs	Macaca nemestrina	#123466	MC	M_M	4	R8S4-180307	F1S4_180202_309	F1S4_180202_309_F01	Nuclei	NeuN-positive	984911	14.20666436	0.006498049	0.000609192	0.006498049	0.000406128	0	0	53.35426247	23.86225761	82.35251713	0.003128201	0.002684507	86.02574243	0.310621589	7466	7364	12103	12103	LGN Exc IL15RA	Glutamatergic	NA	NA	NA
666	SM-GE67B_S039_E1-50	7	K1	#1e633b	Glut	#00ADEE	2	Macaque	#939598	1	5	Q17.27.002	Macaque LGN Magnocellular	M	2.3 yrs	Macaca nemestrina	#123466	MC	K1_M	1	R8S4-180307	F1S4_180202_309	F1S4_180202_309_G01	Nuclei	NeuN-positive	855437	12.7116316	0.000818295	0.000233799	0.000818295	0.000116899	0	0	52.71633095	20.78656874	77.34082112	0.005263976	0.00801111	81.59350133	0.340688046	5056	5015	10160	10160	LGN Exc PRKCG SYNDIG1L	Glutamatergic	NA	NA	NA
667	SM-GE67B_S040_E1-50	5	M	#90caf9	Glut	#00ADEE	2	Macaque	#939598	1	7	Q17.27.002	Macaque LGN Magnocellular	M	2.3 yrs	Macaca nemestrina	#123466	MC	M_M	4	R8S4-180307	F1S4_180202_309	F1S4_180202_309_H01	Nuclei	NeuN-positive	926725	15.04362135	0.007661388	0.000323721	0.007661388	0	0	0	49.13118778	26.27640346	80.2070733	0.004407996	0.004128517	84.44436052	0.337523601	6498	6398	11412	11412	LGN Exc IL15RA	Glutamatergic	NA	NA	NA
668	SM-GE67B_S041_E1-50	8	K2	#2c9157	Glut	#00ADEE	2	Macaque	#939598	1	6	Q17.27.002	Macaque LGN Magnocellular	M	2.3 yrs	Macaca nemestrina	#123466	MC	K2_M	7	R8S4-180307	F1S4_180202_310	F1S4_180202_310_A01	Nuclei	NeuN-positive	1015450	12.49111231	0.001083264	0.000393914	0.001083264	0.000295436	0	0	56.97080112	22.15333104	82.84268058	0.003097149	0.002345758	86.41853366	0.310755011	7118	7036	11686	11686	LGN Exc PRKCG SYNDIG1L	Glutamatergic	NA	NA	NA
669	SM-GE67B_S042_E1-50	5	M	#90caf9	Glut	#00ADEE	2	Macaque	#939598	1	7	Q17.27.002	Macaque LGN Magnocellular	M	2.3 yrs	Macaca nemestrina	#123466	MC	M_M	4	R8S4-180307	F1S4_180202_310	F1S4_180202_310_B01	Nuclei	NeuN-positive	921196	12.6480141	0.004776399	0.000542773	0.004776399	0.000325664	0	0	55.78248277	22.31446945	82.36281964	0.003023244	0.002285073	85.70803607	0.312796312	6878	6816	11620	11620	LGN Exc IL15RA	Glutamatergic	NA	NA	NA
670	SM-GE67B_S043_E1-50	5	M	#90caf9	Glut	#00ADEE	2	Macaque	#939598	1	7	Q17.27.002	Macaque LGN Magnocellular	M	2.3 yrs	Macaca nemestrina	#123466	MC	M_M	4	R8S4-180307	F1S4_180202_310	F1S4_180202_310_C01	Nuclei	NeuN-positive	791234	14.68756398	0.00909971	0.000758309	0.00909971	0.000631924	0	0.000758309	51.2197403	25.36657929	80.55278211	0.004572604	0.004558702	84.89852559	0.328596167	6333	6278	11026	11026	LGN Exc IL15RA	Glutamatergic	NA	NA	NA
671	SM-GE67B_S044_E1-50	7	K1	#1e633b	Glut	#00ADEE	2	Macaque	#939598	1	5	Q17.27.002	Macaque LGN Magnocellular	M	2.3 yrs	Macaca nemestrina	#123466	MC	K1_M	1	R8S4-180307	F1S4_180202_310	F1S4_180202_310_D01	Nuclei	NeuN-positive	939675	12.78825126	0.002447655	0.00021284	0.002447655	0.00010642	0	0	57.18466491	20.17580546	82.09806582	0.004331285	0.004413228	85.72219118	0.318248442	5244	5190	9735	9735	LGN Exc PRKCG SYNDIG1L	Glutamatergic	NA	NA	NA
672	SM-GE67B_S045_E1-50	2	GABA2	#DD6091	GABA	#f02864	1	Macaque	#939598	1	2	Q17.27.002	Macaque LGN Magnocellular	M	2.3 yrs	Macaca nemestrina	#123466	MC	GABA2_M	6	R8S4-180307	F1S4_180202_310	F1S4_180202_310_E01	Nuclei	NeuN-positive	910754	14.87503761	0.00131759	0.002305782	0.00131759	0.000658795	0	0	53.71439489	23.23075166	82.38316823	0.00358604	0.003631057	86.28301385	0.317900646	6557	6470	11150	11150	LGN Inh DFNB31	GABAergic	NA	NA	NA
673	SM-GE67B_S046_E1-50	2	GABA2	#DD6091	GABA	#f02864	1	Macaque	#939598	1	2	Q17.27.002	Macaque LGN Magnocellular	M	2.3 yrs	Macaca nemestrina	#123466	MC	GABA2_M	6	R8S4-180307	F1S4_180202_310	F1S4_180202_310_F01	Nuclei	NeuN-positive	872102	12.73406092	0.000573327	0.000458662	0.000458662	0.000343996	0	0	52.14734056	25.33866451	79.02332525	0.006373108	0.00587202	83.73527408	0.354087588	4792	4755	10062	10062	LGN Inh DFNB31	GABAergic	NA	NA	NA
674	SM-GE67B_S047_E1-50	5	M	#90caf9	Glut	#00ADEE	2	Macaque	#939598	1	7	Q17.27.002	Macaque LGN Magnocellular	M	2.3 yrs	Macaca nemestrina	#123466	MC	M_M	4	R8S4-180307	F1S4_180202_310	F1S4_180202_310_G01	Nuclei	NeuN-positive	916575	13.94212148	0.003927665	0.000109102	0.003927665	0	0	0.000218204	52.30384857	24.54900035	80.86735946	0.00325778	0.002669722	84.72683632	0.320163815	6706	6614	11490	11490	LGN Exc IL15RA	Glutamatergic	NA	NA	NA
675	SM-GE67B_S048_E1-50	7	K1	#1e633b	Glut	#00ADEE	2	Macaque	#939598	1	5	Q17.27.002	Macaque LGN Magnocellular	M	2.3 yrs	Macaca nemestrina	#123466	MC	K1_M	1	R8S4-180307	F1S4_180202_310	F1S4_180202_310_H01	Nuclei	NeuN-positive	1019159	13.09883934	0.003532324	0.000490601	0.003532324	0.00029436	0	0	55.54442437	22.93646036	82.41559953	0.003123163	0.002720871	86.03417131	0.311126806	6347	6274	11436	11436	LGN Exc PRKCG SYNDIG1L	Glutamatergic	NA	NA	NA
676	SM-GE67B_S049_E1-50	6	P	#0d47a1	Glut	#00ADEE	2	Macaque	#939598	1	8	Q17.27.002	Macaque LGN Magnocellular	M	2.3 yrs	Macaca nemestrina	#123466	MC	P_M	4	R8S4-180307	F1S4_180202_400	F1S4_180202_400_A01	Nuclei	NeuN-positive	1018018	11.75116746	0.000982301	0.00019646	0.000982301	9.82E-05	0	9.82E-05	54.08087087	24.18601636	81.09394922	0.00394492	0.002478345	84.61913247	0.327772617	6736	6674	11810	11810	LGN Exc IL15RA	Glutamatergic	NA	NA	NA
677	SM-GE67B_S050_E1-50	5	M	#90caf9	Glut	#00ADEE	2	Macaque	#939598	1	7	Q17.27.002	Macaque LGN Magnocellular	M	2.3 yrs	Macaca nemestrina	#123466	MC	M_M	4	R8S4-180307	F1S4_180202_400	F1S4_180202_400_B01	Nuclei	NeuN-positive	929768	11.66850225	0.002366182	0.000215107	0.002366182	0.000107554	0	0	54.25342666	24.83092556	81.95603634	0.002881364	0.001798298	85.41249	0.319497144	6599	6552	11693	11693	LGN Exc IL15RA	Glutamatergic	NA	NA	NA
678	SM-GE67B_S051_E1-50	5	M	#90caf9	Glut	#00ADEE	2	Macaque	#939598	1	7	Q17.27.002	Macaque LGN Magnocellular	M	2.3 yrs	Macaca nemestrina	#123466	MC	M_M	4	R8S4-180307	F1S4_180202_400	F1S4_180202_400_C01	Nuclei	NeuN-positive	1040194	12.09101379	0.002211126	0.001538175	0.002211126	0.000865223	0	0	55.57396024	22.58588302	82.075459	0.003061929	0.001651615	85.65084975	0.325782814	7392	7315	12120	12120	LGN Exc IL15RA	Glutamatergic	NA	NA	NA
679	SM-GE67B_S052_E1-50	5	M	#90caf9	Glut	#00ADEE	2	Macaque	#939598	1	7	Q17.27.002	Macaque LGN Magnocellular	M	2.3 yrs	Macaca nemestrina	#123466	MC	M_M	4	R8S4-180307	F1S4_180202_400	F1S4_180202_400_D01	Nuclei	NeuN-positive	983862	10.31018578	0.002236086	0.001219683	0.002236086	0.000609842	0	0	54.59973045	24.4068782	81.09989003	0.00380033	0.002433268	84.60973185	0.330572443	6119	6095	11510	11510	LGN Exc IL15RA	Glutamatergic	NA	NA	NA
680	SM-GE67B_S053_E1-50	5	M	#90caf9	Glut	#00ADEE	2	Macaque	#939598	1	7	Q17.27.002	Macaque LGN Magnocellular	M	2.3 yrs	Macaca nemestrina	#123466	MC	M_M	4	R8S4-180307	F1S4_180202_400	F1S4_180202_400_E01	Nuclei	NeuN-positive	813216	11.72578995	0.000737811	0.000491874	0.000614843	0.000122969	0	0.000245937	55.66171841	23.51970448	82.49382698	0.002509788	0.001687129	85.88173376	0.315920521	7530	7507	12153	12153	LGN Exc IL15RA	Glutamatergic	NA	NA	NA
681	SM-GE67B_S054_E1-50	10	Low Quality	#444444	Low Quality	#000000	0	Macaque	#939598	1	10	Q17.27.002	Macaque LGN Magnocellular	M	2.3 yrs	Macaca nemestrina	#123466	MC	Low Quality_M	NA	R8S4-180307	F1S4_180202_400	F1S4_180202_400_F01	Nuclei	NeuN-positive	705145	5.151990016	0.003687185	0.000425444	0.00354537	0.000141815	0	0	8.318005517	32.49813868	23.80446575	0.055024144	0.03356331	38.41635408	0.816932043	1241	1241	5569	5569	NA	NA	NA	NA	NA
682	SM-GE67B_S055_E1-50	3	GABA3	#FF88AD	GABA	#f02864	1	Macaque	#939598	1	1	Q17.27.002	Macaque LGN Magnocellular	M	2.3 yrs	Macaca nemestrina	#123466	MC	GABA3_M	3	R8S4-180307	F1S4_180202_400	F1S4_180202_400_G01	Nuclei	NeuN-positive	890215	13.30970608	0.000224665	0	0.000224665	0	0	0	52.72670085	20.13592222	78.24637868	0.011726381	0.019834534	83.87142432	0.357506774	2735	2694	7741	7741	LGN Inh DSEL	GABAergic	NA	NA	NA
683	SM-GE67B_S056_E1-50	5	M	#90caf9	Glut	#00ADEE	2	Macaque	#939598	1	7	Q17.27.002	Macaque LGN Magnocellular	M	2.3 yrs	Macaca nemestrina	#123466	MC	M_M	4	R8S4-180307	F1S4_180202_400	F1S4_180202_400_H01	Nuclei	NeuN-positive	983715	11.70115328	0.001728143	0.000508277	0.001728143	0.000203311	0	0	54.62252787	23.79825458	81.01513142	0.003970662	0.002882949	84.69780373	0.326239007	7196	7139	12018	12018	LGN Exc IL15RA	Glutamatergic	NA	NA	NA
684	SM-GE67B_S057_E1-50	5	M	#90caf9	Glut	#00ADEE	2	Macaque	#939598	1	7	Q17.27.002	Macaque LGN Magnocellular	M	2.3 yrs	Macaca nemestrina	#123466	MC	M_M	4	R8S4-180307	F1S4_180202_401	F1S4_180202_401_A01	Nuclei	NeuN-positive	1030994	12.98494463	0.004267726	0.000484969	0.004267726	0.000193988	0	0.000193988	51.68846763	23.50207664	79.1306254	0.00732109	0.001773046	82.81561289	0.337746477	7900	7828	12665	12665	LGN Exc IL15RA	Glutamatergic	NA	NA	NA
685	SM-GE67B_S058_E1-50	6	P	#0d47a1	Glut	#00ADEE	2	Macaque	#939598	1	8	Q17.27.002	Macaque LGN Magnocellular	M	2.3 yrs	Macaca nemestrina	#123466	MC	P_M	0	R8S4-180307	F1S4_180202_401	F1S4_180202_401_B01	Nuclei	NeuN-positive	938818	12.47153335	0.002023821	0.001171686	0.002023821	0.000426068	0	0	53.66822962	23.87672584	80.52189029	0.003676964	0.002136729	84.30356043	0.339374885	5880	5829	11072	11072	LGN Exc IL15RA	Glutamatergic	NA	NA	NA
686	SM-GE67B_S059_E1-50	5	M	#90caf9	Glut	#00ADEE	2	Macaque	#939598	1	7	Q17.27.002	Macaque LGN Magnocellular	M	2.3 yrs	Macaca nemestrina	#123466	MC	M_M	4	R8S4-180307	F1S4_180202_401	F1S4_180202_401_C01	Nuclei	NeuN-positive	972563	10.10536078	0.006786193	0.000308463	0.006786193	0.000205642	0	0.000205642	58.46202251	21.74450396	82.96675897	0.002780283	0.002154102	86.00645922	0.30604801	7296	7265	12249	12249	LGN Exc IL15RA	Glutamatergic	NA	NA	NA
687	SM-GE67B_S060_E1-50	7	K1	#1e633b	Glut	#00ADEE	2	Macaque	#939598	1	5	Q17.27.002	Macaque LGN Magnocellular	M	2.3 yrs	Macaca nemestrina	#123466	MC	K1_M	1	R8S4-180307	F1S4_180202_401	F1S4_180202_401_D01	Nuclei	NeuN-positive	1017326	11.2785872	0.00127786	0.000884672	0.00127786	9.83E-05	0	0	56.82436112	22.42565313	81.43063286	0.003618309	0.002232323	85.14271728	0.322221053	6103	6052	11074	11074	LGN Exc PRKCG SYNDIG1L	Glutamatergic	NA	NA	NA
688	SM-GE67B_S061_E1-50	5	M	#90caf9	Glut	#00ADEE	2	Macaque	#939598	1	7	Q17.27.002	Macaque LGN Magnocellular	M	2.3 yrs	Macaca nemestrina	#123466	MC	M_M	4	R8S4-180307	F1S4_180202_401	F1S4_180202_401_E01	Nuclei	NeuN-positive	949644	12.94400849	0.002843171	0.000210605	0.002843171	0.000105303	0	0	52.65710098	24.61238106	81.35322289	0.003045352	0.002360885	84.93951418	0.325804287	7185	7122	12125	12125	LGN Exc IL15RA	Glutamatergic	NA	NA	NA
689	SM-GE67B_S062_E1-50	6	P	#0d47a1	Glut	#00ADEE	2	Macaque	#939598	1	8	Q17.27.002	Macaque LGN Magnocellular	M	2.3 yrs	Macaca nemestrina	#123466	MC	P_M	4	R8S4-180307	F1S4_180202_401	F1S4_180202_401_F01	Nuclei	NeuN-positive	922841	12.22832536	0.004009358	0.00108361	0.004009358	0.000758527	0	0	54.68255095	23.60406614	81.91909549	0.003163058	0.001954833	85.36205045	0.318662167	6712	6667	11511	11511	LGN Exc IL15RA	Glutamatergic	NA	NA	NA
690	SM-GE67B_S063_E1-50	10	Low Quality	#444444	Low Quality	#000000	0	Macaque	#939598	1	10	Q17.27.002	Macaque LGN Magnocellular	M	2.3 yrs	Macaca nemestrina	#123466	MC	Low Quality_M	NA	R8S4-180307	F1S4_180202_401	F1S4_180202_401_G01	Nuclei	NeuN-positive	892655	22.44988265	0.018820261	0.000112025	0.018820261	0	0	0	27.47366004	31.79078143	63.32670517	0.018891957	0.015994981	72.44725006	0.515746606	3608	3411	9175	9175	NA	NA	NA	NA	NA
691	SM-GE67B_S064_E1-50	6	P	#0d47a1	Glut	#00ADEE	2	Macaque	#939598	1	8	Q17.27.002	Macaque LGN Magnocellular	M	2.3 yrs	Macaca nemestrina	#123466	MC	P_M	4	R8S4-180307	F1S4_180202_401	F1S4_180202_401_H01	Nuclei	NeuN-positive	1003615	11.95677625	0.000398559	0.001096038	0.000398559	0.000298919	0	0	55.57519567	23.36134872	81.92673485	0.003305052	0.002336553	85.45039682	0.314196439	6875	6808	11830	11830	LGN Exc IL15RA	Glutamatergic	NA	NA	NA
692	SM-GE67B_S065_E1-50	2	GABA2	#DD6091	GABA	#f02864	1	Macaque	#939598	1	2	Q17.27.002	Macaque LGN Magnocellular	M	2.3 yrs	Macaca nemestrina	#123466	MC	GABA2_M	6	R8S4-180307	F1S4_180202_402	F1S4_180202_402_A01	Nuclei	NeuN-positive	990519	9.975881331	0.000807657	0.000403829	0.000807657	0.000403829	0	0	59.65488799	21.52427162	83.06483773	0.003658688	0.002773294	86.43943226	0.313131917	5671	5641	10764	10764	LGN Inh DFNB31	GABAergic	NA	NA	NA
693	SM-GE67B_S066_E1-50	5	M	#90caf9	Glut	#00ADEE	2	Macaque	#939598	1	7	Q17.27.002	Macaque LGN Magnocellular	M	2.3 yrs	Macaca nemestrina	#123466	MC	M_M	0	R8S4-180307	F1S4_180202_402	F1S4_180202_402_B01	Nuclei	NeuN-positive	948623	10.47170478	0.00442747	0.000948744	0.00442747	0.000737912	0	0	57.06397589	23.32770764	82.56230347	0.003107662	0.002319151	85.9736692	0.313742457	6290	6259	11447	11447	LGN Exc IL15RA	Glutamatergic	NA	NA	NA
694	SM-GE67B_S067_E1-50	5	M	#90caf9	Glut	#00ADEE	2	Macaque	#939598	1	7	Q17.27.002	Macaque LGN Magnocellular	M	2.3 yrs	Macaca nemestrina	#123466	MC	M_M	4	R8S4-180307	F1S4_180202_402	F1S4_180202_402_C01	Nuclei	NeuN-positive	1008831	11.59827563	0.005154481	9.91E-05	0.005154481	0	0	0	54.60230703	23.84353772	80.31335278	0.00403239	0.002453335	84.18962145	0.33298322	6283	6220	11661	11661	LGN Exc IL15RA	Glutamatergic	NA	NA	NA
695	SM-GE67B_S068_E1-50	7	K1	#1e633b	Glut	#00ADEE	2	Macaque	#939598	1	5	Q17.27.002	Macaque LGN Magnocellular	M	2.3 yrs	Macaca nemestrina	#123466	MC	K1_M	1	R8S4-180307	F1S4_180202_402	F1S4_180202_402_D01	Nuclei	NeuN-positive	854576	11.53964071	0.00081912	0.000351051	0.00081912	0.000234034	0	0	55.35400011	23.60960289	81.18365131	0.003621679	0.003345519	84.9623673	0.31853157	5880	5851	11095	11095	LGN Exc PRKCG SYNDIG1L	Glutamatergic	NA	NA	NA
696	SM-GE67B_S069_E1-50	5	M	#90caf9	Glut	#00ADEE	2	Macaque	#939598	1	7	Q17.27.002	Macaque LGN Magnocellular	M	2.3 yrs	Macaca nemestrina	#123466	MC	M_M	4	R8S4-180307	F1S4_180202_402	F1S4_180202_402_E01	Nuclei	NeuN-positive	947082	12.68274553	0.005173786	0.000211175	0.005173786	0.000105587	0	0.0008447	50.20209443	25.53612042	77.23956321	0.005345894	0.003278491	81.78890529	0.366171386	5689	5620	11379	11379	LGN Exc IL15RA	Glutamatergic	NA	NA	NA
697	SM-GE67B_S070_E1-50	7	K1	#1e633b	Glut	#00ADEE	2	Macaque	#939598	1	5	Q17.27.002	Macaque LGN Magnocellular	M	2.3 yrs	Macaca nemestrina	#123466	MC	K1_M	1	R8S4-180307	F1S4_180202_402	F1S4_180202_402_F01	Nuclei	NeuN-positive	931496	14.60983193	0.000429417	0.000322063	0.000429417	0.000107354	0	0	54.01397322	21.50164896	81.75075363	0.002993035	0.002508867	85.26434896	0.315575782	6623	6549	11443	11443	LGN Exc PRKCG SYNDIG1L	Glutamatergic	NA	NA	NA
698	SM-GE67B_S071_E1-50	7	K1	#1e633b	Glut	#00ADEE	2	Macaque	#939598	1	5	Q17.27.002	Macaque LGN Magnocellular	M	2.3 yrs	Macaca nemestrina	#123466	MC	K1_M	0	R8S4-180307	F1S4_180202_402	F1S4_180202_402_G01	Nuclei	NeuN-positive	1053832	12.87947225	0.000948918	0.000569351	0.000948918	0.000284675	0	0	53.28610253	25.20487136	82.229046	0.002698722	0.001741264	85.96816191	0.319410912	7185	7094	12209	12209	LGN Exc PRKCG SYNDIG1L	Glutamatergic	NA	NA	NA
699	SM-GE67B_S072_E1-50	5	M	#90caf9	Glut	#00ADEE	2	Macaque	#939598	1	7	Q17.27.002	Macaque LGN Magnocellular	M	2.3 yrs	Macaca nemestrina	#123466	MC	M_M	4	R8S4-180307	F1S4_180202_402	F1S4_180202_402_H01	Nuclei	NeuN-positive	1016524	15.08021454	0.002557736	0	0.002557736	0	0	0	51.85091547	23.6372186	81.12223617	0.003618213	0.003242422	84.935427	0.320085128	7236	7125	11900	11900	LGN Exc IL15RA	Glutamatergic	NA	NA	NA
700	SM-GE67B_S073_E1-50	3	GABA3	#FF88AD	GABA	#f02864	1	Macaque	#939598	1	1	Q17.27.002	Macaque LGN Parvocellular	M	2.3 yrs	Macaca nemestrina	#FF7F00	PC	GABA3_M	3	R8S4-180307	F1S4_180202_425	F1S4_180202_425_A01	Nuclei	NeuN-positive	974891	15.57640803	0.00092318	0.000205151	0.00092318	0	0	0	52.79379951	23.48211236	82.28807118	0.004245603	0.002906992	86.11065237	0.326998377	5900	5790	10651	10651	LGN Inh DSEL	GABAergic	NA	NA	NA
701	SM-GE67B_S074_E1-50	6	P	#0d47a1	Glut	#00ADEE	2	Macaque	#939598	1	8	Q17.27.002	Macaque LGN Parvocellular	M	2.3 yrs	Macaca nemestrina	#FF7F00	PC	P_M	2	R8S4-180307	F1S4_180202_425	F1S4_180202_425_B01	Nuclei	NeuN-positive	960919	13.71634862	0.001977274	0.000312201	0.001977274	0	0	0	52.3991096	23.94291298	79.93337628	0.003599679	0.002745289	84.0273738	0.332745138	5837	5759	11027	11027	LGN Exc IL15RA	Glutamatergic	NA	NA	NA
702	SM-GE67B_S075_E1-50	6	P	#0d47a1	Glut	#00ADEE	2	Macaque	#939598	1	8	Q17.27.002	Macaque LGN Parvocellular	M	2.3 yrs	Macaca nemestrina	#FF7F00	PC	P_M	2	R8S4-180307	F1S4_180202_425	F1S4_180202_425_C01	Nuclei	NeuN-positive	1036182	12.75538467	0.001351114	0.001158098	0.001351114	0.000289524	0	0	54.92172225	22.88043992	81.3939057	0.003653798	0.001851026	85.23666692	0.321190027	5952	5861	11175	11175	LGN Exc IL15RA	Glutamatergic	NA	NA	NA
703	SM-GE67B_S076_E1-50	5	M	#90caf9	Glut	#00ADEE	2	Macaque	#939598	1	7	Q17.27.002	Macaque LGN Parvocellular	M	2.3 yrs	Macaca nemestrina	#FF7F00	PC	M_M	0	R8S4-180307	F1S4_180202_425	F1S4_180202_425_D01	Nuclei	NeuN-positive	948060	13.76347489	0.0014767	0.000632871	0.001371221	0.000421914	0	0	51.59494125	25.22614602	81.06913065	0.003397464	0.001686602	84.94483472	0.331674415	6885	6812	11763	11763	LGN Exc IL15RA	Glutamatergic	NA	NA	NA
704	SM-GE67B_S077_E1-50	6	P	#0d47a1	Glut	#00ADEE	2	Macaque	#939598	1	8	Q17.27.002	Macaque LGN Parvocellular	M	2.3 yrs	Macaca nemestrina	#FF7F00	PC	P_M	2	R8S4-180307	F1S4_180202_425	F1S4_180202_425_E01	Nuclei	NeuN-positive	235115	10.49486422	0.001701295	0	0.001701295	0	0	0	52.0311337	21.85866491	77.29409013	0.019841354	0.031376135	83.44001871	0.369594134	3180	3180	7072	7072	LGN Exc IL15RA	Glutamatergic	NA	NA	NA
705	SM-GE67B_S078_E1-50	10	Low Quality	#444444	Low Quality	#000000	0	Macaque	#939598	1	10	Q17.27.002	Macaque LGN Parvocellular	M	2.3 yrs	Macaca nemestrina	#FF7F00	PC	Low Quality_M	NA	R8S4-180307	F1S4_180202_425	F1S4_180202_425_F01	Nuclei	NeuN-positive	822588	7.178806401	0.001945081	0.001580378	0.001945081	0.001580378	0	0	5.029370718	16.18781212	17.78496647	0.051605421	0.074221846	32.29064854	0.842695807	1407	1398	4804	4804	NA	NA	NA	NA	NA
706	SM-GE67B_S079_E1-50	2	GABA2	#DD6091	GABA	#f02864	1	Macaque	#939598	1	2	Q17.27.002	Macaque LGN Parvocellular	M	2.3 yrs	Macaca nemestrina	#FF7F00	PC	GABA2_M	6	R8S4-180307	F1S4_180202_425	F1S4_180202_425_G01	Nuclei	NeuN-positive	867972	18.41430369	0.0010369	0.000460844	0.0010369	0.000460844	0	0	50.20784081	23.14394934	82.74506551	0.004321568	0.002451692	86.579521	0.327040591	6289	6176	10656	10656	LGN Inh DFNB31	GABAergic	NA	NA	NA
707	SM-GE67B_S080_E1-50	6	P	#0d47a1	Glut	#00ADEE	2	Macaque	#939598	1	8	Q17.27.002	Macaque LGN Parvocellular	M	2.3 yrs	Macaca nemestrina	#FF7F00	PC	P_M	4	R8S4-180307	F1S4_180202_425	F1S4_180202_425_H01	Nuclei	NeuN-positive	1039488	11.43466784	0.002020225	0.000865811	0.002020225	0.000481006	0	0.000288604	53.0532339	24.56613256	79.93781554	0.004433914	0.003019756	84.01222525	0.33451561	6566	6495	11876	11876	LGN Exc IL15RA	Glutamatergic	NA	NA	NA
708	SM-GE67B_S081_E1-50	6	P	#0d47a1	Glut	#00ADEE	2	Macaque	#939598	1	8	Q17.27.002	Macaque LGN Parvocellular	M	2.3 yrs	Macaca nemestrina	#FF7F00	PC	P_M	2	R8S4-180307	F1S4_180202_426	F1S4_180202_426_A01	Nuclei	NeuN-positive	1090086	12.24857488	0.002201661	0.000366944	0.002201661	0.000275208	0	0.000825623	52.1301989	21.58719587	77.6125003	0.005603228	0.007128795	81.61778062	0.344412913	5682	5590	11186	11186	LGN Exc IL15RA	Glutamatergic	NA	NA	NA
709	SM-GE67B_S082_E1-50	6	P	#0d47a1	Glut	#00ADEE	2	Macaque	#939598	1	8	Q17.27.002	Macaque LGN Parvocellular	M	2.3 yrs	Macaca nemestrina	#FF7F00	PC	P_M	2	R8S4-180307	F1S4_180202_426	F1S4_180202_426_B01	Nuclei	NeuN-positive	1068893	13.50546781	0.001309766	0.000561328	0.001309766	0.000374219	0	0	52.78751007	23.0421567	80.31814223	0.004932206	0.003115373	84.15744139	0.331770037	5958	5855	11003	11003	LGN Exc IL15RA	Glutamatergic	NA	NA	NA
710	SM-GE67B_S083_E1-50	5	M	#90caf9	Glut	#00ADEE	2	Macaque	#939598	1	7	Q17.27.002	Macaque LGN Parvocellular	M	2.3 yrs	Macaca nemestrina	#FF7F00	PC	M_M	4	R8S4-180307	F1S4_180202_426	F1S4_180202_426_C01	Nuclei	NeuN-positive	1024972	12.72142068	0.004390364	0.000390255	0.004390364	0.000390255	0	0	54.43963347	23.66093903	81.43988324	0.003270333	0.001317109	85.39052774	0.325439237	6828	6742	11710	11710	LGN Exc IL15RA	Glutamatergic	NA	NA	NA
711	SM-GE67B_S084_E1-50	6	P	#0d47a1	Glut	#00ADEE	2	Macaque	#939598	1	8	Q17.27.002	Macaque LGN Parvocellular	M	2.3 yrs	Macaca nemestrina	#FF7F00	PC	P_M	2	R8S4-180307	F1S4_180202_426	F1S4_180202_426_D01	Nuclei	NeuN-positive	968094	14.17961479	0.000826366	0.00072307	0.00072307	0.000516479	0	0.000103296	53.35607906	23.23503709	81.59331635	0.004805318	0.003034829	85.73754202	0.331788588	5162	5090	10507	10507	LGN Exc IL15RA	Glutamatergic	NA	NA	NA
712	SM-GE67B_S085_E1-50	6	P	#0d47a1	Glut	#00ADEE	2	Macaque	#939598	1	8	Q17.27.002	Macaque LGN Parvocellular	M	2.3 yrs	Macaca nemestrina	#FF7F00	PC	P_M	2	R8S4-180307	F1S4_180202_426	F1S4_180202_426_E01	Nuclei	NeuN-positive	888157	15.7636544	0.001576298	0.002589632	0.001576298	0.001801483	0	0.001125927	53.97851956	21.75786488	83.37974029	0.002981455	0.00185215	86.66305619	0.311211987	6316	6222	10754	10754	LGN Exc IL15RA	Glutamatergic	NA	NA	NA
713	SM-GE67B_S086_E1-50	6	P	#0d47a1	Glut	#00ADEE	2	Macaque	#939598	1	8	Q17.27.002	Macaque LGN Parvocellular	M	2.3 yrs	Macaca nemestrina	#FF7F00	PC	P_M	2	R8S4-180307	F1S4_180202_426	F1S4_180202_426_F01	Nuclei	NeuN-positive	975791	12.75918716	0.0021521	0.000717367	0.0021521	0.000717367	0	0	53.89412282	22.96854552	80.68777023	0.00476434	0.003294763	84.45384309	0.330031569	6429	6354	11504	11504	LGN Exc IL15RA	Glutamatergic	NA	NA	NA
714	SM-GE67B_S087_E1-50	5	M	#90caf9	Glut	#00ADEE	2	Macaque	#939598	1	7	Q17.27.002	Macaque LGN Parvocellular	M	2.3 yrs	Macaca nemestrina	#FF7F00	PC	M_M	4	R8S4-180307	F1S4_180202_426	F1S4_180202_426_G01	Nuclei	NeuN-positive	915735	16.4672094	0.005787701	0.001965634	0.005678499	0.000873615	0	0	50.54584569	23.22713449	81.3060547	0.004299279	0.002491987	85.09121089	0.329852524	7017	6899	11329	11329	LGN Exc IL15RA	Glutamatergic	NA	NA	NA
715	SM-GE67B_S088_E1-50	6	P	#0d47a1	Glut	#00ADEE	2	Macaque	#939598	1	8	Q17.27.002	Macaque LGN Parvocellular	M	2.3 yrs	Macaca nemestrina	#FF7F00	PC	P_M	2	R8S4-180307	F1S4_180202_426	F1S4_180202_426_H01	Nuclei	NeuN-positive	525715	15.67921783	0.002853257	0.00266304	0.002853257	0.000760869	0	0	52.18778235	20.74793377	81.15081365	0.007663848	0.009090477	85.09743873	0.325191634	5030	5013	9076	9076	LGN Exc IL15RA	Glutamatergic	NA	NA	NA
716	SM-GE67B_S089_E1-50	6	P	#0d47a1	Glut	#00ADEE	2	Macaque	#939598	1	8	Q17.27.002	Macaque LGN Parvocellular	M	2.3 yrs	Macaca nemestrina	#FF7F00	PC	P_M	2	R8S4-180307	F1S4_180202_427	F1S4_180202_427_A01	Nuclei	NeuN-positive	1009223	12.89625781	0.001882636	0.000297258	0.001882636	0	0	0	53.79851628	22.82795775	79.94556208	0.003943628	0.002824946	83.85054641	0.331006872	5959	5869	11012	11012	LGN Exc IL15RA	Glutamatergic	NA	NA	NA
717	SM-GE67B_S090_E1-50	6	P	#0d47a1	Glut	#00ADEE	2	Macaque	#939598	1	8	Q17.27.002	Macaque LGN Parvocellular	M	2.3 yrs	Macaca nemestrina	#FF7F00	PC	P_M	2	R8S4-180307	F1S4_180202_427	F1S4_180202_427_B01	Nuclei	NeuN-positive	1054019	13.17167907	0.000853875	0.000853875	0.000853875	0.000284625	0	9.49E-05	52.28321311	23.11732521	79.60672436	0.006328159	0.003163131	83.4735427	0.33773269	5813	5731	10881	10881	LGN Exc IL15RA	Glutamatergic	NA	NA	NA
718	SM-GE67B_S091_E1-50	7	K1	#1e633b	Glut	#00ADEE	2	Macaque	#939598	1	5	Q17.27.002	Macaque LGN Parvocellular	M	2.3 yrs	Macaca nemestrina	#FF7F00	PC	K1_M	7	R8S4-180307	F1S4_180202_427	F1S4_180202_427_C01	Nuclei	NeuN-positive	941886	15.97369533	0.00116787	0.00074319	0.00116787	0	0	0	49.43921027	23.42905617	79.54391508	0.004203269	0.005533578	83.74782086	0.353010122	6356	6250	10762	10762	LGN Exc PRKCG SYNDIG1L	Glutamatergic	NA	NA	NA
719	SM-GE67B_S092_E1-50	10	Low Quality	#444444	Low Quality	#000000	0	Macaque	#939598	1	10	Q17.27.002	Macaque LGN Parvocellular	M	2.3 yrs	Macaca nemestrina	#FF7F00	PC	Low Quality_M	NA	R8S4-180307	F1S4_180202_427	F1S4_180202_427_D01	Nuclei	NeuN-positive	930409	15.1511862	0.002149592	0.00010748	0.002149592	0.00010748	0	0	50.66524507	23.31157588	80.00545996	0.004168059	0.005946847	84.16954264	0.345299962	5991	5896	10942	10942	LGN Exc IL15RA	Glutamatergic	NA	NA	NA
720	SM-GE67B_S093_E1-50	6	P	#0d47a1	Glut	#00ADEE	2	Macaque	#939598	1	8	Q17.27.002	Macaque LGN Parvocellular	M	2.3 yrs	Macaca nemestrina	#FF7F00	PC	P_M	2	R8S4-180307	F1S4_180202_427	F1S4_180202_427_E01	Nuclei	NeuN-positive	903279	7.666402075	0.00099637	0.00099637	0.00099637	0.000885662	0	0	29.77651423	13.46837467	45.76647968	0.06163212	0.001671687	49.2195656	0.597056248	5106	5095	9482	9482	NA	NA	NA	NA	NA
721	SM-GE67B_S094_E1-50	6	P	#0d47a1	Glut	#00ADEE	2	Macaque	#939598	1	8	Q17.27.002	Macaque LGN Parvocellular	M	2.3 yrs	Macaca nemestrina	#FF7F00	PC	P_M	2	R8S4-180307	F1S4_180202_427	F1S4_180202_427_F01	Nuclei	NeuN-positive	973241	13.85237572	0.001232994	0.001541242	0.001232994	0.001438493	0	0	53.87976873	22.08990373	81.08895947	0.004358633	0.003013642	84.85554965	0.327734061	5542	5466	10500	10500	LGN Exc IL15RA	Glutamatergic	NA	NA	NA
722	SM-GE67B_S095_E1-50	6	P	#0d47a1	Glut	#00ADEE	2	Macaque	#939598	1	8	Q17.27.002	Macaque LGN Parvocellular	M	2.3 yrs	Macaca nemestrina	#FF7F00	PC	P_M	2	R8S4-180307	F1S4_180202_427	F1S4_180202_427_G01	Nuclei	NeuN-positive	890542	13.25552304	0.001347494	0	0.001347494	0	0	0	53.01614073	23.60090821	80.91218606	0.003950403	0.002694988	84.7837609	0.336489526	5859	5789	10664	10664	LGN Exc IL15RA	Glutamatergic	NA	NA	NA
723	SM-GE67B_S096_E1-50	6	P	#0d47a1	Glut	#00ADEE	2	Macaque	#939598	1	8	Q17.27.002	Macaque LGN Parvocellular	M	2.3 yrs	Macaca nemestrina	#FF7F00	PC	P_M	2	R8S4-180307	F1S4_180202_427	F1S4_180202_427_H01	Nuclei	NeuN-positive	958876	14.91798731	0.007925947	0.00083431	0.007925947	0.00083431	0	0	50.70812076	22.17982304	78.3602885	0.005183152	0.004259153	82.49314823	0.350536014	4987	4914	10154	10154	LGN Exc IL15RA	Glutamatergic	NA	NA	NA
724	SM-GE67B_S105_E1-50	7	K1	#1e633b	Glut	#00ADEE	2	Macaque	#939598	1	5	Q17.27.002	Macaque LGN Magnocellular	M	2.3 yrs	Macaca nemestrina	#123466	MC	K1_M	1	R8S4-180307	F1S4_180202_403	F1S4_180202_403_A01	Nuclei	NeuN-positive	1087524	11.39551863	0.00091952	0.00045976	0.00091952	0.000275856	0	0	54.14749468	22.60667351	78.00885314	0.006398939	0.007760748	82.69224403	0.327723743	4586	4519	10292	10292	LGN Exc PRKCG SYNDIG1L	Glutamatergic	NA	NA	NA
725	SM-GE67B_S106_E1-50	2	GABA2	#DD6091	GABA	#f02864	1	Macaque	#939598	1	2	Q17.27.002	Macaque LGN Magnocellular	M	2.3 yrs	Macaca nemestrina	#123466	MC	GABA2_M	6	R8S4-180307	F1S4_180202_403	F1S4_180202_403_B01	Nuclei	NeuN-positive	579082	10.52286205	0.000518061	0.000690748	0.000518061	0.000518061	0	0	59.25274832	20.53595173	82.13189151	0.009820716	0.012200345	86.53489489	0.328139097	4769	4768	9221	9221	LGN Inh DFNB31	GABAergic	NA	NA	NA
726	SM-GE67B_S107_E1-50	5	M	#90caf9	Glut	#00ADEE	2	Macaque	#939598	1	7	Q17.27.002	Macaque LGN Magnocellular	M	2.3 yrs	Macaca nemestrina	#123466	MC	M_M	4	R8S4-180307	F1S4_180202_403	F1S4_180202_403_C01	Nuclei	NeuN-positive	1247135	12.38430483	0.002245146	0.000481103	0.002245146	0.000240551	0	0.000400919	53.73644393	24.70919347	81.74279448	0.003002883	0.001652588	85.4100799	0.309367405	8382	8237	13293	13293	LGN Exc IL15RA	Glutamatergic	NA	NA	NA
727	SM-GE67B_S108_E1-50	5	M	#90caf9	Glut	#00ADEE	2	Macaque	#939598	1	7	Q17.27.002	Macaque LGN Magnocellular	M	2.3 yrs	Macaca nemestrina	#123466	MC	M_M	4	R8S4-180307	F1S4_180202_403	F1S4_180202_403_D01	Nuclei	NeuN-positive	1062854	11.23889076	0.002634416	0.000564518	0.002634416	0.000188173	0	0	55.56558097	23.86386089	81.72213681	0.003240332	0.002010624	85.33966095	0.314241505	7000	6949	12058	12058	LGN Exc IL15RA	Glutamatergic	NA	NA	NA
728	SM-GE67B_S109_E1-50	7	K1	#1e633b	Glut	#00ADEE	2	Macaque	#939598	1	5	Q17.27.002	Macaque LGN Magnocellular	M	2.3 yrs	Macaca nemestrina	#123466	MC	K1_M	1	R8S4-180307	F1S4_180202_403	F1S4_180202_403_E01	Nuclei	NeuN-positive	1168619	10.66190093	0.000684569	0.000256713	0.000684569	0.000171142	0	0	57.50265912	20.90090954	80.17489019	0.004868139	0.002403692	83.8680528	0.320754094	5352	5300	10897	10897	LGN Exc PRKCG SYNDIG1L	Glutamatergic	NA	NA	NA
729	SM-GE67B_S110_E1-50	6	P	#0d47a1	Glut	#00ADEE	2	Macaque	#939598	1	8	Q17.27.002	Macaque LGN Magnocellular	M	2.3 yrs	Macaca nemestrina	#123466	MC	P_M	0	R8S4-180307	F1S4_180202_403	F1S4_180202_403_F01	Nuclei	NeuN-positive	882330	8.832976324	0.002833407	0.00090669	0.002833407	0.000453345	0	0.000340009	51.12214251	19.47502635	72.05558011	0.003998504	0.004584453	75.4153208	0.37590839	5693	5676	10759	10759	LGN Exc IL15RA	Glutamatergic	NA	NA	NA
730	SM-GE67B_S111_E1-50	5	M	#90caf9	Glut	#00ADEE	2	Macaque	#939598	1	7	Q17.27.002	Macaque LGN Magnocellular	M	2.3 yrs	Macaca nemestrina	#123466	MC	M_M	4	R8S4-180307	F1S4_180202_403	F1S4_180202_403_G01	Nuclei	NeuN-positive	1171340	12.16598084	0.004610105	8.54E-05	0.004610105	8.54E-05	0	0	53.34002083	24.71921048	81.34939471	0.004154217	0.00280448	85.14129117	0.322769372	7285	7178	12459	12459	LGN Exc IL15RA	Glutamatergic	NA	NA	NA
731	SM-GE67B_S112_E1-50	5	M	#90caf9	Glut	#00ADEE	2	Macaque	#939598	1	7	Q17.27.002	Macaque LGN Magnocellular	M	2.3 yrs	Macaca nemestrina	#123466	MC	M_M	4	R8S4-180307	F1S4_180202_403	F1S4_180202_403_H01	Nuclei	NeuN-positive	1151889	12.93345105	0.003906626	0.000260442	0.003906626	0.000173628	0	0	50.00794347	26.85727531	79.02419417	0.004995273	0.003860615	83.47028229	0.342488265	6492	6382	11942	11942	LGN Exc IL15RA	Glutamatergic	NA	NA	NA
732	SM-GE67B_S113_E1-50	7	K1	#1e633b	Glut	#00ADEE	2	Macaque	#939598	1	5	Q17.27.002	Macaque LGN Magnocellular	M	2.3 yrs	Macaca nemestrina	#123466	MC	K1_M	1	R8S4-180307	F1S4_180202_404	F1S4_180202_404_A01	Nuclei	NeuN-positive	990959	9.974681092	0.001513685	0.000201825	0.001513685	0.000201825	0	0	53.17011097	21.83198296	75.79476043	0.009768315	0.006339314	80.1853558	0.362726336	3766	3740	9360	9360	LGN Exc PRKCG SYNDIG1L	Glutamatergic	NA	NA	NA
733	SM-GE67B_S114_E1-50	10	Low Quality	#444444	Low Quality	#000000	0	Macaque	#939598	1	10	Q17.27.002	Macaque LGN Magnocellular	M	2.3 yrs	Macaca nemestrina	#123466	MC	Low Quality_M	NA	R8S4-180307	F1S4_180202_404	F1S4_180202_404_B01	Nuclei	NeuN-positive	813012	19.42197655	0.051044757	0.000368998	0.051044757	0.000122999	0	0	7.66175653	22.15121056	34.70170182	0.041064585	0.033914629	45.81605192	0.714297965	2808	2679	7343	7343	NA	NA	NA	NA	NA
734	SM-GE67B_S115_E1-50	7	K1	#1e633b	Glut	#00ADEE	2	Macaque	#939598	1	5	Q17.27.002	Macaque LGN Magnocellular	M	2.3 yrs	Macaca nemestrina	#123466	MC	K1_M	1	R8S4-180307	F1S4_180202_404	F1S4_180202_404_C01	Nuclei	NeuN-positive	871103	11.32747792	0.00229594	0.001492361	0.00229594	0.000918376	0	0	57.1177002	22.123331	81.97423267	0.004109732	0.002099637	85.4289332	0.314998822	6113	6087	10938	10938	LGN Exc PRKCG SYNDIG1L	Glutamatergic	NA	NA	NA
735	SM-GE67B_S116_E1-50	5	M	#90caf9	Glut	#00ADEE	2	Macaque	#939598	1	7	Q17.27.002	Macaque LGN Magnocellular	M	2.3 yrs	Macaca nemestrina	#123466	MC	M_M	4	R8S4-180307	F1S4_180202_404	F1S4_180202_404_D01	Nuclei	NeuN-positive	1023339	13.5239642	0.002540703	0.000684035	0.002540703	0.000195439	0	0	53.77690091	23.21801475	81.09052816	0.003214966	0.002669692	84.89102829	0.311172476	7548	7455	12321	12321	LGN Exc IL15RA	Glutamatergic	NA	NA	NA
736	SM-GE67B_S117_E1-50	5	M	#90caf9	Glut	#00ADEE	2	Macaque	#939598	1	7	Q17.27.002	Macaque LGN Magnocellular	M	2.3 yrs	Macaca nemestrina	#123466	MC	M_M	4	R8S4-180307	F1S4_180202_404	F1S4_180202_404_E01	Nuclei	NeuN-positive	1035390	10.78608061	0.003959861	0.000193164	0.003959861	0.000193164	0	0	51.21055834	27.28092796	78.47130067	0.00475473	0.001947092	82.81323946	0.342248	6706	6652	12823	12823	LGN Exc IL15RA	Glutamatergic	NA	NA	NA
737	SM-GE67B_S118_E1-50	7	K1	#1e633b	Glut	#00ADEE	2	Macaque	#939598	1	5	Q17.27.002	Macaque LGN Magnocellular	M	2.3 yrs	Macaca nemestrina	#123466	MC	K1_M	1	R8S4-180307	F1S4_180202_404	F1S4_180202_404_F01	Nuclei	NeuN-positive	915780	10.67363341	0.002183931	0.000764376	0.002183931	0.000545983	0	0	58.01502544	20.71076023	81.31461705	0.004353666	0.002448186	84.69119221	0.304553495	5780	5762	10864	10864	LGN Exc PRKCG SYNDIG1L	Glutamatergic	NA	NA	NA
738	SM-GE67B_S119_E1-50	5	M	#90caf9	Glut	#00ADEE	2	Macaque	#939598	1	7	Q17.27.002	Macaque LGN Magnocellular	M	2.3 yrs	Macaca nemestrina	#123466	MC	M_M	4	R8S4-180307	F1S4_180202_404	F1S4_180202_404_G01	Nuclei	NeuN-positive	441848	9.844561931	0.004526443	0.001584255	0.004526443	0.001584255	0	0	55.02322066	23.94782821	80.39891546	0.009344843	0.008774511	84.59922869	0.329880209	4832	4832	9730	9730	LGN Exc IL15RA	Glutamatergic	NA	NA	NA
739	SM-GE67B_S120_E1-50	3	GABA3	#FF88AD	GABA	#f02864	1	Macaque	#939598	1	1	Q17.27.002	Macaque LGN Magnocellular	M	2.3 yrs	Macaca nemestrina	#123466	MC	GABA3_M	3	R8S4-180307	F1S4_180202_404	F1S4_180202_404_H01	Nuclei	NeuN-positive	1047963	14.26834726	0.000763386	0.000667963	0.000763386	0.000477116	0	0	53.4751704	22.76864737	81.10944757	0.005134723	0.002848383	84.89555452	0.323088989	5657	5561	10501	10501	LGN Inh DSEL	GABAergic	NA	NA	NA
740	SM-GE67B_S129_E1-50	10	Low Quality	#444444	Low Quality	#000000	0	Macaque	#939598	1	10	Q17.27.002	Macaque LGN Parvocellular	M	2.3 yrs	Macaca nemestrina	#FF7F00	PC	Low Quality_M	NA	R8S4-180307	F1S4_180202_428	F1S4_180202_428_A01	Nuclei	NeuN-positive	722324	4.812798689	0.000969094	0	0.00069221	0	0	0	6.747664483	22.06004508	17.83437903	0.071700511	0.051409063	32.61445003	0.855408942	1144	1144	5710	5710	NA	NA	NA	NA	NA
741	SM-GE67B_S130_E1-50	10	Low Quality	#444444	Low Quality	#000000	0	Macaque	#939598	1	10	Q17.27.002	Macaque LGN Parvocellular	M	2.3 yrs	Macaca nemestrina	#FF7F00	PC	Low Quality_M	NA	R8S4-180307	F1S4_180202_428	F1S4_180202_428_B01	Nuclei	NeuN-positive	662141	10.83560752	0.000151025	0.000151025	0.000151025	0	0	0	7.188046051	31.20090736	26.81226506	0.08582009	0.090382562	48.52063231	0.801016128	1372	1359	4891	4891	NA	NA	NA	NA	NA
742	SM-GE67B_S131_E1-50	6	P	#0d47a1	Glut	#00ADEE	2	Macaque	#939598	1	8	Q17.27.002	Macaque LGN Parvocellular	M	2.3 yrs	Macaca nemestrina	#FF7F00	PC	P_M	2	R8S4-180307	F1S4_180202_428	F1S4_180202_428_C01	Nuclei	NeuN-positive	1168552	11.08714032	0.002909584	0.001797096	0.002738432	0.000941336	0	0	54.45748242	22.99504002	79.25560865	0.005319404	0.005969781	83.58036271	0.329231419	5272	5197	10759	10759	LGN Exc IL15RA	Glutamatergic	NA	NA	NA
743	SM-GE67B_S132_E1-50	6	P	#0d47a1	Glut	#00ADEE	2	Macaque	#939598	1	8	Q17.27.002	Macaque LGN Parvocellular	M	2.3 yrs	Macaca nemestrina	#FF7F00	PC	P_M	2	R8S4-180307	F1S4_180202_428	F1S4_180202_428_D01	Nuclei	NeuN-positive	1079719	12.16307206	0.000648317	0.005279151	0.000648317	0.003704668	0	0	56.02550293	21.16069088	80.62449582	0.005205058	0.003097102	84.47355284	0.328727592	5515	5445	10571	10571	LGN Exc IL15RA	Glutamatergic	NA	NA	NA
744	SM-GE67B_S133_E1-50	10	Low Quality	#444444	Low Quality	#000000	0	Macaque	#939598	1	10	Q17.27.002	Macaque LGN Parvocellular	M	2.3 yrs	Macaca nemestrina	#FF7F00	PC	Low Quality_M	NA	R8S4-180307	F1S4_180202_428	F1S4_180202_428_E01	Nuclei	NeuN-positive	624641	24.96329892	0.011526621	0.000160092	0.011526621	0	0	0	25.3875426	20.86238335	60.11517015	0.052289235	0.054115884	73.74187733	0.526832802	1155	1130	4604	4604	NA	NA	NA	NA	NA
745	SM-GE67B_S134_E1-50	6	P	#0d47a1	Glut	#00ADEE	2	Macaque	#939598	1	8	Q17.27.002	Macaque LGN Parvocellular	M	2.3 yrs	Macaca nemestrina	#FF7F00	PC	P_M	2	R8S4-180307	F1S4_180202_428	F1S4_180202_428_F01	Nuclei	NeuN-positive	1023090	11.54541634	0.002443578	0.000293229	0.002443578	0.000195486	0	0	54.56343039	23.12689988	80.41687437	0.004952643	0.00520873	84.69421068	0.327752385	5348	5300	10581	10581	LGN Exc IL15RA	Glutamatergic	NA	NA	NA
746	SM-GE67B_S135_E1-50	6	P	#0d47a1	Glut	#00ADEE	2	Macaque	#939598	1	8	Q17.27.002	Macaque LGN Parvocellular	M	2.3 yrs	Macaca nemestrina	#FF7F00	PC	P_M	2	R8S4-180307	F1S4_180202_428	F1S4_180202_428_G01	Nuclei	NeuN-positive	892028	15.90533033	0.000672625	0.000224208	0.000672625	0.000112104	0	0	49.51279556	22.55657894	78.72768568	0.0060738	0.003989785	82.91286821	0.337076341	5386	5301	10420	10420	LGN Exc IL15RA	Glutamatergic	NA	NA	NA
747	SM-GE67B_S136_E1-50	6	P	#0d47a1	Glut	#00ADEE	2	Macaque	#939598	1	8	Q17.27.002	Macaque LGN Parvocellular	M	2.3 yrs	Macaca nemestrina	#FF7F00	PC	P_M	2	R8S4-180307	F1S4_180202_428	F1S4_180202_428_H01	Nuclei	NeuN-positive	1096121	13.91224144	0.001550924	0.006659849	0.001550924	0.002645693	0	0	51.87529479	23.15492541	80.47879751	0.005587887	0.0033874	84.34534144	0.325823617	5443	5329	10509	10509	LGN Exc IL15RA	Glutamatergic	NA	NA	NA
748	SM-GE67B_S137_E1-50	10	Low Quality	#444444	Low Quality	#000000	0	Macaque	#939598	1	10	Q17.27.002	Macaque LGN Parvocellular	M	2.3 yrs	Macaca nemestrina	#FF7F00	PC	Low Quality_M	NA	R8S4-180307	F1S4_180202_429	F1S4_180202_429_A01	Nuclei	NeuN-positive	641524	19.01363004	0.003273455	0.000155879	0.003273455	0	0	0	9.584988247	31.37481996	38.67337777	0.06677069	0.064973407	57.59472756	0.714526831	1449	1403	4240	4240	NA	NA	NA	NA	NA
749	SM-GE67B_S138_E1-50	6	P	#0d47a1	Glut	#00ADEE	2	Macaque	#939598	1	8	Q17.27.002	Macaque LGN Parvocellular	M	2.3 yrs	Macaca nemestrina	#FF7F00	PC	P_M	2	R8S4-180307	F1S4_180202_429	F1S4_180202_429_B01	Nuclei	NeuN-positive	1042976	12.80441736	0.007670359	0.000958795	0.007670359	0.000479397	0	0	42.02081352	27.14664575	67.30202804	0.013552565	0.011928367	74.39289111	0.469330208	3632	3542	10141	10141	LGN Exc IL15RA	Glutamatergic	NA	NA	NA
750	SM-GE67B_S139_E1-50	6	P	#0d47a1	Glut	#00ADEE	2	Macaque	#939598	1	8	Q17.27.002	Macaque LGN Parvocellular	M	2.3 yrs	Macaca nemestrina	#FF7F00	PC	P_M	2	R8S4-180307	F1S4_180202_429	F1S4_180202_429_C01	Nuclei	NeuN-positive	1112246	15.26361974	0.002787153	0.000269725	0.002787153	0	0	0	50.84720467	23.34447595	80.12409125	0.006049022	0.004733665	84.6883693	0.345667799	4811	4685	9976	9976	LGN Exc IL15RA	Glutamatergic	NA	NA	NA
751	SM-GE67B_S140_E1-50	6	P	#0d47a1	Glut	#00ADEE	2	Macaque	#939598	1	8	Q17.27.002	Macaque LGN Parvocellular	M	2.3 yrs	Macaca nemestrina	#FF7F00	PC	P_M	2	R8S4-180307	F1S4_180202_429	F1S4_180202_429_D01	Nuclei	NeuN-positive	1095683	10.92715685	0.013325022	0	0.013325022	0	0	0	52.16399269	23.43104712	76.24221604	0.006251808	0.005434053	80.76651732	0.37080689	4461	4410	10495	10495	LGN Exc IL15RA	Glutamatergic	NA	NA	NA
752	SM-GE67B_S141_E1-50	6	P	#0d47a1	Glut	#00ADEE	2	Macaque	#939598	1	8	Q17.27.002	Macaque LGN Parvocellular	M	2.3 yrs	Macaca nemestrina	#FF7F00	PC	P_M	2	R8S4-180307	F1S4_180202_429	F1S4_180202_429_E01	Nuclei	NeuN-positive	1080163	13.83124584	0.002221887	0.000185157	0.002221887	9.26E-05	0	0	51.69117994	23.92694436	79.81415768	0.004839084	0.004228066	84.09332666	0.340938046	5642	5522	10910	10910	LGN Exc IL15RA	Glutamatergic	NA	NA	NA
753	SM-GE67B_S142_E1-50	6	P	#0d47a1	Glut	#00ADEE	2	Macaque	#939598	1	8	Q17.27.002	Macaque LGN Parvocellular	M	2.3 yrs	Macaca nemestrina	#FF7F00	PC	P_M	2	R8S4-180307	F1S4_180202_429	F1S4_180202_429_F01	Nuclei	NeuN-positive	922741	2.008906074	0.000433491	0.000216746	0.000433491	0.000216746	0	0	9.748130841	4.628384346	14.40675119	0.05342019	0.002853455	16.40828792	0.733413732	2786	2786	6994	6994	NA	NA	NA	NA	NA
754	SM-GE67B_S143_E1-50	6	P	#0d47a1	Glut	#00ADEE	2	Macaque	#939598	1	8	Q17.27.002	Macaque LGN Parvocellular	M	2.3 yrs	Macaca nemestrina	#FF7F00	PC	P_M	2	R8S4-180307	F1S4_180202_429	F1S4_180202_429_G01	Nuclei	NeuN-positive	1052819	12.96224707	0.002279594	0	0.002279594	0	0	0	43.78055487	21.0980235	69.46673645	0.00803367	0.003983591	73.17231167	0.435245687	6435	6338	11536	11536	LGN Exc IL15RA	Glutamatergic	NA	NA	NA
755	SM-GE67B_S144_E1-50	6	P	#0d47a1	Glut	#00ADEE	2	Macaque	#939598	1	8	Q17.27.002	Macaque LGN Parvocellular	M	2.3 yrs	Macaca nemestrina	#FF7F00	PC	P_M	2	R8S4-180307	F1S4_180202_429	F1S4_180202_429_H01	Nuclei	NeuN-positive	1092038	13.64512957	0.004944883	0.002472441	0.004944883	0.001098863	0	0	51.87942178	22.88372749	79.44705221	0.005747053	0.007851375	84.01658184	0.348863767	5005	4897	10416	10416	LGN Exc IL15RA	Glutamatergic	NA	NA	NA
756	SM-GE67F_S001_E1-50	5	M	#90caf9	Glut	#00ADEE	2	Macaque	#939598	1	7	Q17.27.002	Macaque LGN Magnocellular	M	2.3 yrs	Macaca nemestrina	#123466	MC	M_M	4	R8S4-180228	F2S4_180118_007	F2S4_180118_007_A01	Nuclei	NeuN-positive	1087312	15.70285254	0.004322586	0.003402887	0.004322586	0.002575158	0	0	49.11947997	25.06529864	79.24202069	0.004630686	0.002854746	83.45635843	0.344405815	7045	6903	11870	11870	LGN Exc IL15RA	Glutamatergic	NA	NA	NA
757	SM-GE67F_S002_E1-50	7	K1	#1e633b	Glut	#00ADEE	2	Macaque	#939598	1	5	Q17.27.002	Macaque LGN Magnocellular	M	2.3 yrs	Macaca nemestrina	#123466	MC	K1_M	0	R8S4-180228	F2S4_180118_007	F2S4_180118_007_B01	Nuclei	NeuN-positive	1132565	14.01473646	0.007416793	0.000353181	0.007416793	0.000264885	0	0	49.45932463	24.87159677	76.89889764	0.006114439	0.004193137	81.60820792	0.362818598	4721	4594	10508	10508	LGN Exc PRKCG SYNDIG1L	Glutamatergic	NA	NA	NA
758	SM-GE67F_S003_E1-50	10	Low Quality	#444444	Low Quality	#000000	0	Macaque	#939598	1	10	Q17.27.002	Macaque LGN Magnocellular	M	2.3 yrs	Macaca nemestrina	#123466	MC	Low Quality_M	NA	R8S4-180228	F2S4_180118_007	F2S4_180118_007_C01	Nuclei	NeuN-positive	974280	16.1313996	0.012316788	0	0.012214148	0	0	0	16.2314735	31.18682514	44.24518619	0.045565956	0.047683417	59.29968797	0.69077153	2104	2002	6920	6920	NA	NA	NA	NA	NA
759	SM-GE67F_S004_E1-50	5	M	#90caf9	Glut	#00ADEE	2	Macaque	#939598	1	7	Q17.27.002	Macaque LGN Magnocellular	M	2.3 yrs	Macaca nemestrina	#123466	MC	M_M	4	R8S4-180228	F2S4_180118_007	F2S4_180118_007_D01	Nuclei	NeuN-positive	1056777	14.62588607	0.004542112	0.000946273	0.004542112	0.000662391	0	0.000283882	50.28232068	24.96439646	79.76451039	0.003387659	0.002179268	83.70346819	0.331554859	7349	7233	12308	12308	LGN Exc IL15RA	Glutamatergic	NA	NA	NA
760	SM-GE67F_S006_E1-50	10	Low Quality	#444444	Low Quality	#000000	0	Macaque	#939598	1	10	Q17.27.002	Macaque LGN Magnocellular	M	2.3 yrs	Macaca nemestrina	#123466	MC	Low Quality_M	NA	R8S4-180228	F2S4_180118_007	F2S4_180118_007_F01	Nuclei	NeuN-positive	473869	6.059902631	0.018781562	0.000422058	0.018781562	0	0	0	5.890868573	18.82566701	18.52009733	0.068259371	0.067970262	33.46642215	0.947237926	1265	1265	5175	5175	NA	NA	NA	NA	NA
761	SM-GE67F_S007_E1-50	5	M	#90caf9	Glut	#00ADEE	2	Macaque	#939598	1	7	Q17.27.002	Macaque LGN Magnocellular	M	2.3 yrs	Macaca nemestrina	#123466	MC	M_M	4	R8S4-180228	F2S4_180118_007	F2S4_180118_007_G01	Nuclei	NeuN-positive	1257101	14.34307983	0.005329723	0.000477289	0.005329723	0.000318192	0	0.000556837	51.8146911	24.19224867	80.45192868	0.003866833	0.002069046	84.35813829	0.328453197	8166	7983	13037	13037	LGN Exc IL15RA	Glutamatergic	NA	NA	NA
762	SM-GE67F_S008_E1-50	7	K1	#1e633b	Glut	#00ADEE	2	Macaque	#939598	1	5	Q17.27.002	Macaque LGN Magnocellular	M	2.3 yrs	Macaca nemestrina	#123466	MC	K1_M	1	R8S4-180228	F2S4_180118_007	F2S4_180118_007_H01	Nuclei	NeuN-positive	1236322	11.62787688	0.005823726	0.001213276	0.005823726	0.000889736	0	0	50.09172368	22.01910182	74.53697338	0.013968853	0.004320072	78.66057548	0.364696083	5401	5297	11005	11005	LGN Exc PRKCG SYNDIG1L	Glutamatergic	NA	NA	NA
763	SM-GE67F_S009_E1-50	10	Low Quality	#444444	Low Quality	#000000	0	Macaque	#939598	1	10	Q17.27.002	Macaque LGN Magnocellular	M	2.3 yrs	Macaca nemestrina	#123466	MC	Low Quality_M	NA	R8S4-180228	F2S4_180118_008	F2S4_180118_008_A01	Nuclei	NeuN-positive	904841	13.25172047	0.019008865	0	0.019008865	0	0	0	9.160062376	30.83801463	32.82101496	0.042008485	0.047504479	47.95262372	0.76794333	1978	1920	8168	8168	NA	NA	NA	NA	NA
764	SM-GE67F_S010_E1-50	5	M	#90caf9	Glut	#00ADEE	2	Macaque	#939598	1	7	Q17.27.002	Macaque LGN Magnocellular	M	2.3 yrs	Macaca nemestrina	#123466	MC	M_M	4	R8S4-180228	F2S4_180118_008	F2S4_180118_008_B01	Nuclei	NeuN-positive	1077969	12.44043196	0.003710682	0.000742136	0.003710682	0.000463835	0	0	54.00062525	23.50763334	81.3178301	0.002770952	0.002024177	84.79548113	0.320750124	7497	7416	12212	12212	LGN Exc IL15RA	Glutamatergic	NA	NA	NA
765	SM-GE67F_S011_E1-50	6	P	#0d47a1	Glut	#00ADEE	2	Macaque	#939598	1	8	Q17.27.002	Macaque LGN Magnocellular	M	2.3 yrs	Macaca nemestrina	#123466	MC	P_M	0	R8S4-180228	F2S4_180118_008	F2S4_180118_008_C01	Nuclei	NeuN-positive	1178070	12.16693405	0.002631423	0.000254654	0.002631423	0	0	0	52.32532872	24.26680927	78.57775854	0.004093135	0.002937856	82.59695943	0.35315184	5916	5820	11720	11720	LGN Exc IL15RA	Glutamatergic	NA	NA	NA
766	SM-GE67F_S012_E1-50	5	M	#90caf9	Glut	#00ADEE	2	Macaque	#939598	1	7	Q17.27.002	Macaque LGN Magnocellular	M	2.3 yrs	Macaca nemestrina	#123466	MC	M_M	0	R8S4-180228	F2S4_180118_008	F2S4_180118_008_D01	Nuclei	NeuN-positive	1164077	15.72413165	0.008246877	0.001116765	0.008246877	0.00034362	0	0	50.04462763	23.94412053	79.12887206	0.004412938	0.003422454	83.43056344	0.346195302	6311	6141	11559	11559	LGN Exc IL15RA	Glutamatergic	NA	NA	NA
767	SM-GE67F_S013_E1-50	6	P	#0d47a1	Glut	#00ADEE	2	Macaque	#939598	1	8	Q17.27.002	Macaque LGN Magnocellular	M	2.3 yrs	Macaca nemestrina	#123466	MC	P_M	0	R8S4-180228	F2S4_180118_008	F2S4_180118_008_E01	Nuclei	NeuN-positive	1072068	18.002123	0.008768101	0.005130272	0.008768101	0.003544551	0	0	41.79548312	24.53799572	73.97674401	0.008716798	0.008302645	79.16615364	0.393289808	5281	5101	10389	10389	LGN Exc IL15RA	Glutamatergic	NA	NA	NA
768	SM-GE67F_S014_E1-50	6	P	#0d47a1	Glut	#00ADEE	2	Macaque	#939598	1	8	Q17.27.002	Macaque LGN Magnocellular	M	2.3 yrs	Macaca nemestrina	#123466	MC	P_M	4	R8S4-180228	F2S4_180118_008	F2S4_180118_008_F01	Nuclei	NeuN-positive	1126250	13.57753607	0.002486127	0.001243063	0.002486127	0.000266371	0	0	53.90295228	23.1918313	80.79325194	0.003274584	0.002360932	84.6417758	0.325755336	7461	7336	12327	12327	LGN Exc IL15RA	Glutamatergic	NA	NA	NA
769	SM-GE67F_S015_E1-50	7	K1	#1e633b	Glut	#00ADEE	2	Macaque	#939598	1	5	Q17.27.002	Macaque LGN Magnocellular	M	2.3 yrs	Macaca nemestrina	#123466	MC	K1_M	1	R8S4-180228	F2S4_180118_008	F2S4_180118_008_G01	Nuclei	NeuN-positive	1241076	14.55922119	0.004109337	0.00016115	0.004109337	0.00016115	0	0	51.34012744	24.50422053	80.33287244	0.00349052	0.002290754	84.385646	0.332129668	6892	6725	12012	12012	LGN Exc PRKCG SYNDIG1L	Glutamatergic	NA	NA	NA
770	SM-GE67F_S016_E1-50	10	Low Quality	#444444	Low Quality	#000000	0	Macaque	#939598	1	10	Q17.27.002	Macaque LGN Magnocellular	M	2.3 yrs	Macaca nemestrina	#123466	MC	Low Quality_M	NA	R8S4-180228	F2S4_180118_008	F2S4_180118_008_H01	Nuclei	NeuN-positive	1049584	17.28532447	0.008288998	0.000285828	0.008288998	0	0	0	30.90262428	32.18246467	61.61431577	0.01716299	0.012880341	70.01021357	0.527837282	4207	4039	10683	10683	NA	NA	NA	NA	NA
771	SM-GE67F_S017_E1-50	7	K1	#1e633b	Glut	#00ADEE	2	Macaque	#939598	1	5	Q17.27.002	Macaque LGN Magnocellular	M	2.3 yrs	Macaca nemestrina	#123466	MC	K1_M	1	R8S4-180228	F2S4_180118_009	F2S4_180118_009_A01	Nuclei	NeuN-positive	1211545	13.87137911	0.001320628	0.000660314	0.001320628	0.000495235	0	0	53.3511343	24.12993327	81.64211812	0.002570272	0.002354019	85.49405924	0.320824026	7588	7438	12398	12398	LGN Exc PRKCG SYNDIG1L	Glutamatergic	NA	NA	NA
772	SM-GE67F_S018_E1-50	6	P	#0d47a1	Glut	#00ADEE	2	Macaque	#939598	1	8	Q17.27.002	Macaque LGN Magnocellular	M	2.3 yrs	Macaca nemestrina	#123466	MC	P_M	0	R8S4-180228	F2S4_180118_009	F2S4_180118_009_B01	Nuclei	NeuN-positive	1075939	14.57257335	0.001765899	0.000650595	0.001765899	0.000278826	0	0.000650595	52.87967069	23.0291866	80.67102317	0.003363574	0.002188786	84.53276626	0.328222876	6914	6795	11810	11810	LGN Exc IL15RA	Glutamatergic	NA	NA	NA
773	SM-GE67F_S019_E1-50	7	K1	#1e633b	Glut	#00ADEE	2	Macaque	#939598	1	5	Q17.27.002	Macaque LGN Magnocellular	M	2.3 yrs	Macaca nemestrina	#123466	MC	K1_M	1	R8S4-180228	F2S4_180118_009	F2S4_180118_009_C01	Nuclei	NeuN-positive	1230188	14.94673985	0.004308285	0.000731595	0.004308285	0.00048773	0	8.13E-05	48.41170618	23.81213278	76.99823116	0.005473147	0.003597824	81.2648961	0.358515598	6093	5907	11397	11397	LGN Exc PRKCG SYNDIG1L	Glutamatergic	NA	NA	NA
774	SM-GE67F_S020_E1-50	5	M	#90caf9	Glut	#00ADEE	2	Macaque	#939598	1	7	Q17.27.002	Macaque LGN Magnocellular	M	2.3 yrs	Macaca nemestrina	#123466	MC	M_M	4	R8S4-180228	F2S4_180118_009	F2S4_180118_009_D01	Nuclei	NeuN-positive	1167706	14.19458323	0.00385371	0.00042819	0.00385371	0.000342552	0	0	52.11774197	23.70331231	80.54116361	0.002980202	0.001755579	84.30426837	0.33015342	8124	7980	12959	12959	LGN Exc IL15RA	Glutamatergic	NA	NA	NA
775	SM-GE67F_S021_E1-50	7	K1	#1e633b	Glut	#00ADEE	2	Macaque	#939598	1	5	Q17.27.002	Macaque LGN Magnocellular	M	2.3 yrs	Macaca nemestrina	#123466	MC	K1_M	1	R8S4-180228	F2S4_180118_009	F2S4_180118_009_E01	Nuclei	NeuN-positive	1217458	12.59525996	0.000903522	8.21E-05	0.000903522	0	0	0.00147849	54.49526801	22.57737023	80.16366889	0.003478559	0.002966016	84.04495268	0.332827543	5990	5875	11271	11271	LGN Exc PRKCG SYNDIG1L	Glutamatergic	NA	NA	NA
776	SM-GE67F_S022_E1-50	5	M	#90caf9	Glut	#00ADEE	2	Macaque	#939598	1	7	Q17.27.002	Macaque LGN Magnocellular	M	2.3 yrs	Macaca nemestrina	#123466	MC	M_M	4	R8S4-180228	F2S4_180118_009	F2S4_180118_009_F01	Nuclei	NeuN-positive	999888	15.44442978	0.007700862	0.000300034	0.007700862	0	0	0	49.44423775	25.19612197	79.22387307	0.003790425	0.002575288	83.40684157	0.344003318	6652	6542	11794	11794	LGN Exc IL15RA	Glutamatergic	NA	NA	NA
777	SM-GE67F_S023_E1-50	7	K1	#1e633b	Glut	#00ADEE	2	Macaque	#939598	1	5	Q17.27.002	Macaque LGN Magnocellular	M	2.3 yrs	Macaca nemestrina	#123466	MC	K1_M	0	R8S4-180228	F2S4_180118_009	F2S4_180118_009_G01	Nuclei	NeuN-positive	1230125	17.38473732	0.002601362	0.002276191	0.002601362	0.001788436	0	0.000569048	48.88568235	24.69383193	80.9331572	0.003216746	0.002181079	84.8742201	0.33088045	7048	6817	12097	12097	LGN Exc PRKCG SYNDIG1L	Glutamatergic	NA	NA	NA
778	SM-GE67F_S024_E1-50	5	M	#90caf9	Glut	#00ADEE	2	Macaque	#939598	1	7	Q17.27.002	Macaque LGN Magnocellular	M	2.3 yrs	Macaca nemestrina	#123466	MC	M_M	4	R8S4-180228	F2S4_180118_009	F2S4_180118_009_H01	Nuclei	NeuN-positive	1202930	14.43816348	0.008479296	0.000748173	0.008479296	0.000415652	0	0.001246955	48.71480469	26.80330526	78.86992593	0.004531436	0.00267181	83.18588779	0.343673697	7288	7109	12409	12409	LGN Exc IL15RA	Glutamatergic	NA	NA	NA
779	SM-GE67F_S097_E1-50	5	M	#90caf9	Glut	#00ADEE	2	Macaque	#939598	1	7	Q17.27.002	Macaque LGN Magnocellular	M	2.3 yrs	Macaca nemestrina	#123466	MC	M_M	4	R8S4-180228	F2S4_180118_010	F2S4_180118_010_A01	Nuclei	NeuN-positive	1194231	14.01403916	0.005945248	0.001256038	0.005945248	0.000669887	0	0.000837359	50.57204176	25.10176004	79.8774274	0.004340031	0.00255227	83.88628331	0.337149618	7214	7092	12160	12160	LGN Exc IL15RA	Glutamatergic	NA	NA	NA
780	SM-GE67F_S098_E1-50	7	K1	#1e633b	Glut	#00ADEE	2	Macaque	#939598	1	5	Q17.27.002	Macaque LGN Magnocellular	M	2.3 yrs	Macaca nemestrina	#123466	MC	K1_M	1	R8S4-180228	F2S4_180118_010	F2S4_180118_010_B01	Nuclei	NeuN-positive	1307822	12.29051048	0.002599742	0.000688167	0.002599742	0.000458778	0	0	53.88737917	22.98470281	79.31882167	0.00446391	0.002154727	83.3894062	0.334885478	6240	6100	11617	11617	LGN Exc PRKCG SYNDIG1L	Glutamatergic	NA	NA	NA
781	SM-GE67F_S099_E1-50	2	GABA2	#DD6091	GABA	#f02864	1	Macaque	#939598	1	2	Q17.27.002	Macaque LGN Magnocellular	M	2.3 yrs	Macaca nemestrina	#123466	MC	GABA2_M	6	R8S4-180228	F2S4_180118_010	F2S4_180118_010_C01	Nuclei	NeuN-positive	1180126	10.71512703	0.000847367	0.002711575	0.00076263	0.002118418	0	0	55.98698783	22.48895457	79.84571139	0.005462129	0.003166611	83.74419342	0.337328081	5431	5365	11059	11059	LGN Inh DFNB31	GABAergic	NA	NA	NA
782	SM-GE67F_S100_E1-50	3	GABA3	#FF88AD	GABA	#f02864	1	Macaque	#939598	1	1	Q17.27.002	Macaque LGN Magnocellular	M	2.3 yrs	Macaca nemestrina	#123466	MC	GABA3_M	3	R8S4-180228	F2S4_180118_010	F2S4_180118_010_D01	Nuclei	NeuN-positive	1130492	16.37074831	0.000973028	0.001415313	0.000973028	0.000884571	0	0	51.68342633	22.6179398	81.46187678	0.00413979	0.002563486	85.18299997	0.329254049	6726	6563	11575	11575	LGN Inh DSEL	GABAergic	NA	NA	NA
783	SM-GE67F_S101_E1-50	5	M	#90caf9	Glut	#00ADEE	2	Macaque	#939598	1	7	Q17.27.002	Macaque LGN Magnocellular	M	2.3 yrs	Macaca nemestrina	#123466	MC	M_M	4	R8S4-180228	F2S4_180118_010	F2S4_180118_010_E01	Nuclei	NeuN-positive	822733	13.35293467	0.005712667	0.000972369	0.005712667	0.000972369	0	0	53.01197351	24.6593974	81.09824208	0.004736652	0.002643628	84.95623732	0.331679688	7170	7127	11918	11918	LGN Exc IL15RA	Glutamatergic	NA	NA	NA
784	SM-GE67F_S102_E1-50	10	Low Quality	#444444	Low Quality	#000000	0	Macaque	#939598	1	10	Q17.27.002	Macaque LGN Magnocellular	M	2.3 yrs	Macaca nemestrina	#123466	MC	Low Quality_M	NA	R8S4-180228	F2S4_180118_010	F2S4_180118_010_F01	Nuclei	NeuN-positive	782880	17.20442469	0.0263131	0.000127733	0.026185367	0.000127733	0	0	8.761368281	28.27112712	35.03717045	0.057012569	0.054493664	51.47659922	0.785988507	2505	2411	6590	6590	NA	NA	NA	NA	NA
785	SM-GE67F_S103_E1-50	10	Low Quality	#444444	Low Quality	#000000	0	Macaque	#939598	1	10	Q17.27.002	Macaque LGN Magnocellular	M	2.3 yrs	Macaca nemestrina	#123466	MC	Low Quality_M	NA	R8S4-180228	F2S4_180118_010	F2S4_180118_010_G01	Nuclei	NeuN-positive	725624	21.42941799	0.014883741	0.000413437	0.014883741	0.000137812	0	0	6.839079193	31.14781209	37.5898537	0.055156665	0.059324113	54.74750008	0.780207294	2402	2291	6400	6400	NA	NA	NA	NA	NA
786	SM-GE67F_S104_E1-50	7	K1	#1e633b	Glut	#00ADEE	2	Macaque	#939598	1	5	Q17.27.002	Macaque LGN Magnocellular	M	2.3 yrs	Macaca nemestrina	#123466	MC	K1_M	1	R8S4-180228	F2S4_180118_010	F2S4_180118_010_H01	Nuclei	NeuN-positive	1176949	11.17499569	0.002718894	0.00093462	0.002718894	0.000849654	0	0	55.01784699	23.30840164	80.51155997	0.004815842	0.00275373	84.35488709	0.326489459	5538	5462	10897	10897	LGN Exc PRKCG SYNDIG1L	Glutamatergic	NA	NA	NA
787	SM-GE67F_S105_E1-50	5	M	#90caf9	Glut	#00ADEE	2	Macaque	#939598	1	7	Q17.27.002	Macaque LGN Magnocellular	M	2.3 yrs	Macaca nemestrina	#123466	MC	M_M	4	R8S4-180228	F2S4_180118_011	F2S4_180118_011_A01	Nuclei	NeuN-positive	1135150	14.05761353	0.002907105	0.000792847	0.002907105	0.000616659	0	0.00044047	53.16627758	22.73910937	80.89477162	0.003100912	0.001842928	84.44443466	0.3261919	7439	7312	12145	12145	LGN Exc IL15RA	Glutamatergic	NA	NA	NA
788	SM-GE67F_S106_E1-50	5	M	#90caf9	Glut	#00ADEE	2	Macaque	#939598	1	7	Q17.27.002	Macaque LGN Magnocellular	M	2.3 yrs	Macaca nemestrina	#123466	MC	M_M	4	R8S4-180228	F2S4_180118_011	F2S4_180118_011_B01	Nuclei	NeuN-positive	1151135	15.94947595	0.004256668	8.69E-05	0.004256668	8.69E-05	0	0.000260612	49.37700617	25.93092904	80.66786259	0.002927545	0.001920713	84.73280719	0.339603839	7515	7322	12524	12524	LGN Exc IL15RA	Glutamatergic	NA	NA	NA
789	SM-GE67F_S107_E1-50	7	K1	#1e633b	Glut	#00ADEE	2	Macaque	#939598	1	5	Q17.27.002	Macaque LGN Magnocellular	M	2.3 yrs	Macaca nemestrina	#123466	MC	K1_M	1	R8S4-180228	F2S4_180118_011	F2S4_180118_011_C01	Nuclei	NeuN-positive	779274	11.89568752	0.000898272	0.000384974	0.000898272	0.000128325	0	0	55.29005202	23.2474072	81.53396623	0.003731678	0.002325241	85.07880412	0.325922858	5262	5231	10087	10087	LGN Exc PRKCG SYNDIG1L	Glutamatergic	NA	NA	NA
790	SM-GE67F_S108_E1-50	5	M	#90caf9	Glut	#00ADEE	2	Macaque	#939598	1	7	Q17.27.002	Macaque LGN Magnocellular	M	2.3 yrs	Macaca nemestrina	#123466	MC	M_M	4	R8S4-180228	F2S4_180118_011	F2S4_180118_011_D01	Nuclei	NeuN-positive	1088756	11.35718196	0.003214678	0.000734784	0.003214678	0.000367392	0	9.18E-05	53.77063364	25.10911536	81.1799889	0.003105379	0.001874617	84.74240326	0.331243908	6663	6597	11900	11900	LGN Exc IL15RA	Glutamatergic	NA	NA	NA
791	SM-GE67F_S109_E1-50	7	K1	#1e633b	Glut	#00ADEE	2	Macaque	#939598	1	5	Q17.27.002	Macaque LGN Magnocellular	M	2.3 yrs	Macaca nemestrina	#123466	MC	K1_M	1	R8S4-180228	F2S4_180118_011	F2S4_180118_011_E01	Nuclei	NeuN-positive	1263435	12.16224024	0.003165972	0.000316597	0.003086823	0.000237448	0	0	56.84867049	21.38384642	81.92364467	0.003386007	0.00203572	85.31994127	0.318420572	6048	5943	11328	11328	LGN Exc PRKCG SYNDIG1L	Glutamatergic	NA	NA	NA
792	SM-GE67F_S110_E1-50	5	M	#90caf9	Glut	#00ADEE	2	Macaque	#939598	1	7	Q17.27.002	Macaque LGN Magnocellular	M	2.3 yrs	Macaca nemestrina	#123466	MC	M_M	4	R8S4-180228	F2S4_180118_011	F2S4_180118_011_F01	Nuclei	NeuN-positive	1084968	14.58522279	0.006451803	0.00064518	0.006451803	0.000553012	0	0	49.6091129	26.62871163	80.60984287	0.003189034	0.001753047	84.62811806	0.336714314	7484	7356	12392	12392	LGN Exc IL15RA	Glutamatergic	NA	NA	NA
793	SM-GE67F_S111_E1-50	2	GABA2	#DD6091	GABA	#f02864	1	Macaque	#939598	1	2	Q17.27.002	Macaque LGN Magnocellular	M	2.3 yrs	Macaca nemestrina	#123466	MC	GABA2_M	3	R8S4-180228	F2S4_180118_011	F2S4_180118_011_G01	Nuclei	NeuN-positive	399604	14.41602186	0.005255203	0	0.005255203	0	0	0	18.05937878	27.84356513	42.79887088	0.099628632	0.026593828	59.15781624	0.792121151	2023	2022	5541	5541	NA	NA	NA	NA	NA
794	SM-GE67F_S112_E1-50	10	Low Quality	#444444	Low Quality	#000000	0	Macaque	#939598	1	10	Q17.27.002	Macaque LGN Magnocellular	M	2.3 yrs	Macaca nemestrina	#123466	MC	Low Quality_M	NA	R8S4-180228	F2S4_180118_011	F2S4_180118_011_H01	Nuclei	NeuN-positive	513448	17.7200028	0.040899955	0.003310949	0.040705193	0.000973808	0	0	27.14977953	30.77195743	58.72006513	0.071282778	0.008836338	71.3178355	0.578228619	4513	4490	9009	9009	NA	NA	NA	NA	NA
795	SM-GE67F_S114_E1-50	5	M	#90caf9	Glut	#00ADEE	2	Macaque	#939598	1	7	Q17.27.002	Macaque LGN Magnocellular	M	2.3 yrs	Macaca nemestrina	#123466	MC	M_M	2	R8S4-180228	F2S4_180118_012	F2S4_180118_012_B01	Nuclei	NeuN-positive	1083223	17.80575191	0.003600367	0	0.003600367	0	0	0	40.79972453	23.47946822	71.9897011	0.016267195	0.019138257	78.8584622	0.417613394	2432	2328	8144	8144	No Class	No Class	NA	NA	NA
796	SM-GE67F_S115_E1-50	10	Low Quality	#444444	Low Quality	#000000	0	Macaque	#939598	1	10	Q17.27.002	Macaque LGN Magnocellular	M	2.3 yrs	Macaca nemestrina	#123466	MC	Low Quality_M	NA	R8S4-180228	F2S4_180118_012	F2S4_180118_012_C01	Nuclei	NeuN-positive	919634	20.97366996	0.003697123	0.000108739	0.003697123	0	0	0	11.91713225	29.11429982	43.24959712	0.046963248	0.047627643	57.72318118	0.706398053	2291	2114	7120	7120	NA	NA	NA	NA	NA
797	SM-GE67F_S116_E1-50	7	K1	#1e633b	Glut	#00ADEE	2	Macaque	#939598	1	5	Q17.27.002	Macaque LGN Magnocellular	M	2.3 yrs	Macaca nemestrina	#123466	MC	K1_M	1	R8S4-180228	F2S4_180118_012	F2S4_180118_012_D01	Nuclei	NeuN-positive	1060932	12.44292754	0.006032432	9.43E-05	0.006032432	0	0	0	53.25619361	23.07782214	78.89025875	0.004998435	0.003611919	83.06611545	0.3491639	5323	5244	10823	10823	LGN Exc PRKCG SYNDIG1L	Glutamatergic	NA	NA	NA
798	SM-GE67F_S117_E1-50	8	K2	#2c9157	Glut	#00ADEE	2	Macaque	#939598	1	6	Q17.27.002	Macaque LGN Magnocellular	M	2.3 yrs	Macaca nemestrina	#123466	MC	K2_M	7	R8S4-180228	F2S4_180118_012	F2S4_180118_012_E01	Nuclei	NeuN-positive	1076156	12.49930308	0.00055754	0.000929233	0.000464617	9.29E-05	0	0	55.42003204	21.78020659	81.07857969	0.003571973	0.002209717	84.63875126	0.334396706	6351	6272	11359	11359	LGN Exc PRKCG SYNDIG1L	Glutamatergic	NA	NA	NA
799	SM-GE67F_S118_E1-50	7	K1	#1e633b	Glut	#00ADEE	2	Macaque	#939598	1	5	Q17.27.002	Macaque LGN Magnocellular	M	2.3 yrs	Macaca nemestrina	#123466	MC	K1_M	1	R8S4-180228	F2S4_180118_012	F2S4_180118_012_F01	Nuclei	NeuN-positive	811508	10.60285296	0.003696821	0.000739364	0.003696821	0.000246455	0	0	55.43950275	23.8799864	80.85391641	0.004030767	0.002692518	84.57279534	0.337208808	6117	6096	11193	11193	LGN Exc PRKCG SYNDIG1L	Glutamatergic	NA	NA	NA
800	SM-GE67F_S119_E1-50	7	K1	#1e633b	Glut	#00ADEE	2	Macaque	#939598	1	5	Q17.27.002	Macaque LGN Magnocellular	M	2.3 yrs	Macaca nemestrina	#123466	MC	K1_M	1	R8S4-180228	F2S4_180118_012	F2S4_180118_012_G01	Nuclei	NeuN-positive	1080525	14.64149372	0.003516809	9.25E-05	0.003424261	9.25E-05	0	0	41.59191134	21.7016728	69.38765878	0.016039425	0.012644779	75.24749543	0.444277697	2876	2801	7630	7630	LGN Exc PRKCG SYNDIG1L	Glutamatergic	NA	NA	NA
801	SM-GE67F_S120_E1-50	5	M	#90caf9	Glut	#00ADEE	2	Macaque	#939598	1	7	Q17.27.002	Macaque LGN Magnocellular	M	2.3 yrs	Macaca nemestrina	#123466	MC	M_M	0	R8S4-180228	F2S4_180118_012	F2S4_180118_012_H01	Nuclei	NeuN-positive	1188940	16.0960183	0.011606978	8.41E-05	0.011606978	8.41E-05	0	0	46.33101755	25.81921712	76.88470402	0.006478039	0.003825256	81.61084664	0.364258251	5517	5323	11018	11018	LGN Exc IL15RA	Glutamatergic	NA	NA	NA
802	SM-GE67G_S001_E1-50	10	Low Quality	#444444	Low Quality	#000000	0	Macaque	#939598	1	10	Q17.27.002	Macaque LGN Magnocellular	M	2.3 yrs	Macaca nemestrina	#123466	MC	Low Quality_M	NA	R8S4-180228	F2S4_180118_013	F2S4_180118_013_A01	Nuclei	NeuN-positive	1171623	12.00710467	0.017241041	0.003243364	0.017241041	0.002731254	0	0	8.680351956	25.80087622	28.9943096	0.047284835	0.066334478	45.15001839	0.887710921	2174	2087	7332	7332	NA	NA	NA	NA	NA
803	SM-GE67G_S002_E1-50	2	GABA2	#DD6091	GABA	#f02864	1	Macaque	#939598	1	2	Q17.27.002	Macaque LGN Magnocellular	M	2.3 yrs	Macaca nemestrina	#123466	MC	GABA2_M	6	R8S4-180228	F2S4_180118_013	F2S4_180118_013_B01	Nuclei	NeuN-positive	1149117	11.54756217	0.00078321	0	0.00078321	0	0	0	56.93354115	22.29163784	81.97111347	0.003228566	0.003682828	85.67970015	0.327885644	5973	5891	11143	11143	LGN Inh DFNB31	GABAergic	NA	NA	NA
804	SM-GE67G_S003_E1-50	10	Low Quality	#444444	Low Quality	#000000	0	Macaque	#939598	1	10	Q17.27.002	Macaque LGN Magnocellular	M	2.3 yrs	Macaca nemestrina	#123466	MC	Low Quality_M	NA	R8S4-180228	F2S4_180118_013	F2S4_180118_013_C01	Nuclei	NeuN-positive	1018917	18.76747566	0.03385948	0	0.033761337	0	0	0	25.3784165	38.95312376	60.39677422	0.013465277	0.017376293	70.28315358	0.5071432	3981	3755	10320	10320	NA	NA	NA	NA	NA
805	SM-GE67G_S004_E1-50	6	P	#0d47a1	Glut	#00ADEE	2	Macaque	#939598	1	8	Q17.27.002	Macaque LGN Magnocellular	M	2.3 yrs	Macaca nemestrina	#123466	MC	P_M	4	R8S4-180228	F2S4_180118_013	F2S4_180118_013_D01	Nuclei	NeuN-positive	1094674	11.33223224	0.002557839	0.000182703	0.002557839	9.14E-05	0	0	54.59890342	23.29031292	80.67589072	0.003485969	0.002757899	84.20123251	0.33718156	6579	6484	11768	11768	LGN Exc IL15RA	Glutamatergic	NA	NA	NA
806	SM-GE67G_S005_E1-50	7	K1	#1e633b	Glut	#00ADEE	2	Macaque	#939598	1	5	Q17.27.002	Macaque LGN Magnocellular	M	2.3 yrs	Macaca nemestrina	#123466	MC	K1_M	1	R8S4-180228	F2S4_180118_013	F2S4_180118_013_E01	Nuclei	NeuN-positive	1165770	12.93943059	0.002744967	0.000943582	0.002744967	0.000857802	0	0	53.5528449	21.61095242	79.42664505	0.004409103	0.006219923	83.33093149	0.345313282	5573	5473	10594	10594	LGN Exc PRKCG SYNDIG1L	Glutamatergic	NA	NA	NA
807	SM-GE67G_S006_E1-50	7	K1	#1e633b	Glut	#00ADEE	2	Macaque	#939598	1	5	Q17.27.002	Macaque LGN Magnocellular	M	2.3 yrs	Macaca nemestrina	#123466	MC	K1_M	2	R8S4-180228	F2S4_180118_013	F2S4_180118_013_F01	Nuclei	NeuN-positive	1129023	21.40292979	0.011957241	0.000354289	0.011957241	0.000354289	0	0	33.52500348	21.09168724	69.44641517	0.041891086	0.053993586	80.86584596	0.458246004	1522	1451	4079	4079	No Class	No Class	NA	NA	NA
808	SM-GE67G_S007_E1-50	6	P	#0d47a1	Glut	#00ADEE	2	Macaque	#939598	1	8	Q17.27.002	Macaque LGN Magnocellular	M	2.3 yrs	Macaca nemestrina	#123466	MC	P_M	4	R8S4-180228	F2S4_180118_013	F2S4_180118_013_G01	Nuclei	NeuN-positive	1292680	15.74883188	0.003326423	0.000541511	0.003326423	0	0	0	51.38402389	22.89344617	81.09408361	0.003398366	0.001843457	84.61622366	0.330847981	7533	7324	12230	12230	LGN Exc IL15RA	Glutamatergic	NA	NA	NA
809	SM-GE67G_S008_E1-50	3	GABA3	#FF88AD	GABA	#f02864	1	Macaque	#939598	1	1	Q17.27.002	Macaque LGN Magnocellular	M	2.3 yrs	Macaca nemestrina	#123466	MC	GABA3_M	3	R8S4-180228	F2S4_180118_013	F2S4_180118_013_H01	Nuclei	NeuN-positive	1225251	12.96599636	8.16E-05	0.000163232	8.16E-05	0	0	8.16E-05	57.59807582	21.34264734	83.62604887	0.003864514	0.002646805	86.95891699	0.312457891	5121	5024	10089	10089	LGN Inh DSEL	GABAergic	NA	NA	NA
810	SM-GE67G_S009_E1-50	10	Low Quality	#444444	Low Quality	#000000	0	Macaque	#939598	1	10	Q17.27.002	Macaque LGN Magnocellular	M	2.3 yrs	Macaca nemestrina	#123466	MC	Low Quality_M	NA	R8S4-180228	F2S4_180118_014	F2S4_180118_014_A01	Nuclei	NeuN-positive	1015134	26.94747688	0.013397246	0	0.013397246	0	0	0	30.28122396	16.7562115	64.41819504	0.027646596	0.077825194	77.57901912	0.490823466	1953	1842	6063	6063	No Class	No Class	NA	NA	NA
811	SM-GE67G_S010_E1-50	5	M	#90caf9	Glut	#00ADEE	2	Macaque	#939598	1	7	Q17.27.002	Macaque LGN Magnocellular	M	2.3 yrs	Macaca nemestrina	#123466	MC	M_M	4	R8S4-180228	F2S4_180118_014	F2S4_180118_014_B01	Nuclei	NeuN-positive	1188707	13.02507683	0.002607876	0.000757125	0.002607876	0.00016825	0	8.41E-05	50.09274783	26.12283767	79.58723218	0.003504648	0.002494307	83.40903183	0.346240082	7253	7137	12540	12540	LGN Exc IL15RA	Glutamatergic	NA	NA	NA
812	SM-GE67G_S011_E1-50	5	M	#90caf9	Glut	#00ADEE	2	Macaque	#939598	1	7	Q17.27.002	Macaque LGN Magnocellular	M	2.3 yrs	Macaca nemestrina	#123466	MC	M_M	4	R8S4-180228	F2S4_180118_014	F2S4_180118_014_C01	Nuclei	NeuN-positive	1049593	11.32477065	0.003334626	0.001619675	0.003334626	0.000476375	0	0	54.22244622	24.63459646	81.2275806	0.003368925	0.001701612	84.74313377	0.331057637	6995	6936	12127	12127	LGN Exc IL15RA	Glutamatergic	NA	NA	NA
813	SM-GE67G_S012_E1-50	7	K1	#1e633b	Glut	#00ADEE	2	Macaque	#939598	1	5	Q17.27.002	Macaque LGN Magnocellular	M	2.3 yrs	Macaca nemestrina	#123466	MC	K1_M	1	R8S4-180228	F2S4_180118_014	F2S4_180118_014_D01	Nuclei	NeuN-positive	1162414	10.84613571	0.00240878	0.001720557	0.00240878	0.00120439	0	0	55.40951847	21.94639776	79.82749692	0.003515099	0.003295728	83.30362504	0.33246607	6151	6073	11404	11404	LGN Exc PRKCG SYNDIG1L	Glutamatergic	NA	NA	NA
814	SM-GE67G_S013_E1-50	10	Low Quality	#444444	Low Quality	#000000	0	Macaque	#939598	1	10	Q17.27.002	Macaque LGN Magnocellular	M	2.3 yrs	Macaca nemestrina	#123466	MC	Low Quality_M	NA	R8S4-180228	F2S4_180118_014	F2S4_180118_014_E01	Nuclei	NeuN-positive	896372	15.98064197	0.044847452	0.000334682	0.044735891	0.000223122	0	0	26.85916115	36.85032553	58.05022915	0.022967027	0.021116233	68.85746096	0.569115788	3403	3274	9379	9379	NA	NA	NA	NA	NA
815	SM-GE67G_S014_E1-50	7	K1	#1e633b	Glut	#00ADEE	2	Macaque	#939598	1	5	Q17.27.002	Macaque LGN Magnocellular	M	2.3 yrs	Macaca nemestrina	#123466	MC	K1_M	1	R8S4-180228	F2S4_180118_014	F2S4_180118_014_F01	Nuclei	NeuN-positive	1036486	12.16620389	0.000868319	9.65E-05	0.000868319	0	0	0	54.05774897	22.2799922	80.05810016	0.008057031	0.003745347	84.04146317	0.341241668	5031	4978	10187	10187	LGN Exc PRKCG SYNDIG1L	Glutamatergic	NA	NA	NA
816	SM-GE67G_S015_E1-50	5	M	#90caf9	Glut	#00ADEE	2	Macaque	#939598	1	7	Q17.27.002	Macaque LGN Magnocellular	M	2.3 yrs	Macaca nemestrina	#123466	MC	M_M	4	R8S4-180228	F2S4_180118_014	F2S4_180118_014_G01	Nuclei	NeuN-positive	1189503	13.3427154	0.004707849	0.000504412	0.004707849	0.000420344	0	0	54.67039596	21.71755767	81.3016865	0.003643539	0.002640599	84.84627613	0.326019123	8082	7964	12557	12557	LGN Exc IL15RA	Glutamatergic	NA	NA	NA
817	SM-GE67G_S016_E1-50	7	K1	#1e633b	Glut	#00ADEE	2	Macaque	#939598	1	5	Q17.27.002	Macaque LGN Magnocellular	M	2.3 yrs	Macaca nemestrina	#123466	MC	K1_M	1	R8S4-180228	F2S4_180118_014	F2S4_180118_014_H01	Nuclei	NeuN-positive	1263518	13.55691015	0.002849188	0.000870585	0.002849188	0.000791441	0	0	51.67025717	22.23529859	76.96621655	0.006615656	0.005996749	81.61466635	0.356017375	4486	4361	10215	10215	LGN Exc PRKCG SYNDIG1L	Glutamatergic	NA	NA	NA
818	SM-GE67G_S017_E1-50	7	K1	#1e633b	Glut	#00ADEE	2	Macaque	#939598	1	5	Q17.27.002	Macaque LGN Magnocellular	M	2.3 yrs	Macaca nemestrina	#123466	MC	K1_M	0	R8S4-180228	F2S4_180118_015	F2S4_180118_015_A01	Nuclei	NeuN-positive	1234574	12.94308806	0.00801896	0	0.00801896	0	0	0	45.72054814	25.77050869	73.46607008	0.009068715	0.020764247	79.99650082	0.407435428	3903	3798	10063	10063	LGN Exc IL15RA	Glutamatergic	NA	NA	NA
819	SM-GE67G_S018_E1-50	1	GABA1	#7f3762	GABA	#f02864	1	Macaque	#939598	1	3	Q17.27.002	Macaque LGN Magnocellular	M	2.3 yrs	Macaca nemestrina	#123466	MC	GABA1_M	5	R8S4-180228	F2S4_180118_015	F2S4_180118_015_B01	Nuclei	NeuN-positive	1105392	13.47838595	0.000452328	9.05E-05	0.000452328	0	0	0	51.44699799	23.8640229	79.06634027	0.004739495	0.005326617	83.47654045	0.360600269	4809	4732	9957	9957	LGN Inh TNFAIP8L3	GABAergic	NA	NA	NA
820	SM-GE67G_S019_E1-50	5	M	#90caf9	Glut	#00ADEE	2	Macaque	#939598	1	7	Q17.27.002	Macaque LGN Magnocellular	M	2.3 yrs	Macaca nemestrina	#123466	MC	M_M	4	R8S4-180228	F2S4_180118_015	F2S4_180118_015_C01	Nuclei	NeuN-positive	1275084	13.37966754	0.015214684	0.001176393	0.015214684	0.000156852	0	0	43.5566598	27.98411712	73.24262558	0.010154625	0.007123452	78.9189575	0.406780776	4531	4386	10822	10822	LGN Exc IL15RA	Glutamatergic	NA	NA	NA
821	SM-GE67G_S020_E1-50	10	Low Quality	#444444	Low Quality	#000000	0	Macaque	#939598	1	10	Q17.27.002	Macaque LGN Magnocellular	M	2.3 yrs	Macaca nemestrina	#123466	MC	Low Quality_M	NA	R8S4-180228	F2S4_180118_015	F2S4_180118_015_D01	Nuclei	NeuN-positive	1008053	10.39419554	0.015971382	9.92E-05	0.015971382	9.92E-05	0	0	13.22420547	21.35770639	31.98026294	0.047351677	0.079112904	46.90308942	0.751580503	2254	2202	8249	8249	NA	NA	NA	NA	NA
822	SM-GE67G_S021_E1-50	5	M	#90caf9	Glut	#00ADEE	2	Macaque	#939598	1	7	Q17.27.002	Macaque LGN Magnocellular	M	2.3 yrs	Macaca nemestrina	#123466	MC	M_M	4	R8S4-180228	F2S4_180118_015	F2S4_180118_015_E01	Nuclei	NeuN-positive	1150716	12.9838292	0.003997511	0.001303536	0.003910609	0.000955927	0	8.69E-05	51.91498163	23.83011968	78.97448197	0.004217374	0.003551702	83.04811961	0.347345155	6171	6054	11605	11605	LGN Exc IL15RA	Glutamatergic	NA	NA	NA
823	SM-GE67G_S022_E1-50	7	K1	#1e633b	Glut	#00ADEE	2	Macaque	#939598	1	5	Q17.27.002	Macaque LGN Magnocellular	M	2.3 yrs	Macaca nemestrina	#123466	MC	K1_M	1	R8S4-180228	F2S4_180118_015	F2S4_180118_015_F01	Nuclei	NeuN-positive	983709	12.80276992	0.000304968	0.000914905	0.000304968	0.000914905	0	0	49.9225889	25.45478388	77.14181735	0.006173574	0.004541994	81.75141226	0.363464397	4541	4472	10225	10225	LGN Exc PRKCG SYNDIG1L	Glutamatergic	NA	NA	NA
824	SM-GE67G_S023_E1-50	7	K1	#1e633b	Glut	#00ADEE	2	Macaque	#939598	1	5	Q17.27.002	Macaque LGN Magnocellular	M	2.3 yrs	Macaca nemestrina	#123466	MC	K1_M	1	R8S4-180228	F2S4_180118_015	F2S4_180118_015_G01	Nuclei	NeuN-positive	1315839	15.04636965	0.002887891	0.000379986	0.002887891	0	0	0	53.02670008	22.31807995	81.46361371	0.003408472	0.003073324	85.15912661	0.325947133	7229	7006	11968	11968	LGN Exc PRKCG SYNDIG1L	Glutamatergic	NA	NA	NA
825	SM-GE67G_S024_E1-50	5	M	#90caf9	Glut	#00ADEE	2	Macaque	#939598	1	7	Q17.27.002	Macaque LGN Magnocellular	M	2.3 yrs	Macaca nemestrina	#123466	MC	M_M	4	R8S4-180228	F2S4_180118_015	F2S4_180118_015_H01	Nuclei	NeuN-positive	1067225	13.90362857	0.007121272	0.000562206	0.007121272	9.37E-05	0	0.002248823	52.58881679	22.36585537	81.20265174	0.003590621	0.002574902	84.49399143	0.334832619	7575	7478	11951	11951	LGN Exc IL15RA	Glutamatergic	NA	NA	NA
826	SM-GE67G_S129_E1-50	7	K1	#1e633b	Glut	#00ADEE	2	Macaque	#939598	1	5	Q17.27.002	Macaque LGN Magnocellular	M	2.3 yrs	Macaca nemestrina	#123466	MC	K1_M	1	R8S4-180228	F2S4_180118_073	F2S4_180118_073_A01	Nuclei	NeuN-positive	1144952	13.34125797	0.007860592	0.001310099	0.007860592	0.00017468	0	0	51.77771645	23.22280759	78.77919773	0.004324199	0.008934872	83.3787792	0.353096412	5724	5591	11019	11019	LGN Exc PRKCG SYNDIG1L	Glutamatergic	NA	NA	NA
827	SM-GE67G_S130_E1-50	5	M	#90caf9	Glut	#00ADEE	2	Macaque	#939598	1	7	Q17.27.002	Macaque LGN Magnocellular	M	2.3 yrs	Macaca nemestrina	#123466	MC	M_M	4	R8S4-180228	F2S4_180118_073	F2S4_180118_073_B01	Nuclei	NeuN-positive	1149489	17.35414606	0.007829566	0.001130937	0.007829566	0.000695961	0	0.002609855	46.81132225	24.4343356	78.07486631	0.004254064	0.005425889	82.63967728	0.365950712	6878	6661	12067	12067	LGN Exc IL15RA	Glutamatergic	NA	NA	NA
828	SM-GE67G_S131_E1-50	7	K1	#1e633b	Glut	#00ADEE	2	Macaque	#939598	1	5	Q17.27.002	Macaque LGN Magnocellular	M	2.3 yrs	Macaca nemestrina	#123466	MC	K1_M	1	R8S4-180228	F2S4_180118_073	F2S4_180118_073_C01	Nuclei	NeuN-positive	1131563	12.29555933	0.000883733	0.000176747	0.000883733	0.000176747	0	0	54.42666471	20.6793612	77.67442025	0.005426123	0.011025458	82.63287152	0.361451942	3790	3718	9525	9525	LGN Exc PRKCG SYNDIG1L	Glutamatergic	NA	NA	NA
829	SM-GE67G_S132_E1-50	10	Low Quality	#444444	Low Quality	#000000	0	Macaque	#939598	1	10	Q17.27.002	Macaque LGN Magnocellular	M	2.3 yrs	Macaca nemestrina	#123466	MC	Low Quality_M	NA	R8S4-180228	F2S4_180118_073	F2S4_180118_073_D01	Nuclei	NeuN-positive	447095	11.80129503	0.000223666	0.000223666	0.000223666	0	0	0	5.710419486	15.92950044	24.13894139	0.063178966	0.146340263	47.23403304	0.868038024	1327	1324	3410	3410	NA	NA	NA	NA	NA
830	SM-GE67G_S133_E1-50	7	K1	#1e633b	Glut	#00ADEE	2	Macaque	#939598	1	5	Q17.27.002	Macaque LGN Magnocellular	M	2.3 yrs	Macaca nemestrina	#123466	MC	K1_M	1	R8S4-180228	F2S4_180118_073	F2S4_180118_073_E01	Nuclei	NeuN-positive	1241300	12.23700959	0.005075324	0.000563925	0.004994764	0.000161121	0	0	51.23016193	22.64126319	76.83243374	0.006167727	0.007279465	81.44783695	0.373908929	4877	4782	10416	10416	LGN Exc PRKCG SYNDIG1L	Glutamatergic	NA	NA	NA
831	SM-GE67G_S134_E1-50	2	GABA2	#DD6091	GABA	#f02864	1	Macaque	#939598	1	2	Q17.27.002	Macaque LGN Magnocellular	M	2.3 yrs	Macaca nemestrina	#123466	MC	GABA2_M	6	R8S4-180228	F2S4_180118_073	F2S4_180118_073_F01	Nuclei	NeuN-positive	1168696	13.89454572	0.001369047	0.000256696	0.001369047	0.000171131	0	0	54.92412056	21.13714773	80.47824242	0.004056658	0.003980505	84.55192796	0.342326712	6517	6384	11305	11305	LGN Inh DFNB31	GABAergic	NA	NA	NA
832	SM-GE67G_S135_E1-50	10	Low Quality	#444444	Low Quality	#000000	0	Macaque	#939598	1	10	Q17.27.002	Macaque LGN Magnocellular	M	2.3 yrs	Macaca nemestrina	#123466	MC	Low Quality_M	NA	R8S4-180228	F2S4_180118_073	F2S4_180118_073_G01	Nuclei	NeuN-positive	702507	12.12656956	0.004128073	0.000142347	0.003985725	0.000142347	0	0	7.468680027	22.06967333	27.37908661	0.056480576	0.127773816	49.68092845	0.841895237	1825	1806	5361	5361	NA	NA	NA	NA	NA
833	SM-GE67G_S136_E1-50	5	M	#90caf9	Glut	#00ADEE	2	Macaque	#939598	1	7	Q17.27.002	Macaque LGN Magnocellular	M	2.3 yrs	Macaca nemestrina	#123466	MC	M_M	4	R8S4-180228	F2S4_180118_073	F2S4_180118_073_H01	Nuclei	NeuN-positive	1480630	15.82974815	0.005335567	0.002026165	0.005268028	0.000945543	0	0	48.58708793	24.04989768	78.88432627	0.003971282	0.004177276	82.93908674	0.357605438	7451	7182	12661	12661	LGN Exc IL15RA	Glutamatergic	NA	NA	NA
834	SM-GE67G_S137_E1-50	10	Low Quality	#444444	Low Quality	#000000	0	Macaque	#939598	1	10	Q17.27.002	Macaque LGN Magnocellular	M	2.3 yrs	Macaca nemestrina	#123466	MC	Low Quality_M	NA	R8S4-180228	F2S4_180118_074	F2S4_180118_074_A01	Nuclei	NeuN-positive	753501	9.473510984	0.04857326	0.000398141	0.048440546	0.000265428	0	0	13.55313397	26.28038981	33.11395738	0.040790921	0.070663476	49.072264	0.784902227	2493	2477	8272	8272	NA	NA	NA	NA	NA
835	SM-GE67G_S138_E1-50	5	M	#90caf9	Glut	#00ADEE	2	Macaque	#939598	1	7	Q17.27.002	Macaque LGN Magnocellular	M	2.3 yrs	Macaca nemestrina	#123466	MC	M_M	4	R8S4-180228	F2S4_180118_074	F2S4_180118_074_B01	Nuclei	NeuN-positive	1137098	14.260952	0.015477997	0.000175886	0.015477997	8.79E-05	0	0	42.88170413	30.07401297	72.85730869	0.00764402	0.009635933	79.13838561	0.398390248	5130	4996	11373	11373	LGN Exc IL15RA	Glutamatergic	NA	NA	NA
836	SM-GE67G_S139_E1-50	10	Low Quality	#444444	Low Quality	#000000	0	Macaque	#939598	1	10	Q17.27.002	Macaque LGN Magnocellular	M	2.3 yrs	Macaca nemestrina	#123466	MC	Low Quality_M	NA	R8S4-180228	F2S4_180118_074	F2S4_180118_074_C01	Nuclei	NeuN-positive	1116483	24.451156	0.041469507	0.001970473	0.041469507	0.001522638	0	0	17.35028657	30.27130731	54.15541482	0.02199317	0.058033127	67.86704321	0.59390316	4163	3829	9798	9798	NA	NA	NA	NA	NA
837	SM-GE67G_S140_E1-50	5	M	#90caf9	Glut	#00ADEE	2	Macaque	#939598	1	7	Q17.27.002	Macaque LGN Magnocellular	M	2.3 yrs	Macaca nemestrina	#123466	MC	M_M	4	R8S4-180228	F2S4_180118_074	F2S4_180118_074_D01	Nuclei	NeuN-positive	1279396	16.2383656	0.016961129	0.000312648	0.016961129	0.000156324	0	0	39.82308839	27.62162771	69.51999225	0.009416162	0.017667712	76.71963958	0.431991936	4416	4203	10637	10637	LGN Exc IL15RA	Glutamatergic	NA	NA	NA
838	SM-GE67G_S141_E1-50	7	K1	#1e633b	Glut	#00ADEE	2	Macaque	#939598	1	5	Q17.27.002	Macaque LGN Magnocellular	M	2.3 yrs	Macaca nemestrina	#123466	MC	K1_M	1	R8S4-180228	F2S4_180118_074	F2S4_180118_074_E01	Nuclei	NeuN-positive	1344744	12.73075024	0.003866907	0.000446182	0.003792543	0.000297454	0	0.000446182	50.70898253	24.4082145	76.92311697	0.004966001	0.005987757	81.74998364	0.360023247	5746	5592	11792	11792	LGN Exc PRKCG SYNDIG1L	Glutamatergic	NA	NA	NA
839	SM-GE67G_S142_E1-50	5	M	#90caf9	Glut	#00ADEE	2	Macaque	#939598	1	7	Q17.27.002	Macaque LGN Magnocellular	M	2.3 yrs	Macaca nemestrina	#123466	MC	M_M	4	R8S4-180228	F2S4_180118_074	F2S4_180118_074_F01	Nuclei	NeuN-positive	1008683	14.21665677	0.040052227	0	0.040052227	0	0	0	33.89132165	28.93743624	62.35893735	0.019607746	0.053584724	74.09195952	0.494487076	3681	3586	9923	9923	LGN Exc IL15RA	Glutamatergic	NA	NA	NA
840	SM-GE67G_S143_E1-50	5	M	#90caf9	Glut	#00ADEE	2	Macaque	#939598	1	7	Q17.27.002	Macaque LGN Magnocellular	M	2.3 yrs	Macaca nemestrina	#123466	MC	M_M	4	R8S4-180228	F2S4_180118_074	F2S4_180118_074_G01	Nuclei	NeuN-positive	1272905	14.04056076	0.003770902	0.001256967	0.003770902	0.000707044	0	0	50.00805245	26.18930714	80.18367435	0.003032434	0.002660843	84.34816424	0.326774033	8307	8130	13317	13317	LGN Exc IL15RA	Glutamatergic	NA	NA	NA
841	SM-GE67G_S144_E1-50	5	M	#90caf9	Glut	#00ADEE	2	Macaque	#939598	1	7	Q17.27.002	Macaque LGN Magnocellular	M	2.3 yrs	Macaca nemestrina	#123466	MC	M_M	4	R8S4-180228	F2S4_180118_074	F2S4_180118_074_H01	Nuclei	NeuN-positive	1373025	14.84299266	0.003131771	0.000655487	0.003131771	0.000145664	0	0.001092478	46.33899601	26.25990058	75.63300013	0.006892081	0.005741338	80.67172848	0.370152866	5740	5553	11474	11474	LGN Exc IL15RA	Glutamatergic	NA	NA	NA
842	SM-GE67G_S145_E1-50	7	K1	#1e633b	Glut	#00ADEE	2	Macaque	#939598	1	5	Q17.27.002	Macaque LGN Magnocellular	M	2.3 yrs	Macaca nemestrina	#123466	MC	K1_M	1	R8S4-180228	F2S4_180118_075	F2S4_180118_075_A01	Nuclei	NeuN-positive	1113549	13.0100247	0.007184237	0.001077636	0.007184237	0.000987833	0	0	52.90121943	21.59393076	78.27055657	0.004738902	0.009230847	82.80309174	0.359675149	5030	4928	10356	10356	LGN Exc PRKCG SYNDIG1L	Glutamatergic	NA	NA	NA
843	SM-GE67G_S146_E1-50	5	M	#90caf9	Glut	#00ADEE	2	Macaque	#939598	1	7	Q17.27.002	Macaque LGN Magnocellular	M	2.3 yrs	Macaca nemestrina	#123466	MC	M_M	4	R8S4-180228	F2S4_180118_075	F2S4_180118_075_B01	Nuclei	NeuN-positive	1054272	14.87035604	0.009010957	0.001233078	0.009010957	0.00085367	0	0	49.56263659	23.9766398	78.50440873	0.00338812	0.004149783	82.73168594	0.363136724	6831	6689	11945	11945	LGN Exc IL15RA	Glutamatergic	NA	NA	NA
844	SM-GE67G_S147_E1-50	6	P	#0d47a1	Glut	#00ADEE	2	Macaque	#939598	1	8	Q17.27.002	Macaque LGN Magnocellular	M	2.3 yrs	Macaca nemestrina	#123466	MC	P_M	2	R8S4-180228	F2S4_180118_075	F2S4_180118_075_C01	Nuclei	NeuN-positive	999315	17.45365575	0.005003427	0.004202879	0.004903359	0.003802605	0	0	45.9908037	22.80852384	75.97073996	0.005790967	0.006141207	80.60701581	0.383285831	5064	4927	10437	10437	LGN Exc IL15RA	Glutamatergic	NA	NA	NA
845	SM-GE67G_S148_E1-50	5	M	#90caf9	Glut	#00ADEE	2	Macaque	#939598	1	7	Q17.27.002	Macaque LGN Magnocellular	M	2.3 yrs	Macaca nemestrina	#123466	MC	M_M	0	R8S4-180228	F2S4_180118_075	F2S4_180118_075_D01	Nuclei	NeuN-positive	1068855	15.50930669	0.007110413	0.000842023	0.007110413	0.000748464	0	0	41.34601981	22.25577838	68.84348204	0.008252756	0.010422368	74.17610434	0.452218448	5119	4940	11329	11329	LGN Exc IL15RA	Glutamatergic	NA	NA	NA
846	SM-GE67G_S149_E1-50	5	M	#90caf9	Glut	#00ADEE	2	Macaque	#939598	1	7	Q17.27.002	Macaque LGN Magnocellular	M	2.3 yrs	Macaca nemestrina	#123466	MC	M_M	4	R8S4-180228	F2S4_180118_075	F2S4_180118_075_E01	Nuclei	NeuN-positive	1107308	12.9942166	0.007405347	0.000270927	0.007405347	0.000180618	0	0.000903091	49.40197307	26.34352863	77.94010339	0.002849252	0.004081972	82.56817435	0.369217949	7464	7353	12693	12693	LGN Exc IL15RA	Glutamatergic	NA	NA	NA
847	SM-GE67G_S150_E1-50	7	K1	#1e633b	Glut	#00ADEE	2	Macaque	#939598	1	5	Q17.27.002	Macaque LGN Magnocellular	M	2.3 yrs	Macaca nemestrina	#123466	MC	K1_M	1	R8S4-180228	F2S4_180118_075	F2S4_180118_075_F01	Nuclei	NeuN-positive	1166252	15.02333972	0.004287238	0	0.004287238	0	0	0	49.4983074	23.26126772	77.87742272	0.005407922	0.007862795	82.62562465	0.37227608	4930	4774	10568	10568	LGN Exc PRKCG SYNDIG1L	Glutamatergic	NA	NA	NA
848	SM-GE67G_S151_E1-50	5	M	#90caf9	Glut	#00ADEE	2	Macaque	#939598	1	7	Q17.27.002	Macaque LGN Magnocellular	M	2.3 yrs	Macaca nemestrina	#123466	MC	M_M	4	R8S4-180228	F2S4_180118_075	F2S4_180118_075_G01	Nuclei	NeuN-positive	1068374	15.69581439	0.007300814	0.000936002	0.007300814	0.000468001	0	0	45.78724304	25.76522828	76.40844873	0.00498421	0.008013112	81.39977199	0.388250905	5613	5457	11111	11111	LGN Exc IL15RA	Glutamatergic	NA	NA	NA
849	SM-GE67G_S152_E1-50	7	K1	#1e633b	Glut	#00ADEE	2	Macaque	#939598	1	5	Q17.27.002	Macaque LGN Magnocellular	M	2.3 yrs	Macaca nemestrina	#123466	MC	K1_M	1	R8S4-180228	F2S4_180118_075	F2S4_180118_075_H01	Nuclei	NeuN-positive	1268125	14.31270577	0.000630853	0.000630853	0.000551996	0.000551996	0	0	50.4263381	22.86083785	77.74194184	0.006295909	0.00716412	82.38840808	0.366063133	5158	4995	10884	10884	LGN Exc PRKCG SYNDIG1L	Glutamatergic	NA	NA	NA
850	SM-GE67G_S161_E1-50	7	K1	#1e633b	Glut	#00ADEE	2	Macaque	#939598	1	5	Q17.27.002	Macaque LGN Magnocellular	M	2.3 yrs	Macaca nemestrina	#123466	MC	K1_M	1	R8S4-180228	F2S4_180118_076	F2S4_180118_076_A01	Nuclei	NeuN-positive	1198111	14.00012186	0.005258277	0.000166929	0.005258277	8.35E-05	0	0	50.77876758	23.18207578	78.03283669	0.004416118	0.00790077	82.70126891	0.35626718	4915	4790	10469	10469	LGN Exc PRKCG SYNDIG1L	Glutamatergic	NA	NA	NA
851	SM-GE67G_S162_E1-50	7	K1	#1e633b	Glut	#00ADEE	2	Macaque	#939598	1	5	Q17.27.002	Macaque LGN Magnocellular	M	2.3 yrs	Macaca nemestrina	#123466	MC	K1_M	1	R8S4-180228	F2S4_180118_076	F2S4_180118_076_B01	Nuclei	NeuN-positive	1272530	11.87854117	0.0047936	0.000157167	0.0047936	7.86E-05	0	0	54.27188357	20.03245503	77.95674758	0.004285164	0.005098505	81.74400604	0.343939875	6096	5990	11235	11235	LGN Exc PRKCG SYNDIG1L	Glutamatergic	NA	NA	NA
852	SM-GE67G_S163_E1-50	10	Low Quality	#444444	Low Quality	#000000	0	Macaque	#939598	1	10	Q17.27.002	Macaque LGN Magnocellular	M	2.3 yrs	Macaca nemestrina	#123466	MC	Low Quality_M	NA	R8S4-180228	F2S4_180118_076	F2S4_180118_076_C01	Nuclei	NeuN-positive	588279	12.89558186	0.067314998	0.000339975	0.067314998	0	0	0	8.826764171	27.27872319	30.76499416	0.042904812	0.095595797	50.1897909	0.818417952	2096	2084	6229	6229	NA	NA	NA	NA	NA
853	SM-GE67G_S164_E1-50	7	K1	#1e633b	Glut	#00ADEE	2	Macaque	#939598	1	5	Q17.27.002	Macaque LGN Magnocellular	M	2.3 yrs	Macaca nemestrina	#123466	MC	K1_M	1	R8S4-180228	F2S4_180118_076	F2S4_180118_076_D01	Nuclei	NeuN-positive	1037776	13.94250782	0.007130633	0.001349039	0.007130633	0.00028908	0	0	50.95222861	22.79162363	76.89867563	0.005387482	0.007846587	81.80657483	0.370047373	4597	4508	10182	10182	LGN Exc PRKCG SYNDIG1L	Glutamatergic	NA	NA	NA
854	SM-GE67G_S165_E1-50	7	K1	#1e633b	Glut	#00ADEE	2	Macaque	#939598	1	5	Q17.27.002	Macaque LGN Magnocellular	M	2.3 yrs	Macaca nemestrina	#123466	MC	K1_M	1	R8S4-180228	F2S4_180118_076	F2S4_180118_076_E01	Nuclei	NeuN-positive	1014880	15.63613432	0.000788271	0.000295601	0.000788271	0.000197068	0	0	50.21391692	22.8528496	78.56229308	0.005510996	0.008102436	83.26215907	0.352330534	4565	4462	9956	9956	LGN Exc PRKCG SYNDIG1L	Glutamatergic	NA	NA	NA
855	SM-GE67G_S166_E1-50	10	Low Quality	#444444	Low Quality	#000000	0	Macaque	#939598	1	10	Q17.27.002	Macaque LGN Magnocellular	M	2.3 yrs	Macaca nemestrina	#123466	MC	Low Quality_M	NA	R8S4-180228	F2S4_180118_076	F2S4_180118_076_F01	Nuclei	NeuN-positive	612862	0.303330929	0	0	0	0	0	0	2.398256051	6.516964667	5.598813436	0.104145795	0.36546074	50.20640862	0.786897705	58	58	2479	2479	NA	NA	NA	NA	NA
856	SM-GE67G_S167_E1-50	10	Low Quality	#444444	Low Quality	#000000	0	Macaque	#939598	1	10	Q17.27.002	Macaque LGN Magnocellular	M	2.3 yrs	Macaca nemestrina	#123466	MC	Low Quality_M	NA	R8S4-180228	F2S4_180118_076	F2S4_180118_076_G01	Nuclei	NeuN-positive	1152811	19.71468003	0.037213385	0	0.037213385	0	0	0.004423969	29.38001112	35.48049073	63.76613339	0.01069733	0.017319404	72.82590121	0.506859355	4546	4292	10523	10523	NA	NA	NA	NA	NA
857	SM-GE67G_S168_E1-50	5	M	#90caf9	Glut	#00ADEE	2	Macaque	#939598	1	7	Q17.27.002	Macaque LGN Magnocellular	M	2.3 yrs	Macaca nemestrina	#123466	MC	M_M	4	R8S4-180228	F2S4_180118_076	F2S4_180118_076_H01	Nuclei	NeuN-positive	1262825	17.9358185	0.010136005	0.000475125	0.010136005	0.00031675	0	0	44.04988815	25.26985133	76.26527825	0.005038703	0.006859224	81.27357314	0.383655666	6430	6184	11774	11774	LGN Exc IL15RA	Glutamatergic	NA	NA	NA
858	SM-GE67H_S001_E1-50	6	P	#0d47a1	Glut	#00ADEE	2	Macaque	#939598	1	8	Q17.27.002	Macaque LGN Magnocellular	M	2.3 yrs	Macaca nemestrina	#123466	MC	P_M	4	R8S4-180228	F2S4_180118_016	F2S4_180118_016_A01	Nuclei	NeuN-positive	1074943	13.15558127	0.001581479	0.000465141	0.001581479	0.000279085	0	0	54.62968734	22.47737787	82.08053822	0.002657815	0.002081971	85.49225401	0.326382113	7608	7514	12068	12068	LGN Exc IL15RA	Glutamatergic	NA	NA	NA
859	SM-GE67H_S002_E1-50	7	K1	#1e633b	Glut	#00ADEE	2	Macaque	#939598	1	5	Q17.27.002	Macaque LGN Magnocellular	M	2.3 yrs	Macaca nemestrina	#123466	MC	K1_M	0	R8S4-180228	F2S4_180118_016	F2S4_180118_016_B01	Nuclei	NeuN-positive	1127306	11.89854396	0.001241899	0.000887071	0.001241899	0.000532242	0	0.000177414	54.75434354	21.95996473	80.04437127	0.003897788	0.003722148	83.65261961	0.335390232	6211	6132	11279	11279	LGN Exc PRKCG SYNDIG1L	Glutamatergic	NA	NA	NA
860	SM-GE67H_S003_E1-50	5	M	#90caf9	Glut	#00ADEE	2	Macaque	#939598	1	7	Q17.27.002	Macaque LGN Magnocellular	M	2.3 yrs	Macaca nemestrina	#123466	MC	M_M	0	R8S4-180228	F2S4_180118_016	F2S4_180118_016_C01	Nuclei	NeuN-positive	1129346	17.80897971	0.012130915	0.002036577	0.012042368	0	0	0	37.84570893	19.80190305	68.02777891	0.013959407	0.017644725	73.59578021	0.452623232	4445	4283	9336	9336	LGN Exc IL15RA	Glutamatergic	NA	NA	NA
861	SM-GE67H_S004_E1-50	5	M	#90caf9	Glut	#00ADEE	2	Macaque	#939598	1	7	Q17.27.002	Macaque LGN Magnocellular	M	2.3 yrs	Macaca nemestrina	#123466	MC	M_M	4	R8S4-180228	F2S4_180118_016	F2S4_180118_016_D01	Nuclei	NeuN-positive	1117063	12.18847997	0.003401778	0.002327532	0.003401778	0.001432327	0	0	54.99457058	22.54134279	81.56701994	0.002546857	0.00291031	85.02000335	0.328274576	7941	7842	12449	12449	LGN Exc IL15RA	Glutamatergic	NA	NA	NA
862	SM-GE67H_S005_E1-50	10	Low Quality	#444444	Low Quality	#000000	0	Macaque	#939598	1	10	Q17.27.002	Macaque LGN Magnocellular	M	2.3 yrs	Macaca nemestrina	#123466	MC	Low Quality_M	NA	R8S4-180228	F2S4_180118_016	F2S4_180118_016_E01	Nuclei	NeuN-positive	163207	12.59688616	0.055144694	0.000612719	0.055144694	0.000612719	0	0	19.99669132	26.62753436	44.43927037	0.072074114	0.117084439	64.49662086	0.720974282	1806	1806	5177	5177	NA	NA	NA	NA	NA
863	SM-GE67H_S006_E1-50	10	Low Quality	#444444	Low Quality	#000000	0	Macaque	#939598	1	10	Q17.27.002	Macaque LGN Magnocellular	M	2.3 yrs	Macaca nemestrina	#123466	MC	Low Quality_M	NA	R8S4-180228	F2S4_180118_016	F2S4_180118_016_F01	Nuclei	NeuN-positive	696697	21.34543424	0.007033187	0.000574138	0.007033187	0.000574138	0	0	28.76831679	33.858765	63.89807908	0.020789525	0.020720629	72.99686951	0.540673585	3910	3833	8426	8426	NA	NA	NA	NA	NA
864	SM-GE67H_S007_E1-50	10	Low Quality	#444444	Low Quality	#000000	0	Macaque	#939598	1	10	Q17.27.002	Macaque LGN Magnocellular	M	2.3 yrs	Macaca nemestrina	#123466	MC	Low Quality_M	NA	R8S4-180228	F2S4_180118_016	F2S4_180118_016_G01	Nuclei	NeuN-positive	743741	12.43403282	0.001613465	0.000134455	0.000403366	0.000134455	0	0	5.850154825	20.87729465	24.43364021	0.071956501	0.118162102	46.52036125	0.888641469	1443	1414	4811	4811	NA	NA	NA	NA	NA
865	SM-GE67H_S008_E1-50	5	M	#90caf9	Glut	#00ADEE	2	Macaque	#939598	1	7	Q17.27.002	Macaque LGN Magnocellular	M	2.3 yrs	Macaca nemestrina	#123466	MC	M_M	4	R8S4-180228	F2S4_180118_016	F2S4_180118_016_H01	Nuclei	NeuN-positive	1099081	11.38987936	0.003093494	0.00018197	0.003093494	0	0	0	46.97178825	19.47445184	70.12322113	0.006679217	0.00274775	73.3149786	0.401174607	6896	6837	11465	11465	LGN Exc IL15RA	Glutamatergic	NA	NA	NA
866	SM-GE67H_S009_E1-50	7	K1	#1e633b	Glut	#00ADEE	2	Macaque	#939598	1	5	Q17.27.002	Macaque LGN Magnocellular	M	2.3 yrs	Macaca nemestrina	#123466	MC	K1_M	1	R8S4-180228	F2S4_180118_017	F2S4_180118_017_A01	Nuclei	NeuN-positive	1158499	3.668971661	0.000776867	0.001035823	0.000776867	0.000776867	0	0	10.58576658	5.928792343	17.54442602	0.025730708	0.005260255	20.34097569	0.880224018	3167	3166	6027	6027	NA	NA	NA	NA	NA
867	SM-GE67H_S010_E1-50	7	K1	#1e633b	Glut	#00ADEE	2	Macaque	#939598	1	5	Q17.27.002	Macaque LGN Magnocellular	M	2.3 yrs	Macaca nemestrina	#123466	MC	K1_M	1	R8S4-180228	F2S4_180118_017	F2S4_180118_017_B01	Nuclei	NeuN-positive	1132825	13.38141372	0.001677223	0.000529649	0.001677223	0.0003531	0	0	54.83018118	21.13715711	80.55057048	0.003639574	0.002576744	84.11343323	0.331179962	6291	6193	11069	11069	LGN Exc PRKCG SYNDIG1L	Glutamatergic	NA	NA	NA
868	SM-GE67H_S011_E1-50	5	M	#90caf9	Glut	#00ADEE	2	Macaque	#939598	1	7	Q17.27.002	Macaque LGN Magnocellular	M	2.3 yrs	Macaca nemestrina	#123466	MC	M_M	4	R8S4-180228	F2S4_180118_017	F2S4_180118_017_C01	Nuclei	NeuN-positive	1227884	13.95596001	0.003501959	0.000732968	0.003501959	0.000162882	0	0	53.09157868	22.82389867	80.54840685	0.003040189	0.001519688	84.13881116	0.33597793	7751	7586	12516	12516	LGN Exc IL15RA	Glutamatergic	NA	NA	NA
869	SM-GE67H_S012_E1-50	10	Low Quality	#444444	Low Quality	#000000	0	Macaque	#939598	1	10	Q17.27.002	Macaque LGN Magnocellular	M	2.3 yrs	Macaca nemestrina	#123466	MC	Low Quality_M	NA	R8S4-180228	F2S4_180118_017	F2S4_180118_017_D01	Nuclei	NeuN-positive	709875	13.82891354	0.01098785	0.003944356	0.010142631	0.003803487	0	0	5.223032224	23.33748899	26.19545695	0.065979222	0.06560169	43.81179785	0.894264382	1825	1790	4930	4930	NA	NA	NA	NA	NA
870	SM-GE67H_S013_E1-50	2	GABA2	#DD6091	GABA	#f02864	1	Macaque	#939598	1	2	Q17.27.002	Macaque LGN Magnocellular	M	2.3 yrs	Macaca nemestrina	#123466	MC	GABA2_M	6	R8S4-180228	F2S4_180118_017	F2S4_180118_017_E01	Nuclei	NeuN-positive	1227580	10.68834618	0.000325844	0.000570228	0.000325844	0.000488767	0	0	57.47861646	22.55983317	82.43047296	0.003316281	0.002209225	85.78096743	0.322724797	6115	6039	11364	11364	LGN Inh DFNB31	GABAergic	NA	NA	NA
871	SM-GE67H_S014_E1-50	9	Pulv	#b0bec5	Glut	#00ADEE	2	Macaque	#939598	1	9	Q17.27.002	Macaque LGN Magnocellular	M	2.3 yrs	Macaca nemestrina	#123466	MC	Pulv_M	1	R8S4-180228	F2S4_180118_017	F2S4_180118_017_F01	Nuclei	NeuN-positive	1161768	10.16424966	0.002754423	0.00060253	0.002754423	0.000344303	0	0	55.1475854	23.55986737	79.6802804	0.003795078	0.004176393	83.61419836	0.343620206	5668	5617	11290	11290	LGN Exc PRKCG SYNDIG1L	Glutamatergic	NA	NA	NA
872	SM-GE67H_S015_E1-50	10	Low Quality	#444444	Low Quality	#000000	0	Macaque	#939598	1	10	Q17.27.002	Macaque LGN Magnocellular	M	2.3 yrs	Macaca nemestrina	#123466	MC	Low Quality_M	NA	R8S4-180228	F2S4_180118_017	F2S4_180118_017_G01	Nuclei	NeuN-positive	649689	0.021702692	0	0.00015392	0	0.00015392	0	0	0.911820887	4.059172927	2.603861232	0.272855166	0.178990255	38.27292751	0.992867962	45	45	1177	1177	NA	NA	NA	NA	NA
873	SM-GE67H_S016_E1-50	1	GABA1	#7f3762	GABA	#f02864	1	Macaque	#939598	1	3	Q17.27.002	Macaque LGN Magnocellular	M	2.3 yrs	Macaca nemestrina	#123466	MC	GABA1_M	5	R8S4-180228	F2S4_180118_017	F2S4_180118_017_H01	Nuclei	NeuN-positive	1291828	15.66725601	0.001083736	0.00255452	0.001083736	0.002090062	0	0	41.73767715	22.65433169	71.83162155	0.023662593	0.050236564	81.82908251	0.426829165	1732	1660	6323	6323	LGN Inh TNFAIP8L3	GABAergic	NA	NA	NA
874	SM-GE67H_S017_E1-50	7	K1	#1e633b	Glut	#00ADEE	2	Macaque	#939598	1	5	Q17.27.002	Macaque LGN Magnocellular	M	2.3 yrs	Macaca nemestrina	#123466	MC	K1_M	1	R8S4-180228	F2S4_180118_018	F2S4_180118_018_A01	Nuclei	NeuN-positive	1171853	11.65163207	0.000426675	0.000682679	0.000426675	0.00034134	0	0	55.95130106	21.61593647	80.37339154	0.003954421	0.003108752	84.04228175	0.329508467	6440	6361	11476	11476	LGN Exc PRKCG SYNDIG1L	Glutamatergic	NA	NA	NA
875	SM-GE67H_S018_E1-50	7	K1	#1e633b	Glut	#00ADEE	2	Macaque	#939598	1	5	Q17.27.002	Macaque LGN Magnocellular	M	2.3 yrs	Macaca nemestrina	#123466	MC	K1_M	1	R8S4-180228	F2S4_180118_018	F2S4_180118_018_B01	Nuclei	NeuN-positive	1111114	13.51373486	0.002339994	0.000539999	0.002339994	0.00018	0	0	54.02883953	22.56942132	81.17123895	0.004117489	0.002611793	84.83431943	0.325580963	5931	5828	10810	10810	LGN Exc PRKCG SYNDIG1L	Glutamatergic	NA	NA	NA
876	SM-GE67H_S019_E1-50	10	Low Quality	#444444	Low Quality	#000000	0	Macaque	#939598	1	10	Q17.27.002	Macaque LGN Magnocellular	M	2.3 yrs	Macaca nemestrina	#123466	MC	Low Quality_M	NA	R8S4-180228	F2S4_180118_018	F2S4_180118_018_C01	Nuclei	NeuN-positive	808229	11.79319228	0.004206729	0.003464365	0.004083001	0.00321691	0	0	4.413848055	19.77162413	22.67513291	0.05124414	0.04998707	36.25977291	0.893068834	1584	1550	5005	5005	NA	NA	NA	NA	NA
877	SM-GE67H_S020_E1-50	6	P	#0d47a1	Glut	#00ADEE	2	Macaque	#939598	1	8	Q17.27.002	Macaque LGN Magnocellular	M	2.3 yrs	Macaca nemestrina	#123466	MC	P_M	0	R8S4-180228	F2S4_180118_018	F2S4_180118_018_D01	Nuclei	NeuN-positive	1108936	13.96221243	0.002885649	0.000721412	0.002885649	0.000450883	0	0	55.41383813	21.19554239	81.8286177	0.003383423	0.001934287	85.29761862	0.322304279	7495	7369	11893	11893	LGN Exc PRKCG SYNDIG1L	Glutamatergic	NA	NA	NA
878	SM-GE67H_S021_E1-50	7	K1	#1e633b	Glut	#00ADEE	2	Macaque	#939598	1	5	Q17.27.002	Macaque LGN Magnocellular	M	2.3 yrs	Macaca nemestrina	#123466	MC	K1_M	1	R8S4-180228	F2S4_180118_018	F2S4_180118_018_E01	Nuclei	NeuN-positive	1333529	13.64679733	0.002549626	0.00074989	0.002549626	0.000524923	0	7.50E-05	51.78072618	22.04046556	78.43099025	0.004139393	0.003549229	82.24013126	0.339612014	6741	6577	11911	11911	LGN Exc PRKCG SYNDIG1L	Glutamatergic	NA	NA	NA
879	SM-GE67H_S022_E1-50	3	GABA3	#FF88AD	GABA	#f02864	1	Macaque	#939598	1	1	Q17.27.002	Macaque LGN Magnocellular	M	2.3 yrs	Macaca nemestrina	#123466	MC	GABA3_M	3	R8S4-180228	F2S4_180118_018	F2S4_180118_018_F01	Nuclei	NeuN-positive	1153886	14.63940112	0.000693309	0.002513247	0.000693309	0.001126628	0	0.001993264	49.53270947	22.7682804	77.19376091	0.006803965	0.00328802	81.2943393	0.343609591	5303	5176	10923	10923	LGN Inh DSEL	GABAergic	NA	NA	NA
880	SM-GE67H_S023_E1-50	5	M	#90caf9	Glut	#00ADEE	2	Macaque	#939598	1	7	Q17.27.002	Macaque LGN Magnocellular	M	2.3 yrs	Macaca nemestrina	#123466	MC	M_M	0	R8S4-180228	F2S4_180118_018	F2S4_180118_018_G01	Nuclei	NeuN-positive	1414525	15.64772627	0.00982662	0	0.00982662	0	0	7.07E-05	47.70152525	22.44513176	77.24996023	0.008974744	0.009507078	81.98617911	0.364918537	4475	4259	9604	9604	LGN Exc IL15RA	Glutamatergic	NA	NA	NA
881	SM-GE67H_S024_E1-50	3	GABA3	#FF88AD	GABA	#f02864	1	Macaque	#939598	1	1	Q17.27.002	Macaque LGN Magnocellular	M	2.3 yrs	Macaca nemestrina	#123466	MC	GABA3_M	3	R8S4-180228	F2S4_180118_018	F2S4_180118_018_H01	Nuclei	NeuN-positive	1194655	16.88705107	0.011049215	0.000251119	0.011049215	0.000251119	0	0	23.04096162	32.21867401	51.98320854	0.033216284	0.029526516	63.65109592	0.624573878	2756	2581	8261	8261	NA	NA	NA	NA	NA
882	SM-GE67H_S025_E1-50	7	K1	#1e633b	Glut	#00ADEE	2	Macaque	#939598	1	5	Q17.27.002	Macaque LGN Magnocellular	M	2.3 yrs	Macaca nemestrina	#123466	MC	K1_M	1	R8S4-180228	F2S4_180118_077	F2S4_180118_077_A01	Nuclei	NeuN-positive	1207969	14.3738788	0.006457119	0.001407321	0.006457119	0.000910619	0	0	46.37097475	26.06929482	75.17452849	0.007272538	0.008512636	80.57706779	0.398107201	5427	5278	11053	11053	LGN Exc PRKCG SYNDIG1L	Glutamatergic	NA	NA	NA
883	SM-GE67H_S026_E1-50	9	Pulv	#b0bec5	Glut	#00ADEE	2	Macaque	#939598	1	9	Q17.27.002	Macaque LGN Magnocellular	M	2.3 yrs	Macaca nemestrina	#123466	MC	Pulv_M	1	R8S4-180228	F2S4_180118_077	F2S4_180118_077_B01	Nuclei	NeuN-positive	965821	15.69535142	0.00538402	0.000207078	0.00538402	0.000103539	0	0	49.5511073	24.0339566	78.6228504	0.006669973	0.007442373	83.37528383	0.358267122	5076	4955	10169	10169	LGN Exc IL15RA	Glutamatergic	NA	NA	NA
884	SM-GE67H_S027_E1-50	6	P	#0d47a1	Glut	#00ADEE	2	Macaque	#939598	1	8	Q17.27.002	Macaque LGN Magnocellular	M	2.3 yrs	Macaca nemestrina	#123466	MC	P_M	2	R8S4-180228	F2S4_180118_077	F2S4_180118_077_C01	Nuclei	NeuN-positive	1139545	12.50402573	0.003597927	0.007195854	0.003597927	0.005265259	0	0	51.3321545	22.06284087	76.55660812	0.006999285	0.011865262	81.50647846	0.373012065	4590	4507	10223	10223	LGN Exc IL15RA	Glutamatergic	NA	NA	NA
885	SM-GE67H_S028_E1-50	10	Low Quality	#444444	Low Quality	#000000	0	Macaque	#939598	1	10	Q17.27.002	Macaque LGN Magnocellular	M	2.3 yrs	Macaca nemestrina	#123466	MC	Low Quality_M	NA	R8S4-180228	F2S4_180118_077	F2S4_180118_077_D01	Nuclei	NeuN-positive	1139096	22.58176659	0.035730088	0.000175578	0.035730088	0.000175578	0	0	27.9963234	27.2907639	62.65810783	0.017797446	0.02744457	71.76129141	0.537771932	4189	3916	9753	9753	NA	NA	NA	NA	NA
886	SM-GE67H_S029_E1-50	3	GABA3	#FF88AD	GABA	#f02864	1	Macaque	#939598	1	1	Q17.27.002	Macaque LGN Magnocellular	M	2.3 yrs	Macaca nemestrina	#123466	MC	GABA3_M	3	R8S4-180228	F2S4_180118_077	F2S4_180118_077_E01	Nuclei	NeuN-positive	1157328	13.88992576	0.001123277	0.000691247	0.001123277	0.00043203	0	0	54.78792529	21.65859635	81.57765128	0.005085853	0.00798218	85.78752091	0.332487025	5628	5513	10644	10644	LGN Inh DSEL	GABAergic	NA	NA	NA
887	SM-GE67H_S030_E1-50	7	K1	#1e633b	Glut	#00ADEE	2	Macaque	#939598	1	5	Q17.27.002	Macaque LGN Magnocellular	M	2.3 yrs	Macaca nemestrina	#123466	MC	K1_M	1	R8S4-180228	F2S4_180118_077	F2S4_180118_077_F01	Nuclei	NeuN-positive	1183747	13.39686605	0.001520595	0.000422388	0.001520595	0.000168955	0	0	52.83578332	23.21112535	80.12835513	0.004270338	0.003891034	83.99277886	0.342132857	7004	6864	11856	11856	LGN Exc PRKCG SYNDIG1L	Glutamatergic	NA	NA	NA
888	SM-GE67H_S031_E1-50	7	K1	#1e633b	Glut	#00ADEE	2	Macaque	#939598	1	5	Q17.27.002	Macaque LGN Magnocellular	M	2.3 yrs	Macaca nemestrina	#123466	MC	K1_M	1	R8S4-180228	F2S4_180118_077	F2S4_180118_077_G01	Nuclei	NeuN-positive	1137222	12.78545438	0.005803616	0.001494871	0.005803616	0.001055203	0	0	50.78612619	24.40473364	77.69652715	0.007133172	0.00876346	82.56866293	0.360018912	4808	4729	10341	10341	LGN Exc PRKCG SYNDIG1L	Glutamatergic	NA	NA	NA
889	SM-GE67H_S032_E1-50	8	K2	#2c9157	Glut	#00ADEE	2	Macaque	#939598	1	6	Q17.27.002	Macaque LGN Magnocellular	M	2.3 yrs	Macaca nemestrina	#123466	MC	K2_M	7	R8S4-180228	F2S4_180118_077	F2S4_180118_077_H01	Nuclei	NeuN-positive	1201667	11.70315903	0.004327322	0.000998613	0.004327322	0.000998613	0	8.32E-05	50.83288465	23.08709484	74.88996536	0.007936475	0.009469346	80.22314002	0.403210333	5238	5149	10925	10925	LGN Exc PRKCG SYNDIG1L	Glutamatergic	NA	NA	NA
890	SM-GE67H_S033_E1-50	3	GABA3	#FF88AD	GABA	#f02864	1	Macaque	#939598	1	1	Q17.27.002	Macaque LGN Magnocellular	M	2.3 yrs	Macaca nemestrina	#123466	MC	GABA3_M	3	R8S4-180228	F2S4_180118_078	F2S4_180118_078_A01	Nuclei	NeuN-positive	520042	14.74303999	0.000769169	0	0.000769169	0	0	0	32.31142869	16.77172228	55.67011895	0.02822272	0.076395753	68.09892278	0.53297411	1714	1706	5128	5128	NA	NA	NA	NA	NA
891	SM-GE67H_S034_E1-50	5	M	#90caf9	Glut	#00ADEE	2	Macaque	#939598	1	7	Q17.27.002	Macaque LGN Magnocellular	M	2.3 yrs	Macaca nemestrina	#123466	MC	M_M	4	R8S4-180228	F2S4_180118_078	F2S4_180118_078_B01	Nuclei	NeuN-positive	1074700	13.19707825	0.00353587	0.000186098	0.00353587	0	0	0	53.84684098	23.35833256	81.66157998	0.002588629	0.003801061	85.35405229	0.328329744	7417	7331	12113	12113	LGN Exc IL15RA	Glutamatergic	NA	NA	NA
892	SM-GE67H_S035_E1-50	5	M	#90caf9	Glut	#00ADEE	2	Macaque	#939598	1	7	Q17.27.002	Macaque LGN Magnocellular	M	2.3 yrs	Macaca nemestrina	#123466	MC	M_M	4	R8S4-180228	F2S4_180118_078	F2S4_180118_078_C01	Nuclei	NeuN-positive	1235871	15.19754084	0.004369388	0.001537377	0.004369388	0.000566402	0	0.000242744	50.83677827	25.34188439	81.79356907	0.002566611	0.002865995	85.71242468	0.327830575	7864	7681	12760	12760	LGN Exc IL15RA	Glutamatergic	NA	NA	NA
893	SM-GE67H_S036_E1-50	2	GABA2	#DD6091	GABA	#f02864	1	Macaque	#939598	1	2	Q17.27.002	Macaque LGN Magnocellular	M	2.3 yrs	Macaca nemestrina	#123466	MC	GABA2_M	6	R8S4-180228	F2S4_180118_078	F2S4_180118_078_D01	Nuclei	NeuN-positive	1048041	15.7674175	0.000858745	0.000190832	0.000858745	0.000190832	0	0	52.42972365	22.54587368	81.48688839	0.003132511	0.004847139	85.58472426	0.340136833	6278	6138	11103	11103	LGN Inh DFNB31	GABAergic	NA	NA	NA
894	SM-GE67H_S037_E1-50	5	M	#90caf9	Glut	#00ADEE	2	Macaque	#939598	1	7	Q17.27.002	Macaque LGN Magnocellular	M	2.3 yrs	Macaca nemestrina	#123466	MC	M_M	4	R8S4-180228	F2S4_180118_078	F2S4_180118_078_E01	Nuclei	NeuN-positive	1080918	16.24767096	0.005735865	0.000277542	0.005735865	9.25E-05	0	0	51.43396631	22.69496854	81.4974864	0.003024281	0.003772719	85.27871679	0.330336458	7825	7647	12392	12392	LGN Exc IL15RA	Glutamatergic	NA	NA	NA
895	SM-GE67H_S038_E1-50	7	K1	#1e633b	Glut	#00ADEE	2	Macaque	#939598	1	5	Q17.27.002	Macaque LGN Magnocellular	M	2.3 yrs	Macaca nemestrina	#123466	MC	K1_M	1	R8S4-180228	F2S4_180118_078	F2S4_180118_078_F01	Nuclei	NeuN-positive	920446	17.42785563	0.001195073	0	0.001195073	0	0	0	45.92273746	24.33276911	76.93531179	0.006752161	0.01265908	82.40374775	0.378639202	4354	4240	9527	9527	LGN Exc PRKCG SYNDIG1L	Glutamatergic	NA	NA	NA
896	SM-GE67H_S039_E1-50	5	M	#90caf9	Glut	#00ADEE	2	Macaque	#939598	1	7	Q17.27.002	Macaque LGN Magnocellular	M	2.3 yrs	Macaca nemestrina	#123466	MC	M_M	0	R8S4-180228	F2S4_180118_078	F2S4_180118_078_G01	Nuclei	NeuN-positive	1185728	16.35003981	0.016023911	8.43E-05	0.016023911	0	0	0	45.51246154	22.57372686	74.41150078	0.006354746	0.013124427	79.72764411	0.413746301	4676	4487	10573	10573	LGN Exc IL15RA	Glutamatergic	NA	NA	NA
897	SM-GE67H_S040_E1-50	7	K1	#1e633b	Glut	#00ADEE	2	Macaque	#939598	1	5	Q17.27.002	Macaque LGN Magnocellular	M	2.3 yrs	Macaca nemestrina	#123466	MC	K1_M	1	R8S4-180228	F2S4_180118_078	F2S4_180118_078_H01	Nuclei	NeuN-positive	1124681	11.21526904	0.002489595	0.000533485	0.002489595	0.000444571	0	0	49.7581981	26.72864572	77.04184564	0.005432652	0.005369523	81.63194719	0.36612185	5555	5472	11309	11309	LGN Exc PRKCG SYNDIG1L	Glutamatergic	NA	NA	NA
898	SM-GE67H_S097_E1-50	7	K1	#1e633b	Glut	#00ADEE	2	Macaque	#939598	1	5	Q17.27.002	Macaque LGN Magnocellular	M	2.3 yrs	Macaca nemestrina	#123466	MC	K1_M	1	R8S4-180228	F2S4_180118_019	F2S4_180118_019_A01	Nuclei	NeuN-positive	1116517	13.08847066	0.003940827	0.000537385	0.003940827	0.000358257	0	0	53.01773282	23.10300694	80.53142048	0.00487319	0.002855308	84.17928254	0.33590306	6173	6082	11093	11093	LGN Exc PRKCG SYNDIG1L	Glutamatergic	NA	NA	NA
899	SM-GE67H_S098_E1-50	5	M	#90caf9	Glut	#00ADEE	2	Macaque	#939598	1	7	Q17.27.002	Macaque LGN Magnocellular	M	2.3 yrs	Macaca nemestrina	#123466	MC	M_M	4	R8S4-180228	F2S4_180118_019	F2S4_180118_019_B01	Nuclei	NeuN-positive	1123424	12.0066867	0.003827584	0.000534082	0.003827584	0.000178027	0	0	54.03409576	23.60542413	81.12992067	0.003218731	0.001206134	84.46303444	0.334334414	7680	7593	12612	12612	LGN Exc IL15RA	Glutamatergic	NA	NA	NA
900	SM-GE67H_S099_E1-50	3	GABA3	#FF88AD	GABA	#f02864	1	Macaque	#939598	1	1	Q17.27.002	Macaque LGN Magnocellular	M	2.3 yrs	Macaca nemestrina	#123466	MC	GABA3_M	3	R8S4-180228	F2S4_180118_019	F2S4_180118_019_C01	Nuclei	NeuN-positive	1087881	13.05289825	0.000459609	0.002573811	0.000459609	0.001930358	0	0	56.93113493	21.01341967	83.34137649	0.004041802	0.00246902	86.58934203	0.310292045	5239	5160	10091	10091	LGN Inh DSEL	GABAergic	NA	NA	NA
901	SM-GE67H_S100_E1-50	2	GABA2	#DD6091	GABA	#f02864	1	Macaque	#939598	1	2	Q17.27.002	Macaque LGN Magnocellular	M	2.3 yrs	Macaca nemestrina	#123466	MC	GABA2_M	6	R8S4-180228	F2S4_180118_019	F2S4_180118_019_D01	Nuclei	NeuN-positive	1209784	12.15373984	0.000247978	0.000909253	0.000247978	0.000578616	0	0	56.42031966	22.78266203	83.24965448	0.002979871	0.002206179	86.60744397	0.320612289	6503	6399	11460	11460	LGN Inh DFNB31	GABAergic	NA	NA	NA
902	SM-GE67H_S101_E1-50	5	M	#90caf9	Glut	#00ADEE	2	Macaque	#939598	1	7	Q17.27.002	Macaque LGN Magnocellular	M	2.3 yrs	Macaca nemestrina	#123466	MC	M_M	4	R8S4-180228	F2S4_180118_019	F2S4_180118_019_E01	Nuclei	NeuN-positive	770363	12.40402252	0.002725988	0.002725988	0.002725988	0.001947134	0	0.000259618	55.00484836	23.3632716	81.90099992	0.00368917	0.002707814	85.34612903	0.330068561	7101	7065	11592	11592	LGN Exc IL15RA	Glutamatergic	NA	NA	NA
903	SM-GE67H_S102_E1-50	10	Low Quality	#444444	Low Quality	#000000	0	Macaque	#939598	1	10	Q17.27.002	Macaque LGN Magnocellular	M	2.3 yrs	Macaca nemestrina	#123466	MC	Low Quality_M	NA	R8S4-180228	F2S4_180118_019	F2S4_180118_019_F01	Nuclei	NeuN-positive	935954	16.34920092	0.064639929	0.000106843	0.064533086	0	0	0	9.509014332	25.47069621	34.65992987	0.051456589	0.049066514	48.85208034	0.817283859	2413	2291	7162	7162	NA	NA	NA	NA	NA
904	SM-GE67H_S103_E1-50	5	M	#90caf9	Glut	#00ADEE	2	Macaque	#939598	1	7	Q17.27.002	Macaque LGN Magnocellular	M	2.3 yrs	Macaca nemestrina	#123466	MC	M_M	4	R8S4-180228	F2S4_180118_019	F2S4_180118_019_G01	Nuclei	NeuN-positive	896606	13.38993939	0.002899824	0.001449912	0.002899824	0.001115317	0	0.000111532	51.8726174	24.61337533	80.70735641	0.003940415	0.00226967	84.31139207	0.331003376	7629	7550	12385	12385	LGN Exc IL15RA	Glutamatergic	NA	NA	NA
[truncated: 4,649 more rows]
[truncated: 2 more columns]
