# Supplementary material for: Single-cell and single-nucleus RNA-seq uncovers shared and distinct axes of variation in dorsal LGN neurons in mice, non-human primates, and humans
Source: eLife. 2021 Sep 2;10:e64875. doi: 10.7554/eLife.64875 (PMC8412930; doi:10.7554/eLife.64875)
Supplement: Supplementary file 3. — Results of GO enrichment analysis of the union of all differentially expressed genes across donors. [file elife-64875-supp3.zip]

Archive with 1 entries (1 files):
- Supplementary File_3_donor_deg_go.csv
