# Supplementary material for: Single-cell and single-nucleus RNA-seq uncovers shared and distinct axes of variation in dorsal LGN neurons in mice, non-human primates, and humans
Source: eLife. 2021 Sep 2;10:e64875. doi: 10.7554/eLife.64875 (PMC8412930; doi:10.7554/eLife.64875)
Supplement: Supplementary file 3. — Results of GO enrichment analysis of the union of all differentially expressed genes across donors. [file elife-64875-supp3.zip › Supplementary File_3_donor_deg_go.csv]

Species	Category	ID	Name	Source	p-value	q-value Bonferroni	q-value FDR B&H	q-value FDR B&Y	Hit Count in Query List	Hit Count in Genome	Hit in Query List
Human	GO: Biological Process	GO:0006613	cotranslational protein targeting to membrane		6.92E-09	5.38E-05	3.93E-05	3.75E-04	27	109	RPL14,SEC61A1,RN7SL2,RN7SL1,RPL3,RPL7,RPL7A,RPL13,RPL18A,RPL26,RPL37,RPL37A,RPL41,RPS3A,RPS4X,RPS6,RPS7,RPS10,RPS13,RPS23,RPS25,RPS28,SRP14,SSR2,SEC61B,ZFAND2B,RPSA
Human	GO: Biological Process	GO:0006614	SRP-dependent cotranslational protein targeting to membrane		1.32E-08	1.03E-04	3.93E-05	3.75E-04	26	105	RPL14,SEC61A1,RN7SL2,RN7SL1,RPL3,RPL7,RPL7A,RPL13,RPL18A,RPL26,RPL37,RPL37A,RPL41,RPS3A,RPS4X,RPS6,RPS7,RPS10,RPS13,RPS23,RPS25,RPS28,SRP14,SEC61B,ZFAND2B,RPSA
Human	GO: Biological Process	GO:0045047	protein targeting to ER		1.52E-08	1.18E-04	3.93E-05	3.75E-04	28	120	SPCS1,RPL14,SEC61A1,PMM1,RN7SL2,RN7SL1,RPL3,RPL7,RPL7A,RPL13,RPL18A,RPL26,RPL37,RPL37A,RPL41,RPS3A,RPS4X,RPS6,RPS7,RPS10,RPS13,RPS23,RPS25,RPS28,SRP14,SEC61B,ZFAND2B,RPSA
Human	GO: Biological Process	GO:0072599	establishment of protein localization to endoplasmic reticulum		3.25E-08	2.53E-04	6.31E-05	6.02E-04	28	124	SPCS1,RPL14,SEC61A1,PMM1,RN7SL2,RN7SL1,RPL3,RPL7,RPL7A,RPL13,RPL18A,RPL26,RPL37,RPL37A,RPL41,RPS3A,RPS4X,RPS6,RPS7,RPS10,RPS13,RPS23,RPS25,RPS28,SRP14,SEC61B,ZFAND2B,RPSA
Human	GO: Biological Process	GO:0070972	protein localization to endoplasmic reticulum		4.65E-08	3.61E-04	7.22E-05	6.89E-04	31	149	SPCS1,RPL14,SEC61A1,PMM1,RN7SL2,RN7SL1,BCAP31,RPL3,RPL7,RPL7A,RPL13,RPL18A,RPL26,RPL37,RPL37A,RPL41,RPS3A,RPS4X,RPS6,RPS7,RPS10,RPS13,RPS23,RPS25,RPS28,SRP14,SEC61B,RER1,PPP1R15A,ZFAND2B,RPSA
Human	GO: Biological Process	GO:0006612	protein targeting to membrane		1.01E-07	7.84E-04	1.31E-04	1.25E-03	38	212	RPL14,ZDHHC23,ZDHHC22,CDK5,ITGB1BP1,PEX16,SEC61A1,ZDHHC11B,RN7SL2,RN7SL1,ZDHHC11,RPL3,RPL7,RPL7A,RPL13,RPL18A,RPL26,RPL37,RPL37A,RPL41,RPS3A,RPS4X,RPS6,RPS7,RPS10,RPS13,RPS23,RPS25,RPS28,CIB1,SRP14,SSR2,SEC61B,MTCL1,ZDHHC6,ZFAND2B,RPSA,CEMIP
Human	GO: Biological Process	GO:0009057	macromolecule catabolic process		2.06E-07	1.61E-03	2.29E-04	2.19E-03	154	1453	ABHD17A,AMER1,DNAJB9,AXIN2,OSBPL7,AKT1,ALAD,USP35,ANXA2,USP29,APEX1,NT5C3B,KHSRP,RNASET2,CCAR2,ADGRB1,NEDD8,NELL1,ZFP36L1,ZFP36L2,YBX1,LYG2,BRSK2,RPL14,ODC1,CCNF,USP2,NTAN1,HGS,CDK5,PFKM,TP53INP2,PHKG2,TRIR,PIN1,PDCL3,FBXW5,FBXO7,LSM4,TMUB2,POMT2,EXOSC10,PSMF1,POLE,BAG3,DNAJC18,CTSA,NR1D1,TIPARP,PPP1CA,PPT1,MEIOC,CSNK1D,SDC3,CTSD,PSEN2,EIF4A3,PSMA5,PSMB6,PSMB7,DAB2,PSMC2,PSMC3,PSMC6,PSMD2,PSMD12,…
Human	GO: Biological Process	GO:0006401	RNA catabolic process		2.74E-07	2.13E-03	2.66E-04	2.54E-03	59	417	AXIN2,AKT1,APEX1,NT5C3B,KHSRP,RNASET2,ZFP36L1,ZFP36L2,YBX1,RPL14,TRIR,LSM4,EXOSC10,PSMF1,POLE,MEIOC,EIF4A3,PSMA5,PSMB6,PSMB7,PSMC2,PSMC3,PSMC6,PSMD2,PSMD12,PSMD13,RPL3,RPL7,RPL7A,RPL13,RPL18A,RPL26,RPL37,RPL37A,RPL41,RPS3A,RPS4X,RPS6,RPS7,RPS10,RPS13,RPS23,RPS25,RPS28,XRN2,SKIV2L,PAIP1,EXOSC7,SSB,POP1,TENT4A,EDC4,UBB,HSPA1A,HSPA1B,HSPA8,VIM,ISG20,RPSA
Human	GO: Biological Process	GO:0019080	viral gene expression		7.52E-07	5.85E-03	6.50E-04	6.20E-03	36	211	EIF3F,EIF3G,RPL14,PFN1,POLR2A,POLR2B,POLR2E,POLR2I,POLR2K,PSMC3,RPL3,RPL7,RPL7A,RPL13,RPL18A,RPL26,RPL37,RPL37A,RPL41,NUP85,RPS3A,RPS4X,RPS6,RPS7,RPS10,RPS13,RPS23,RPS25,RPS28,SEC13,SSB,SUPT4H1,MID2,TRIM31,TFAP4,RPSA
Human	GO: Biological Process	GO:0006402	mRNA catabolic process		1.34E-06	1.04E-02	1.04E-03	9.89E-03	53	377	AXIN2,AKT1,APEX1,NT5C3B,KHSRP,ZFP36L1,ZFP36L2,YBX1,RPL14,LSM4,EXOSC10,PSMF1,MEIOC,EIF4A3,PSMA5,PSMB6,PSMB7,PSMC2,PSMC3,PSMC6,PSMD2,PSMD12,PSMD13,RPL3,RPL7,RPL7A,RPL13,RPL18A,RPL26,RPL37,RPL37A,RPL41,RPS3A,RPS4X,RPS6,RPS7,RPS10,RPS13,RPS23,RPS25,RPS28,SKIV2L,PAIP1,EXOSC7,SSB,TENT4A,EDC4,UBB,HSPA1A,HSPA1B,HSPA8,VIM,RPSA
Human	GO: Biological Process	GO:0016071	mRNA metabolic process		1.53E-06	1.19E-02	1.08E-03	1.03E-02	102	901	AXIN2,AKT1,APEX1,NT5C3B,KHSRP,SUGP1,CCAR2,SRSF9,ZFP36L1,ZFP36L2,PPIL3,BUD31,YBX1,RPL14,RPRD1B,RNU4ATAC,EFTUD2,SCNM1,SNRNP40,RNU6-9,LSM4,PLRG1,PUS7,EXOSC10,PSMF1,PNN,POLR2A,POLR2B,POLR2E,POLR2I,POLR2K,AAR2,MEIOC,CSTF2,SF3B5,RNU6-2,PUS3,EIF4A3,PSMA5,PSMB6,PSMB7,PSMC2,PSMC3,PSMC6,PSMD2,PSMD12,PSMD13,DDIT3,RBM19,RAMAC,SNRNP25,PQBP1,UBL5,RPL3,RPL7,RPL7A,RPL13,RPL18A,RPL26,RPL37,RPL37A,RPL41,SAP18,RPS3…
Human	GO: Biological Process	GO:0019083	viral transcription		3.24E-06	2.52E-02	2.10E-03	2.00E-02	33	197	RPL14,PFN1,POLR2A,POLR2B,POLR2E,POLR2I,POLR2K,PSMC3,RPL3,RPL7,RPL7A,RPL13,RPL18A,RPL26,RPL37,RPL37A,RPL41,NUP85,RPS3A,RPS4X,RPS6,RPS7,RPS10,RPS13,RPS23,RPS25,RPS28,SEC13,SUPT4H1,MID2,TRIM31,TFAP4,RPSA
Human	GO: Biological Process	GO:0044265	cellular macromolecule catabolic process		4.76E-06	3.70E-02	2.85E-03	2.72E-02	126	1201	AMER1,DNAJB9,AXIN2,OSBPL7,AKT1,ALAD,USP35,ANXA2,USP29,APEX1,NT5C3B,KHSRP,RNASET2,CCAR2,NEDD8,NELL1,ZFP36L1,ZFP36L2,YBX1,LYG2,BRSK2,RPL14,CCNF,USP2,NTAN1,TP53INP2,TRIR,PDCL3,FBXW5,FBXO7,LSM4,TMUB2,POMT2,EXOSC10,PSMF1,POLE,DNAJC18,CTSA,NR1D1,PPT1,MEIOC,CSNK1D,PSEN2,EIF4A3,PSMA5,PSMB6,PSMB7,DAB2,PSMC2,PSMC3,PSMC6,PSMD2,PSMD12,PSMD13,DDIT3,LRRC29,FBXL6,FBXO22,FBXO8,DNASE1L2,USP17L13,ARRDC4,DVL1,BCAP3…
Human	GO: Biological Process	GO:0000184	nuclear-transcribed mRNA catabolic process, nonsense-mediated decay		1.04E-05	8.09E-02	5.78E-03	5.51E-02	23	120	RPL14,EXOSC10,EIF4A3,RPL3,RPL7,RPL7A,RPL13,RPL18A,RPL26,RPL37,RPL37A,RPL41,RPS3A,RPS4X,RPS6,RPS7,RPS10,RPS13,RPS23,RPS25,RPS28,SKIV2L,RPSA
Human	GO: Cellular Component	GO:0022626	cytosolic ribosome		2.29E-06	2.39E-03	2.02E-03	1.52E-02	26	134	EIF3F,EIF3G,RPL14,RPL3,RPL7,RPL7A,RSL24D1,RPL13,RPL18A,RPL26,RPL37,RPL37A,RPL41,RPS3A,RPS4X,EIF1B,RPS6,RPS7,RPS10,RPS13,RPS23,RPS25,RPS28,HBA1,HBA2,RPSA
Human	GO: Cellular Component	GO:0101002	ficolin-1-rich granule		5.80E-06	6.05E-03	2.02E-03	1.52E-02	24	124	ALAD,ALDOA,ASAH1,PPIA,CTSD,PSMA5,PSMB7,PSMC2,PSMC3,PSMD2,PSMD12,PSMD13,OSTF1,SRP14,DYNLT1,COTL1,GSTP1,GYG1,HMGB1,HSPA1A,HSPA1B,HSPA8,ILF2,IMPDH1
Human	GO: Cellular Component	GO:1904813	ficolin-1-rich granule lumen		5.80E-06	6.05E-03	2.02E-03	1.52E-02	24	124	ALAD,ALDOA,ASAH1,PPIA,CTSD,PSMA5,PSMB7,PSMC2,PSMC3,PSMD2,PSMD12,PSMD13,OSTF1,SRP14,DYNLT1,COTL1,GSTP1,GYG1,HMGB1,HSPA1A,HSPA1B,HSPA8,ILF2,IMPDH1
Human	GO: Cellular Component	GO:0022627	cytosolic small ribosomal subunit		3.16E-05	3.29E-02	6.18E-03	4.65E-02	15	64	EIF3F,EIF3G,RPS3A,RPS4X,EIF1B,RPS6,RPS7,RPS10,RPS13,RPS23,RPS25,RPS28,HBA1,HBA2,RPSA
Human	GO: Cellular Component	GO:0030055	cell-substrate junction		3.44E-05	3.59E-02	6.18E-03	4.65E-02	53	421	MCAM,ACTG1,ACTN4,ACTN1,ACTN2,ARHGAP31,ARF1,RND3,LAMTOR3,MYH9,ADGRB1,CD151,ITGB1BP1,PARVB,PFN1,SLC9A3R2,BCAR1,PPIA,PPIB,CSRP2,EPPK1,DAB2,PRAG1,PTK7,ARPC3,RPL3,RPL7,RPL7A,RPL37A,RPS3A,RPS4X,RPS7,RPS10,RPS13,FES,ITGA11,LIMA1,HYOU1,TSPAN9,AFAP1,AJUBA,ALKBH6,CORO1C,FLRT1,HSPA1A,HSPA1B,HSPA8,TNS3,VIM,ITGA3,LASP1,ARPC5L,PHLDB2
Human	GO: Cellular Component	GO:0005925	focal adhesion		3.56E-05	3.71E-02	6.18E-03	4.65E-02	52	411	MCAM,ACTG1,ACTN4,ACTN1,ACTN2,ARHGAP31,ARF1,RND3,LAMTOR3,MYH9,ADGRB1,CD151,ITGB1BP1,PARVB,PFN1,SLC9A3R2,BCAR1,PPIA,PPIB,CSRP2,DAB2,PRAG1,PTK7,ARPC3,RPL3,RPL7,RPL7A,RPL37A,RPS3A,RPS4X,RPS7,RPS10,RPS13,FES,ITGA11,LIMA1,HYOU1,TSPAN9,AFAP1,AJUBA,ALKBH6,CORO1C,FLRT1,HSPA1A,HSPA1B,HSPA8,TNS3,VIM,ITGA3,LASP1,ARPC5L,PHLDB2
Macaque	GO: Molecular Function	GO:0016773	phosphotransferase activity, alcohol group as acceptor		3.43E-06	6.97E-03	6.21E-03	5.09E-02	188	1444	SPRED2,CLK4,ACTB,ADCY2,ADCY8,HEG1,MIF,ALPK3,PIP5K1B,C1QTNF2,MPI,ANGPT1,GFRAL,SAMD5,IKBKG,MST1,MST1R,CDKL1,NME2,FOXK1,CAD,RPS6KA4,KALRN,CDKL2,CALM3,HYKK,MAP3K14,PAPSS2,MAP3K6,CCND2,CCND3,UNC119,CCNE2,CDK5,CDKN1A,CDKN2D,TBRG4,PDGFA,RPS6KA5,PDGFRA,PDGFRL,PDGFRB,PDK2,SOCS6,PGK1,CHRNA3,PHKA1,CAMKV,CLK1,PIK3R1,ETAA1,MAP4K4,SH3BP5,MDFIC,MAP3K8,COX11,PPEF2,CRHR2,PPP2R5B,TCL1B,PRKAR1A,PRKCA,PRKCE,PRKG1,PR…
Macaque	GO: Molecular Function	GO:0004672	protein kinase activity		7.01E-06	1.43E-02	6.21E-03	5.09E-02	172	1315	SPRED2,CLK4,ACTB,ADCY2,ADCY8,HEG1,MIF,ALPK3,C1QTNF2,ANGPT1,GFRAL,SAMD5,IKBKG,MST1,MST1R,CDKL1,NME2,CAD,RPS6KA4,KALRN,CDKL2,CALM3,MAP3K14,MAP3K6,CCND2,CCND3,UNC119,CCNE2,CDK5,CDKN1A,CDKN2D,TBRG4,PDGFA,RPS6KA5,PDGFRA,PDGFRL,PDGFRB,PDK2,CHRNA3,PHKA1,CAMKV,CLK1,ETAA1,MAP4K4,SH3BP5,MDFIC,MAP3K8,PPEF2,CRHR2,PPP2R5B,TCL1B,PRKAR1A,PRKCA,PRKCE,PRKG1,PRKG2,MAPK4,CTNND1,STKLD1,MAPK11,MAPK13,FAM20A,EIF2AK2,D…
Macaque	GO: Molecular Function	GO:0022832	voltage-gated channel activity		1.14E-05	2.32E-02	6.21E-03	5.09E-02	53	305	KCNH7,ACTN2,TPCN1,LRRC7,KCNT1,ANXA3,TMEM266,CACNA1I,CACNA1G,CACNB3,CALM3,KCNQ4,KCNK10,CDK5,PDE4B,CACNA2D2,KCNB2,CLCN2,CLCN4,CLCN6,CRH,CRHR1,NOS1AP,TRPM4,RELN,DAPK1,KCNG2,RASGRF2,RYR1,EHD3,PTK2B,SCN2B,SCN4B,SCN7A,SCN9A,RPH3A,CACNG5,TMC2,GRIK1,GRIN2D,GRM7,MAPK8IP2,KCNK13,KCNK12,IFNGR2,CACNA2D4,KCNA2,KCNC3,KCNC4,KCND3,KCNJ6,KCNJ16,KCNQ2
Macaque	GO: Molecular Function	GO:0016301	kinase activity		1.22E-05	2.48E-02	6.21E-03	5.09E-02	204	1621	SPRED2,CLK4,ACTB,ADCY2,ADCY8,HEG1,MIF,NME5,ALPK3,PIP5K1B,AK4,C1QTNF2,MPI,ANGPT1,GFRAL,SAMD5,IKBKG,MST1,MST1R,CDKL1,NME2,FOXK1,CAD,RPS6KA4,KALRN,CDKL2,CALM3,HYKK,MAP3K14,PAPSS2,MAP3K6,LDB2,CCND2,CCND3,UNC119,CCNE2,CDK5,CDKN1A,CDKN2D,TBRG4,PDGFA,RPS6KA5,PDGFRA,PDGFRL,PDGFRB,PDK2,SOCS6,PGK1,CHRNA3,PHKA1,CAMKV,CLK1,PIK3R1,ETAA1,MAP4K4,SH3BP5,MDFIC,MAP3K8,COX11,PPEF2,CRHR2,PPP2R5B,TCL1B,PRKAR1A,PRKCA,…
Macaque	GO: Molecular Function	GO:0005244	voltage-gated ion channel activity		2.15E-05	4.37E-02	6.90E-03	5.65E-02	52	304	KCNH7,ACTN2,TPCN1,LRRC7,KCNT1,ANXA3,CACNA1I,CACNA1G,CACNB3,CALM3,KCNQ4,KCNK10,CDK5,PDE4B,CACNA2D2,KCNB2,CLCN2,CLCN4,CLCN6,CRH,CRHR1,NOS1AP,TRPM4,RELN,DAPK1,KCNG2,RASGRF2,RYR1,EHD3,PTK2B,SCN2B,SCN4B,SCN7A,SCN9A,RPH3A,CACNG5,TMC2,GRIK1,GRIN2D,GRM7,MAPK8IP2,KCNK13,KCNK12,IFNGR2,CACNA2D4,KCNA2,KCNC3,KCNC4,KCND3,KCNJ6,KCNJ16,KCNQ2
Macaque	GO: Molecular Function	GO:0031406	carboxylic acid binding		2.46E-05	5.01E-02	6.90E-03	5.65E-02	55	329	MAT2A,ACTN2,ACOX2,ADH5,AARS2,LRRC7,ANXA3,FTCDNL1,P4HA3,NME2,NOS3,CAD,PLOD1,PLOD2,CRH,NCAN,RELN,DAPK1,DBT,IMPG2,EGLN3,RASGRF2,P3H2,ACOXL,PTK2B,P3H3,SHMT2,RPH3A,CACNG5,SNCA,HAPLN4,LYVE1,STX3,P3H1,GLRA2,GLUL,GRID2,GRIK1,GRIN2D,GRM3,GRM4,GRM5,GRM7,GRM8,AGRN,MAPK8IP2,HSPA8,IFNGR2,RTN4R,ST8SIA4,L1CAM,GLRA3,CEMIP,NETO1,ST8SIA2
Macaque	GO: Molecular Function	GO:0008066	glutamate receptor activity		2.80E-05	5.70E-02	6.90E-03	5.65E-02	21	84	ACTN2,LRRC7,ANXA3,CRH,RELN,DAPK1,RASGRF2,PTK2B,RPH3A,CACNG5,GRID2,GRIK1,GRIN2D,GRM3,GRM4,GRM5,GRM7,GRM8,MAPK8IP2,IFNGR2,NETO1
Macaque	GO: Molecular Function	GO:0022835	transmitter-gated channel activity		3.66E-05	7.44E-02	6.90E-03	5.65E-02	26	118	ACTN2,LRRC7,ANXA3,CHRNA3,CRH,RELN,DAPK1,RASGRF2,PTK2B,RPH3A,CACNG5,GABRA1,GABRA2,GABRA3,GABRA5,GABRB1,GABRD,GABRG3,GLRA2,GRID2,GRIK1,GRIN2D,MAPK8IP2,IFNGR2,GLRA3,NETO1
Macaque	GO: Molecular Function	GO:0022824	transmitter-gated ion channel activity		3.66E-05	7.44E-02	6.90E-03	5.65E-02	26	118	ACTN2,LRRC7,ANXA3,CHRNA3,CRH,RELN,DAPK1,RASGRF2,PTK2B,RPH3A,CACNG5,GABRA1,GABRA2,GABRA3,GABRA5,GABRB1,GABRD,GABRG3,GLRA2,GRID2,GRIK1,GRIN2D,MAPK8IP2,IFNGR2,GLRA3,NETO1
Macaque	GO: Molecular Function	GO:0043177	organic acid binding		3.81E-05	7.74E-02	6.90E-03	5.65E-02	56	342	MAT2A,ACTN2,ACOX2,ADH5,AARS2,LRRC7,ANXA3,FTCDNL1,P4HA3,NME2,NOS3,CAD,PLOD1,PLOD2,CRH,NCAN,RELN,DAPK1,DBT,IMPG2,EGLN3,RASGRF2,P3H2,ACOXL,PTK2B,P3H3,SHMT2,RPH3A,CACNG5,SNCA,HAPLN4,LYVE1,STX3,P3H1,GLRA2,GLUL,GRID2,GRIK1,GRIN2D,GRM3,GRM4,GRM5,GRM7,GRM8,AGRN,MAPK8IP2,HMGCS1,HSPA8,IFNGR2,RTN4R,ST8SIA4,L1CAM,GLRA3,CEMIP,NETO1,ST8SIA2
Macaque	GO: Molecular Function	GO:0016595	glutamate binding		3.82E-05	7.78E-02	6.90E-03	5.65E-02	22	92	ACTN2,LRRC7,ANXA3,CRH,RELN,DAPK1,RASGRF2,PTK2B,RPH3A,CACNG5,GLUL,GRID2,GRIK1,GRIN2D,GRM3,GRM4,GRM5,GRM7,GRM8,MAPK8IP2,IFNGR2,NETO1
Macaque	GO: Molecular Function	GO:0004674	protein serine/threonine kinase activity		4.07E-05	8.28E-02	6.90E-03	5.65E-02	123	913	SPRED2,CLK4,ACTB,HEG1,MIF,ALPK3,C1QTNF2,GFRAL,SAMD5,IKBKG,MST1,MST1R,CDKL1,NME2,RPS6KA4,KALRN,CDKL2,CALM3,MAP3K14,MAP3K6,CCND2,CCND3,CCNE2,CDK5,CDKN1A,CDKN2D,PDGFA,RPS6KA5,PDGFRB,PDK2,PHKA1,CAMKV,CLK1,ETAA1,MAP4K4,MDFIC,MAP3K8,PPEF2,TCL1B,PRKAR1A,PRKCA,PRKCE,PRKG1,PRKG2,MAPK4,STKLD1,MAPK11,MAPK13,FAM20A,EIF2AK2,DIRAS2,PROX1,DAPK1,PTPRC,RPS6KL1,CCNJL,MOK,DUSP4,LRRK1,LPAR1,RGS3,RGS4,TNNI3K,LATS2,EG…
Macaque	GO: Molecular Function	GO:0022836	gated channel activity		4.43E-05	9.01E-02	6.93E-03	5.68E-02	74	491	KCNH7,ACTN2,TPCN1,LRRC7,KCNT1,ANXA3,ATP5MC2,TMEM266,CACNA1I,CACNA1G,CACNB3,CALM3,P2RX5,KCNQ4,KCNK10,CDK5,PDE4B,CACNA2D2,KCNB2,CHRNA3,CLCN2,CLCN4,CLCN6,CRH,CRHR1,PRKG1,NOS1AP,TRPM4,RELN,DAPK1,KCNG2,RASGRF2,PACC1,KCNMB2,RYR1,EHD3,PTK2B,SCN2B,SCN4B,SCN7A,SCN9A,RPH3A,CACNG5,GABRA1,GABRA2,GABRA3,GABRA5,GABRB1,GABRD,GABRG3,GLRA2,TMC2,GRID2,GRIK1,GRIN2D,GRM5,GRM7,MAPK8IP2,TMC6,HPN,KCNK13,KCNK12,IFNGR2,C…
Macaque	GO: Molecular Function	GO:0016772	transferase activity, transferring phosphorus-containing groups		5.63E-05	1.15E-01	8.18E-03	6.70E-02	225	1859	SPRED2,CLK4,ACTB,ADCY2,ADCY8,HEG1,MIF,NME5,ALPK3,PIP5K1B,AK4,C1QTNF2,MOCS2,MPI,ANGPT1,GFRAL,SAMD5,IKBKG,MST1,MST1R,POLD4,CDS2,FPGT,CDKL1,NME2,FOXK1,CAD,RPS6KA4,KALRN,CDKL2,CALM3,HYKK,MAP3K14,CRPPA,NFS1,PAPSS2,MAP3K6,LDB2,CCND2,CCND3,UNC119,CCNE2,CDK5,CDKN1A,CDKN2D,TBRG4,PDGFA,RPS6KA5,PDGFRA,PDGFRL,PDGFRB,PDK2,SOCS6,PGK1,CHRNA3,PHKA1,CAMKV,CLK1,PIK3R1,ETAA1,MAP4K4,PRIMPOL,SH3BP5,MDFIC,MAP3K8,POLR2…
Macaque	GO: Molecular Function	GO:0030554	adenyl nucleotide binding		7.27E-05	1.48E-01	9.87E-03	8.09E-02	193	1566	SYN3,ACADL,ACADS,MAT2A,CLK4,ACTA2,ACTB,ADCY2,ADCY8,RIMKLB,AARS2,ALPK3,PIP5K1B,AK4,HFM1,ABCD2,MOV10,KIF6,MYH7B,MYO1B,MST1R,TARS3,ASNS,RTCA,DDX3Y,ATP2A3,DNAH11,ATP5F1D,MYO1D,MYO5B,MYO7A,MYO10,BAG1,CDKL1,DDX18,NME2,DNHD1,CAD,RPS6KA4,KALRN,CDKL2,MAP3K14,PAPSS2,MAP3K6,ORC5,P2RX5,PEBP1,CDK5,PDE1C,PDE4B,RPS6KA5,PDGFRA,PDGFRB,PDK2,PEX1,PGK1,ABCB1,ABCB4,CLCN4,CLCN6,CAMKV,CLK1,RAD54B,MIEF1,DDX60L,MAP4K4,DD…
Macaque	GO: Biological Process	GO:0032989	cellular component morphogenesis		5.85E-11	5.00E-07	5.00E-07	4.82E-06	186	1296	ZFYVE27,RHOJ,ACHE,MATN2,ACTB,ACTN1,ACTN2,SHC3,TTC8,HEG1,AHR,SEMA6A,PREX1,MOV10,CPNE9,ZSWIM5,CNTNAP1,ITGA8,LRRC4C,AR,RHOC,ARHGAP4,TMEM108,PHACTR1,MYOM1,MYO5B,MYO7A,MYO10,ADGRB1,BCL2,BCL6,NEB,VWA2,FMNL1,NPTX1,KALRN,CALR,CAPN3,CRPPA,SYT2,FMNL3,PROX2,MYOM2,CDH4,CDH6,CDH17,CDK5,PRTG,RPS6KA5,PDGFRA,PDGFRB,CHRNA3,RHOU,CPNE6,NRXN3,PIK3R1,VAX2,PLCG1,MAP4K4,PLXNA1,PLXNB1,COL4A4,SH3KBP1,CREB1,COL23A1,TMEM10…
Macaque	GO: Biological Process	GO:0000902	cell morphogenesis		4.94E-10	4.22E-06	2.11E-06	2.03E-05	169	1178	ZFYVE27,RHOJ,ACHE,MATN2,ACTB,ACTN1,SHC3,TTC8,HEG1,AHR,SEMA6A,PREX1,MOV10,CPNE9,ZSWIM5,CNTNAP1,ITGA8,LRRC4C,AR,RHOC,ARHGAP4,TMEM108,PHACTR1,MYO5B,MYO7A,MYO10,ADGRB1,BCL2,BCL6,VWA2,FMNL1,NPTX1,KALRN,CALR,CRPPA,SYT2,FMNL3,PROX2,CDH4,CDH6,CDH17,CDK5,PRTG,RPS6KA5,CHRNA3,RHOU,CPNE6,NRXN3,PIK3R1,VAX2,PLCG1,MAP4K4,PLXNA1,PLXNB1,COL4A4,SH3KBP1,CREB1,COL23A1,TMEM106B,FEZ2,VSTM2L,SIPA1L1,SLITRK5,PRKCA,ARHGE…
Macaque	GO: Biological Process	GO:0030030	cell projection organization		5.97E-09	5.10E-05	1.70E-05	1.64E-04	235	1827	ZFYVE27,RHOJ,ACHE,MATN2,ACTB,ACTN2,SHC3,ADM,TTC8,AP2A1,MIF,NME5,LRRC7,SEMA6A,IFT80,ABCD2,PREX1,MOV10,DEUP1,CPNE9,ZSWIM5,CNTNAP1,ITGA8,LRRC4C,CDC14B,ARHGAP4,TMEM108,PHACTR1,MYO5B,MYO7A,MYO10,ADGRB1,BBS4,NCAM2,BCL2,CDKL1,NEU1,NME2,NPTX1,NPTX2,KALRN,CASP6,CRPPA,SYT2,CDH4,CDK5,PRTG,PDGFA,RPS6KA5,NREP,CHRNA3,RHOU,CPNE6,NRXN3,SERPINI1,PIK3R1,VAX2,PLCG1,PLD1,QKI,MAP4K4,CCDC151,PLXNA1,PLXNB1,ONECUT2,PODX…
Macaque	GO: Biological Process	GO:0000904	cell morphogenesis involved in differentiation		1.01E-08	8.61E-05	2.15E-05	2.07E-04	129	872	ZFYVE27,ACHE,MATN2,ACTB,ACTN1,SHC3,TTC8,HEG1,SEMA6A,PREX1,ZSWIM5,ITGA8,LRRC4C,AR,ARHGAP4,PHACTR1,MYO5B,MYO7A,ADGRB1,BCL2,VWA2,NPTX1,KALRN,CALR,CRPPA,PROX2,CDH4,CDK5,PRTG,RPS6KA5,CHRNA3,NRXN3,PIK3R1,VAX2,PLCG1,PLXNA1,PLXNB1,COL4A4,SH3KBP1,CREB1,COL23A1,TMEM106B,FEZ2,VSTM2L,SIPA1L1,SLITRK5,PRKCA,ARHGEF26,SEMA3E,PROX1,RELN,RIPOR2,GAB2,PTPRF,PLPPR4,PTPRM,PTPRZ1,SEMA3D,LATS2,CELSR3,PLXNC1,FARP1,ROBO2,…
Macaque	GO: Biological Process	GO:0031175	neuron projection development		1.30E-08	1.12E-04	2.23E-05	2.15E-04	160	1150	ZFYVE27,ACHE,MATN2,ACTB,SHC3,ADM,TTC8,AP2A1,MIF,LRRC7,SEMA6A,PREX1,MOV10,CPNE9,ZSWIM5,CNTNAP1,LRRC4C,ARHGAP4,TMEM108,PHACTR1,MYO5B,MYO7A,ADGRB1,BBS4,NCAM2,BCL2,NEU1,NME2,NPTX1,NPTX2,KALRN,CASP6,CRPPA,SYT2,CDH4,CDK5,PRTG,RPS6KA5,NREP,CHRNA3,CPNE6,NRXN3,SERPINI1,PIK3R1,VAX2,PLCG1,QKI,MAP4K4,PLXNA1,PLXNB1,SH3KBP1,CREB1,TMEM106B,PPP2R5B,FEZ2,VSTM2L,SIPA1L1,SLITRK5,PRKCA,CTNNA1,PRKG1,SEMA3E,RELN,RIPOR…
Macaque	GO: Biological Process	GO:0120036	plasma membrane bounded cell projection organization		2.28E-08	1.95E-04	3.25E-05	3.13E-04	228	1789	ZFYVE27,ACHE,MATN2,ACTB,ACTN2,SHC3,ADM,TTC8,AP2A1,MIF,NME5,LRRC7,SEMA6A,IFT80,ABCD2,PREX1,MOV10,CPNE9,ZSWIM5,CNTNAP1,LRRC4C,CDC14B,ARHGAP4,TMEM108,PHACTR1,MYO5B,MYO7A,MYO10,ADGRB1,BBS4,NCAM2,BCL2,CDKL1,NEU1,NME2,NPTX1,NPTX2,KALRN,CASP6,CRPPA,SYT2,CDH4,CDK5,PRTG,RPS6KA5,NREP,CHRNA3,CPNE6,NRXN3,SERPINI1,PIK3R1,VAX2,PLCG1,PLD1,QKI,MAP4K4,CCDC151,PLXNA1,PLXNB1,ONECUT2,PODXL,SH3KBP1,CREB1,TMEM106B,PPP…
Macaque	GO: Biological Process	GO:0048666	neuron development		4.05E-08	3.46E-04	4.95E-05	4.77E-04	174	1297	ZFYVE27,ACHE,MATN2,ACTB,SHC3,ADM,TTC8,AP2A1,MIF,LRRC7,SEMA6A,PREX1,MOV10,CPNE9,ZSWIM5,CNTNAP1,LRRC4C,ARHGAP4,TMEM108,PHACTR1,MYO5B,MYO7A,ADGRB1,BBS4,NCAM2,BCL2,NEU1,NME2,NPTX1,NPTX2,KALRN,CASP6,CRPPA,SYT2,PBX3,CDH4,CDK5,PRTG,PDE6C,RPS6KA5,NREP,CHRNA3,CPNE6,NRXN3,SERPINI1,PIK3R1,VAX2,PLCG1,QKI,MAP4K4,PLXNA1,PLXNB1,ONECUT2,SH3KBP1,CREB1,TMEM106B,PPP2R5B,FEZ2,VSTM2L,SIPA1L1,SLITRK5,PRKCA,CTNNA1,PRKG…
Macaque	GO: Biological Process	GO:0031589	cell-substrate adhesion		1.06E-07	9.07E-04	1.13E-04	1.09E-03	67	384	ACTN1,ACTN2,PREX1,ANGPT1,ITGA10,ITGA8,ARHGAP6,MUC4,NEXMIF,BCL2,BCL6,BST1,VWA2,CALR,CDK5,PIK3R1,MAP4K4,ONECUT2,COL8A1,COL13A1,ABI3BP,SNED1,PRKCE,SEMA3E,PTPRZ1,EDIL3,HSD17B12,GREM1,DOCK5,PTK2B,FAT2,FMN1,TESK2,ANTXR1,CARMIL1,ST6GAL1,SLC9A1,EGFLAM,SPOCK1,SMOC2,FREM1,LYVE1,KANK1,AJAP1,FERMT2,VWC2,TEK,THBS3,UTRN,FNDC3B,AKIP1,ITGA6,ITGA2B,ITGB4,ITGB5,ZYX,L1CAM,LAMA5,LAMB1,LAMB2,LAMC1,LAMC2,ADAMTS12,LIMS…
Macaque	GO: Biological Process	GO:0030182	neuron differentiation		4.28E-07	3.66E-03	4.07E-04	3.92E-03	199	1578	ZFYVE27,ACHE,MATN2,ACTB,SHC3,ADM,TTC8,AP2A1,MIF,LRRC7,SEMA6A,PREX1,MOV10,CPNE9,ZSWIM5,CNTNAP1,LRRC4C,FUOM,ARHGAP4,BRINP2,TMEM108,PHACTR1,MYO5B,MYO7A,BAG1,ADGRB1,NAP1L2,BBS4,NCAM2,BCL2,BCL6,NEU1,NNAT,NME2,NPTX1,NPTX2,KALRN,CALR,CASP6,CRPPA,SYT2,PAX3,PBX3,CDH4,CDK5,PRTG,PDE6C,RPS6KA5,NREP,CHRNA3,CPNE6,NRXN3,SERPINI1,PIK3R1,VAX2,PLCG1,QKI,MAP4K4,PLXNA1,PLXNB1,ONECUT2,NEPRO,SDK2,SH3KBP1,ZNF521,CREB1,…
Macaque	GO: Biological Process	GO:0050804	modulation of chemical synaptic transmission		8.86E-07	7.58E-03	7.44E-04	7.16E-03	83	539	SYN3,ACHE,SYT9,ADCY8,LRFN2,SORCS2,BEGAIN,TPRG1L,APBA2,LRRC4C,TMEM108,MYO5B,ADGRB1,CACNB3,NPTX1,NPTX2,KALRN,CALM3,SYT2,KCNQ4,CDK5,CACNA2D2,CHRNA3,NRXN3,PLAT,PLCL1,PLCG1,CREB1,CRH,CRHR1,CRHR2,SNCAIP,SIPA1L1,LRRTM2,PRKCA,PRKCE,RELN,PSEN2,RIMS3,DGKB,RASGRF2,RGS4,EGFR,UNC13C,PTK2B,NLGN4Y,SH3GL1,SLC6A1,SLC8A2,CACNG5,SNCA,SNCG,UNC13A,IQSEC2,CLSTN2,CYFIP1,STX3,VAMP1,GLUL,GNAI1,TACR1,RAPGEF4,GRID2,GRIK1,G…
Macaque	GO: Biological Process	GO:0099177	regulation of trans-synaptic signaling		9.57E-07	8.18E-03	7.44E-04	7.16E-03	83	540	SYN3,ACHE,SYT9,ADCY8,LRFN2,SORCS2,BEGAIN,TPRG1L,APBA2,LRRC4C,TMEM108,MYO5B,ADGRB1,CACNB3,NPTX1,NPTX2,KALRN,CALM3,SYT2,KCNQ4,CDK5,CACNA2D2,CHRNA3,NRXN3,PLAT,PLCL1,PLCG1,CREB1,CRH,CRHR1,CRHR2,SNCAIP,SIPA1L1,LRRTM2,PRKCA,PRKCE,RELN,PSEN2,RIMS3,DGKB,RASGRF2,RGS4,EGFR,UNC13C,PTK2B,NLGN4Y,SH3GL1,SLC6A1,SLC8A2,CACNG5,SNCA,SNCG,UNC13A,IQSEC2,CLSTN2,CYFIP1,STX3,VAMP1,GLUL,GNAI1,TACR1,RAPGEF4,GRID2,GRIK1,G…
Macaque	GO: Biological Process	GO:0051056	regulation of small GTPase mediated signal transduction		1.44E-06	1.23E-02	9.24E-04	8.90E-03	60	355	RHOJ,HEG1,SRGAP1,ARHGAP20,PREX1,ARHGAP23,RHOC,ARHGAP4,ARHGAP6,RACGAP1,STARD13,BCL6,RASA4B,NOTCH2,KALRN,ARHGEF33,PDGFRB,TRIP10,RHOU,ARHGAP29,MAP4K4,KANK2,PLEKHG3,SIPA1L1,ARHGEF26,CCDC125,RELN,RIPOR2,ARHGEF17,PRAG1,RHOBTB1,RASGRF2,ECT2L,ECT2,LPAR1,PLEKHG4B,FARP1,PLCE1,SPRY1,OBSCN,VAV3,PREX2,ARHGEF40,TRIM67,DEPDC1B,ARHGAP26,IQSEC2,KANK1,FGD4,SGSM3,ARHGEF28,RAPGEF1,ARAP3,ICMT,AMOT,CDC42SE1,RTN4R,RASG…
Macaque	GO: Biological Process	GO:0022008	neurogenesis		1.45E-06	1.24E-02	9.24E-04	8.90E-03	226	1866	ZFYVE27,ACHE,MATN2,ACTB,SHC3,ADM,TTC8,AP2A1,MIF,LRRC7,SEMA6A,PREX1,MOV10,CPNE9,ZSWIM5,CNTNAP1,LRRC4C,FUOM,METTL14,ARHGAP4,DCHS1,BRINP2,RACGAP1,TMEM108,PHACTR1,MYO5B,MYO7A,NEXMIF,NAB1,BAG1,ADGRB1,NAP1L2,BBS4,NCAM2,BCL2,BCL6,NEU1,PER2,NNAT,NME2,NPTX1,NPTX2,KALRN,CALR,CASP6,CRPPA,SYT2,PAX3,PBX3,CDH4,CDK5,PRTG,PDE6C,RPS6KA5,NREP,CHRNA3,CPNE6,NRXN3,SERPINI1,PIK3R1,VAX2,PLCG1,BACE2,QKI,MAP4K4,PLXNA1,PL…
Macaque	GO: Biological Process	GO:0048699	generation of neurons		1.51E-06	1.29E-02	9.24E-04	8.90E-03	214	1751	ZFYVE27,ACHE,MATN2,ACTB,SHC3,ADM,TTC8,AP2A1,MIF,LRRC7,SEMA6A,PREX1,MOV10,CPNE9,ZSWIM5,CNTNAP1,LRRC4C,FUOM,METTL14,ARHGAP4,BRINP2,RACGAP1,TMEM108,PHACTR1,MYO5B,MYO7A,NEXMIF,BAG1,ADGRB1,NAP1L2,BBS4,NCAM2,BCL2,BCL6,NEU1,PER2,NNAT,NME2,NPTX1,NPTX2,KALRN,CALR,CASP6,CRPPA,SYT2,PAX3,PBX3,CDH4,CDK5,PRTG,PDE6C,RPS6KA5,NREP,CHRNA3,CPNE6,NRXN3,SERPINI1,PIK3R1,VAX2,PLCG1,QKI,MAP4K4,PLXNA1,PLXNB1,ONECUT2,NEPR…
Macaque	GO: Biological Process	GO:0061564	axon development		1.84E-06	1.58E-02	1.05E-03	1.01E-02	87	583	ZFYVE27,ACHE,MATN2,ACTB,SHC3,TTC8,MIF,SEMA6A,ZSWIM5,LRRC4C,ARHGAP4,MYO5B,ADGRB1,NCAM2,BCL2,NPTX1,KALRN,CASP6,CRPPA,CDH4,CDK5,PRTG,RPS6KA5,NREP,NRXN3,PIK3R1,VAX2,PLCG1,PLXNA1,PLXNB1,SH3KBP1,CREB1,FEZ2,VSTM2L,SIPA1L1,SLITRK5,PRKCA,CTNNA1,SEMA3E,RELN,GAB2,PTPRF,PLPPR4,PTPRM,PTPRZ1,SEMA3D,CELSR3,PLXNC1,ROBO2,EPHA10,EPHA8,EPHB6,KREMEN1,ETV1,EXT1,TRPV2,FGFR2,SLITRK6,STK25,SEMA3C,EMB,CCDC141,SLIT3,C9orf…
Macaque	GO: Biological Process	GO:0099537	trans-synaptic signaling		2.84E-06	2.43E-02	1.52E-03	1.46E-02	122	900	SYN3,ACHE,SYT9,SHC3,ADCY8,LRFN2,SORCS2,BEGAIN,TPRG1L,CNTNAP1,APBA2,LRRC4C,TMEM108,MYO5B,ADGRB1,CACNA1I,CACNA1G,CACNB3,NPTX1,NPTX2,KALRN,CALM3,SYT2,UNC119,P2RX5,KCNQ4,CDK5,CACNA2D2,CHRNA3,CPNE6,NRXN3,PLAT,PLCL1,PLCG1,CREB1,CRH,CRHR1,CRHR2,SNCAIP,SIPA1L1,LRRTM2,SLITRK5,PRKCA,PRKCE,CTBP2,RELN,PSEN2,RIMS3,DGKB,RIC3,DPP6,RASGRF2,RGS4,EGFR,FARP1,UNC13C,SEZ6,KCNMB2,ETV5,PTK2B,SCN2B,SCN7A,SCN9A,NLGN4Y,SH…
Macaque	GO: Biological Process	GO:0007155	cell adhesion		3.09E-06	2.64E-02	1.56E-03	1.50E-02	187	1509	ACHE,ACTB,CD46,ACTN1,ACTN2,MAD1L1,LRRC7,SEMA6A,PREX1,ANGPT1,PPFIBP1,ANXA3,CNTNAP1,ITGA10,ITGA8,LRRC4C,ARHGAP6,CTNNA3,DCHS1,ATP1B2,MUC4,CTNNAL1,MYO10,NEXMIF,ADGRB1,NCAM2,BCL2,BCL6,CCDC88B,IL1RL2,BST1,NME2,PLEKHA7,VWA2,COL6A6,CALR,CD6,PDLIM1,CD80,CD58,CD72,CDH4,CDH6,CDH17,CDK5,PRTG,PDE3B,PDGFRA,SOCS6,CD83,LRFN4,NRXN3,SERPINI1,PIK3R1,PKP2,MAP4K4,PLXNA1,CNN3,PLXNB1,ONECUT2,COL8A1,SDK2,COL13A1,ABI3BP,…
Macaque	GO: Biological Process	GO:0048812	neuron projection morphogenesis		3.57E-06	3.05E-02	1.61E-03	1.55E-02	104	742	ZFYVE27,ACHE,MATN2,ACTB,SHC3,TTC8,SEMA6A,MOV10,CPNE9,ZSWIM5,CNTNAP1,LRRC4C,ARHGAP4,TMEM108,PHACTR1,MYO5B,ADGRB1,BCL2,NPTX1,KALRN,CRPPA,SYT2,CDH4,CDK5,PRTG,RPS6KA5,CHRNA3,CPNE6,NRXN3,PIK3R1,VAX2,PLCG1,MAP4K4,PLXNA1,PLXNB1,SH3KBP1,CREB1,TMEM106B,FEZ2,VSTM2L,SIPA1L1,SLITRK5,PRKCA,SEMA3E,RELN,GAB2,PTPRF,PLPPR4,PTPRM,PTPRZ1,SEMA3D,CELSR3,EGFR,PLXNC1,FARP1,ROBO2,EPHA10,EPHA8,EPHB6,ETV1,EXT1,FMN1,TRPV2,…
Macaque	GO: Biological Process	GO:0050808	synapse organization		3.57E-06	3.05E-02	1.61E-03	1.55E-02	76	498	ACHE,ACTB,ACTN1,LRFN2,LRRC4C,TMEM108,MYO5B,ADGRB1,CACNB3,NPTX1,KALRN,CDK5,CACNA2D2,LRFN4,NRXN3,CAMKV,PLXNB1,COL4A1,CABP1,SDK2,SIPA1L1,NCAN,LRRTM2,SLITRK5,PRKCA,CTBP2,NOS1AP,SEMA3E,RELN,RIMS3,DGKB,ZNF804A,PTPRF,IL1RAPL2,FARP1,ROBO2,UNC13C,SEZ6,ETV5,SYNDIG1,LRRTM4,FGFR2,SLITRK6,NLGN4Y,ZNF365,RPH3A,SEPTIN11,SNCB,SNCA,SNCG,UNC13A,GABRA1,GABRA2,CLSTN2,PGRMC1,KIRREL3,CYFIP1,VSTM5,DOK7,RAPGEF4,GRID2,GRM…
Macaque	GO: Biological Process	GO:0030198	extracellular matrix organization		4.02E-06	3.44E-02	1.68E-03	1.62E-02	64	399	MMP16,MMP17,ITGA10,ITGA8,MKX,BMP1,TMPRSS6,CAPNS1,TNFRSF11B,PDGFA,PDGFRA,PLOD1,PLOD2,ADAMTSL4,COL4A1,COL4A2,COL4A4,COL5A2,COL8A1,COL9A1,COL11A1,COL13A1,ABI3BP,ADAMTS2,MMP28,EFEMP2,COL23A1,NCAN,CST3,SCUBE3,HSD17B12,GREM1,THSD4,FBN1,ANTXR1,POMT1,NPHP3,EGFLAM,SMOC2,B4GALT1,P3H1,LOXL3,TLL2,SERAC1,AGRN,HPSE2,HPN,FLRT2,COL27A1,ITGA6,ITGA2B,ITGB4,ITGB5,PXDN,KLKB1,LAMA5,LAMB1,LAMB2,LAMC1,LAMC2,LCP1,ADAM12…
Macaque	GO: Biological Process	GO:0022610	biological adhesion		4.15E-06	3.55E-02	1.68E-03	1.62E-02	187	1516	ACHE,ACTB,CD46,ACTN1,ACTN2,MAD1L1,LRRC7,SEMA6A,PREX1,ANGPT1,PPFIBP1,ANXA3,CNTNAP1,ITGA10,ITGA8,LRRC4C,ARHGAP6,CTNNA3,DCHS1,ATP1B2,MUC4,CTNNAL1,MYO10,NEXMIF,ADGRB1,NCAM2,BCL2,BCL6,CCDC88B,IL1RL2,BST1,NME2,PLEKHA7,VWA2,COL6A6,CALR,CD6,PDLIM1,CD80,CD58,CD72,CDH4,CDH6,CDH17,CDK5,PRTG,PDE3B,PDGFRA,SOCS6,CD83,LRFN4,NRXN3,SERPINI1,PIK3R1,PKP2,MAP4K4,PLXNA1,CNN3,PLXNB1,ONECUT2,COL8A1,SDK2,COL13A1,ABI3BP,…
Macaque	GO: Biological Process	GO:0098916	anterograde trans-synaptic signaling		4.70E-06	4.02E-02	1.68E-03	1.62E-02	120	891	SYN3,ACHE,SYT9,SHC3,ADCY8,LRFN2,SORCS2,BEGAIN,TPRG1L,CNTNAP1,APBA2,LRRC4C,TMEM108,MYO5B,ADGRB1,CACNA1I,CACNA1G,CACNB3,NPTX1,NPTX2,KALRN,CALM3,SYT2,UNC119,P2RX5,KCNQ4,CDK5,CACNA2D2,CHRNA3,CPNE6,NRXN3,PLAT,PLCL1,PLCG1,CREB1,CRH,CRHR1,CRHR2,SNCAIP,SIPA1L1,LRRTM2,SLITRK5,PRKCA,PRKCE,CTBP2,RELN,PSEN2,RIMS3,DGKB,RIC3,DPP6,RASGRF2,RGS4,EGFR,UNC13C,SEZ6,KCNMB2,ETV5,PTK2B,SCN2B,SCN7A,SCN9A,NLGN4Y,SH3GL1,R…
Macaque	GO: Biological Process	GO:0007268	chemical synaptic transmission		4.70E-06	4.02E-02	1.68E-03	1.62E-02	120	891	SYN3,ACHE,SYT9,SHC3,ADCY8,LRFN2,SORCS2,BEGAIN,TPRG1L,CNTNAP1,APBA2,LRRC4C,TMEM108,MYO5B,ADGRB1,CACNA1I,CACNA1G,CACNB3,NPTX1,NPTX2,KALRN,CALM3,SYT2,UNC119,P2RX5,KCNQ4,CDK5,CACNA2D2,CHRNA3,CPNE6,NRXN3,PLAT,PLCL1,PLCG1,CREB1,CRH,CRHR1,CRHR2,SNCAIP,SIPA1L1,LRRTM2,SLITRK5,PRKCA,PRKCE,CTBP2,RELN,PSEN2,RIMS3,DGKB,RIC3,DPP6,RASGRF2,RGS4,EGFR,UNC13C,SEZ6,KCNMB2,ETV5,PTK2B,SCN2B,SCN7A,SCN9A,NLGN4Y,SH3GL1,R…
Macaque	GO: Biological Process	GO:0007409	axonogenesis		4.72E-06	4.04E-02	1.68E-03	1.62E-02	80	536	ZFYVE27,ACHE,MATN2,ACTB,SHC3,TTC8,SEMA6A,ZSWIM5,LRRC4C,ARHGAP4,MYO5B,ADGRB1,BCL2,NPTX1,KALRN,CRPPA,CDH4,CDK5,PRTG,RPS6KA5,NRXN3,PIK3R1,VAX2,PLCG1,PLXNA1,PLXNB1,SH3KBP1,CREB1,FEZ2,VSTM2L,SIPA1L1,SLITRK5,PRKCA,SEMA3E,RELN,GAB2,PLPPR4,PTPRM,PTPRZ1,SEMA3D,CELSR3,PLXNC1,ROBO2,EPHA10,EPHA8,EPHB6,ETV1,EXT1,TRPV2,FGFR2,SLITRK6,STK25,SEMA3C,EMB,CCDC141,SLIT3,C9orf72,RAB21,GAB1,CHL1,GFRA1,STK11,CYFIP1,ROBO…
Macaque	GO: Biological Process	GO:0120039	plasma membrane bounded cell projection morphogenesis		5.13E-06	4.38E-02	1.75E-03	1.69E-02	105	757	ZFYVE27,ACHE,MATN2,ACTB,SHC3,TTC8,SEMA6A,MOV10,CPNE9,ZSWIM5,CNTNAP1,LRRC4C,ARHGAP4,TMEM108,PHACTR1,MYO5B,ADGRB1,BCL2,NPTX1,KALRN,CRPPA,SYT2,CDH4,CDK5,PRTG,RPS6KA5,CHRNA3,CPNE6,NRXN3,PIK3R1,VAX2,PLCG1,MAP4K4,PLXNA1,PLXNB1,SH3KBP1,CREB1,TMEM106B,FEZ2,VSTM2L,SIPA1L1,SLITRK5,PRKCA,SEMA3E,RELN,GAB2,PTPRF,PLPPR4,PTPRM,PTPRZ1,SEMA3D,CELSR3,EGFR,PLXNC1,FARP1,ROBO2,EPHA10,EPHA8,EPHB6,ETV1,EXT1,FMN1,TRPV2,…
Macaque	GO: Biological Process	GO:0099536	synaptic signaling		5.75E-06	4.91E-02	1.82E-03	1.75E-02	122	913	SYN3,ACHE,SYT9,SHC3,ADCY8,LRFN2,SORCS2,BEGAIN,TPRG1L,CNTNAP1,APBA2,LRRC4C,TMEM108,MYO5B,ADGRB1,CACNA1I,CACNA1G,CACNB3,NPTX1,NPTX2,KALRN,CALM3,SYT2,UNC119,P2RX5,KCNQ4,CDK5,CACNA2D2,CHRNA3,CPNE6,NRXN3,PLAT,PLCL1,PLCG1,CREB1,CRH,CRHR1,CRHR2,SNCAIP,SIPA1L1,LRRTM2,SLITRK5,PRKCA,PRKCE,CTBP2,RELN,PSEN2,RIMS3,DGKB,RIC3,DPP6,RASGRF2,RGS4,EGFR,FARP1,UNC13C,SEZ6,KCNMB2,ETV5,PTK2B,SCN2B,SCN7A,SCN9A,NLGN4Y,SH…
Macaque	GO: Biological Process	GO:0048667	cell morphogenesis involved in neuron differentiation		5.91E-06	5.05E-02	1.82E-03	1.75E-02	97	688	ZFYVE27,ACHE,MATN2,ACTB,SHC3,TTC8,SEMA6A,ZSWIM5,LRRC4C,ARHGAP4,PHACTR1,MYO5B,MYO7A,ADGRB1,BCL2,NPTX1,KALRN,CRPPA,CDH4,CDK5,PRTG,RPS6KA5,CHRNA3,NRXN3,PIK3R1,VAX2,PLCG1,PLXNA1,PLXNB1,SH3KBP1,CREB1,TMEM106B,FEZ2,VSTM2L,SIPA1L1,SLITRK5,PRKCA,SEMA3E,RELN,RIPOR2,GAB2,PTPRF,PLPPR4,PTPRM,PTPRZ1,SEMA3D,CELSR3,PLXNC1,FARP1,ROBO2,EPHA10,EPHA8,EPHB6,ETV1,EXT1,FMN1,TRPV2,FGFR2,SLITRK6,STK25,SEMA3C,EMB,SGK1,CC…
Macaque	GO: Biological Process	GO:0043549	regulation of kinase activity		5.97E-06	5.10E-02	1.82E-03	1.75E-02	129	978	SPRED2,ACTB,ADCY2,ADCY8,HEG1,MIF,C1QTNF2,ANGPT1,GFRAL,SAMD5,IKBKG,MST1,MST1R,CALM3,MAP3K14,MAP3K6,LDB2,CCND2,CCND3,UNC119,CCNE2,CDK5,CDKN1A,CDKN2D,PDGFA,PDGFRA,PDGFRB,SOCS6,CHRNA3,PIK3R1,ETAA1,MAP4K4,SH3BP5,MDFIC,MAP3K8,COX11,PPEF2,CRHR2,PPP2R5B,TCL1B,PRKAR1A,PRKCA,CTNND1,MAPK11,FAM20A,EIF2AK2,DIRAS2,PROX1,RELN,PSEN2,RASSF2,DGKB,DGKG,ACE,PTPRC,QARS1,CCNJL,DUSP4,ECT2,LPAR1,RGS3,RGS4,RAD50,LATS2,EG…
Macaque	GO: Biological Process	GO:0007266	Rho protein signal transduction		6.24E-06	5.34E-02	1.84E-03	1.77E-02	40	213	RHOJ,HEG1,SRGAP1,PREX1,RHOC,ARHGAP4,ARHGAP6,CTNNAL1,BCL6,KALRN,ARHGEF33,PDGFRB,RHOU,ARHGAP29,KANK2,PLEKHG3,ARHGEF26,CCDC125,RIPOR2,ARHGEF17,PRAG1,RHOBTB1,RASGRF2,ECT2L,ECT2,LPAR1,PLEKHG4B,FARP1,OBSCN,RTKN,VAV3,PREX2,ARHGEF40,KANK1,FGD4,ARHGEF28,ARAP3,CDC42SE1,RTN4R,SPATA13
Macaque	GO: Biological Process	GO:0048858	cell projection morphogenesis		6.87E-06	5.87E-02	1.96E-03	1.89E-02	105	762	ZFYVE27,ACHE,MATN2,ACTB,SHC3,TTC8,SEMA6A,MOV10,CPNE9,ZSWIM5,CNTNAP1,LRRC4C,ARHGAP4,TMEM108,PHACTR1,MYO5B,ADGRB1,BCL2,NPTX1,KALRN,CRPPA,SYT2,CDH4,CDK5,PRTG,RPS6KA5,CHRNA3,CPNE6,NRXN3,PIK3R1,VAX2,PLCG1,MAP4K4,PLXNA1,PLXNB1,SH3KBP1,CREB1,TMEM106B,FEZ2,VSTM2L,SIPA1L1,SLITRK5,PRKCA,SEMA3E,RELN,GAB2,PTPRF,PLPPR4,PTPRM,PTPRZ1,SEMA3D,CELSR3,EGFR,PLXNC1,FARP1,ROBO2,EPHA10,EPHA8,EPHB6,ETV1,EXT1,FMN1,TRPV2,…
Macaque	GO: Biological Process	GO:0097485	neuron projection guidance		7.31E-06	6.25E-02	2.02E-03	1.94E-02	52	308	MATN2,SHC3,TTC8,SEMA6A,ZSWIM5,CRPPA,CDH4,CDK5,PRTG,RPS6KA5,NRXN3,PIK3R1,PLCG1,PLXNA1,PLXNB1,SH3KBP1,FEZ2,VSTM2L,PRKCA,SEMA3E,RELN,GAB2,PTPRM,SEMA3D,CELSR3,PLXNC1,ROBO2,EPHA10,EPHA8,EPHB6,ETV1,EXT1,SEMA3C,EMB,DPYSL4,CCDC141,SLIT3,GAB1,CHL1,GFRA1,CYFIP1,ROBO3,RNF165,AGRN,FLRT2,WNT3,WNT5A,RTN4R,SEMA3B,L1CAM,LAMB2,GDF7
Macaque	GO: Biological Process	GO:0032990	cell part morphogenesis		7.70E-06	6.58E-02	2.06E-03	1.98E-02	107	782	ZFYVE27,ACHE,MATN2,ACTB,SHC3,TTC8,SEMA6A,MOV10,CPNE9,ZSWIM5,CNTNAP1,LRRC4C,ARHGAP4,TMEM108,PHACTR1,MYO5B,ADGRB1,BCL2,NPTX1,KALRN,CRPPA,SYT2,CDH4,CDK5,PRTG,RPS6KA5,CHRNA3,CPNE6,NRXN3,PIK3R1,VAX2,PLCG1,MAP4K4,PLXNA1,PLXNB1,SH3KBP1,CREB1,TMEM106B,FEZ2,VSTM2L,SIPA1L1,SLITRK5,PRKCA,SEMA3E,RELN,GAB2,PTPRF,PLPPR4,PTPRM,PTPRZ1,PID1,SEMA3D,CELSR3,EGFR,PLXNC1,FARP1,ROBO2,EPHA10,EPHA8,EPHB6,ETV1,EXT1,FMN1,T…
Macaque	GO: Biological Process	GO:0007411	axon guidance		1.41E-05	1.21E-01	3.65E-03	3.52E-02	51	307	MATN2,SHC3,TTC8,SEMA6A,ZSWIM5,CRPPA,CDH4,CDK5,PRTG,RPS6KA5,NRXN3,PIK3R1,PLCG1,PLXNA1,PLXNB1,SH3KBP1,FEZ2,VSTM2L,PRKCA,SEMA3E,RELN,GAB2,PTPRM,SEMA3D,CELSR3,PLXNC1,ROBO2,EPHA10,EPHA8,EPHB6,ETV1,EXT1,SEMA3C,EMB,CCDC141,SLIT3,GAB1,CHL1,GFRA1,CYFIP1,ROBO3,RNF165,AGRN,FLRT2,WNT3,WNT5A,RTN4R,SEMA3B,L1CAM,LAMB2,GDF7
Macaque	GO: Biological Process	GO:0033674	positive regulation of kinase activity		1.60E-05	1.37E-01	3.96E-03	3.81E-02	91	651	ADCY2,ADCY8,MIF,C1QTNF2,ANGPT1,GFRAL,SAMD5,IKBKG,MST1R,CALM3,MAP3K14,MAP3K6,CCND2,CCND3,UNC119,CDK5,CDKN1A,PDGFA,PDGFRA,PDGFRB,CHRNA3,ETAA1,MAP4K4,MDFIC,MAP3K8,CRHR2,TCL1B,PRKAR1A,CTNND1,MAPK11,FAM20A,EIF2AK2,DIRAS2,PROX1,RELN,RASSF2,DGKB,DGKG,ACE,PTPRC,ECT2,LPAR1,RAD50,EGFR,TENM1,GREM1,PLCE1,EPHA8,RPS3,RPS27A,ACSL1,PTK2B,VAV3,STK25,CAMKK1,DBF4B,ALKAL2,CAMKK2,MOB1B,PDGFD,SNCA,GAB1,SOD1,HSPH1,STOX…
Macaque	GO: Biological Process	GO:0072001	renal system development		1.62E-05	1.39E-01	3.96E-03	3.81E-02	54	333	ACTA2,TTC8,AHR,MMP17,AKR1B1,ANGPT1,ANXA4,ITGA8,LGR5,DCHS1,BCL2,NOTCH2,OVOL1,PDGFA,PDGFRA,PDGFRB,COL4A1,COL4A4,PODXL,KANK2,CTNND1,CTSH,PROX1,ACE,KLHL3,HDAC5,ROBO2,GREM1,PLCE1,SPRY1,FBN1,BASP1,FMN1,ARID5B,FGFR2,FRAS1,NPHP3,SLC12A1,PDGFD,KIRREL3,IFT27,TEK,WNT5A,IL6R,ZBTB16,ITGA6,ITGB4,LAMA5,LAMB2,IFT88,LRP4,SMAD3,SMAD6,SMAD9
Macaque	GO: Biological Process	GO:0035023	regulation of Rho protein signal transduction		1.67E-05	1.43E-01	3.97E-03	3.83E-02	30	147	HEG1,PREX1,BCL6,KALRN,ARHGEF33,PDGFRB,KANK2,PLEKHG3,ARHGEF26,CCDC125,RIPOR2,ARHGEF17,PRAG1,RASGRF2,ECT2L,ECT2,LPAR1,PLEKHG4B,FARP1,OBSCN,VAV3,PREX2,ARHGEF40,KANK1,FGD4,ARHGEF28,ARAP3,CDC42SE1,RTN4R,SPATA13
Macaque	GO: Biological Process	GO:0045859	regulation of protein kinase activity		2.28E-05	1.95E-01	5.27E-03	5.08E-02	118	903	SPRED2,ACTB,ADCY2,ADCY8,HEG1,MIF,C1QTNF2,ANGPT1,GFRAL,SAMD5,IKBKG,MST1,MST1R,CALM3,MAP3K14,MAP3K6,CCND2,CCND3,UNC119,CCNE2,CDK5,CDKN1A,CDKN2D,PDGFA,PDGFRB,CHRNA3,ETAA1,MAP4K4,SH3BP5,MDFIC,MAP3K8,PPEF2,CRHR2,PPP2R5B,TCL1B,PRKAR1A,PRKCA,CTNND1,MAPK11,FAM20A,EIF2AK2,DIRAS2,PROX1,RELN,PSEN2,RASSF2,DGKB,DGKG,ACE,PTPRC,QARS1,CCNJL,DUSP4,ECT2,LPAR1,RGS3,RGS4,RAD50,LATS2,EGFR,TENM1,SPRED1,GREM1,HERC5,PLC…
Macaque	GO: Biological Process	GO:0051338	regulation of transferase activity		3.36E-05	2.87E-01	7.56E-03	7.28E-02	137	1089	SPRED2,ACTB,ADCY2,ADCY8,HEG1,MIF,C1QTNF2,ANGPT1,GFRAL,SAMD5,IKBKG,CDC14B,MST1,MST1R,CALM3,MAP3K14,MAP3K6,LDB2,CCND2,CCND3,UNC119,CCNE2,CDK5,CDKN1A,CDKN2D,PDGFA,PDGFRA,PDGFRB,SOCS6,CHRNA3,RPL23,PIK3R1,ETAA1,MAP4K4,SH3BP5,MDFIC,MAP3K8,BAG2,COX11,PPEF2,CRHR2,PPP2R5B,TCL1B,PRKAR1A,PRKCA,CTNND1,MAPK11,FAM20A,EIF2AK2,DIRAS2,PROX1,RELN,PSEN2,RASSF2,DGKB,DGKG,ACE,EPM2AIP1,PTPRC,PINX1,QARS1,CCNJL,DUSP4,RF…
Macaque	GO: Biological Process	GO:0045860	positive regulation of protein kinase activity		3.60E-05	3.08E-01	7.90E-03	7.60E-02	85	611	ADCY2,ADCY8,MIF,C1QTNF2,ANGPT1,GFRAL,SAMD5,IKBKG,MST1R,CALM3,MAP3K14,MAP3K6,CCND2,CCND3,UNC119,CDK5,CDKN1A,PDGFA,PDGFRB,CHRNA3,ETAA1,MAP4K4,MDFIC,MAP3K8,CRHR2,TCL1B,PRKAR1A,CTNND1,MAPK11,FAM20A,EIF2AK2,DIRAS2,PROX1,RELN,RASSF2,DGKB,DGKG,ACE,PTPRC,ECT2,LPAR1,RAD50,EGFR,TENM1,GREM1,PLCE1,RPS3,RPS27A,ACSL1,PTK2B,STK25,CAMKK1,DBF4B,ALKAL2,CAMKK2,PDGFD,SNCA,GAB1,SOD1,HSPH1,STOX1,GHR,STK3,STK11,MALT1,F…
Macaque	GO: Biological Process	GO:0071900	regulation of protein serine/threonine kinase activity		4.16E-05	3.56E-01	8.81E-03	8.49E-02	79	560	SPRED2,ACTB,HEG1,MIF,C1QTNF2,GFRAL,SAMD5,IKBKG,MST1,MST1R,CALM3,MAP3K14,MAP3K6,CCND2,CCND3,CCNE2,CDKN1A,CDKN2D,PDGFA,PDGFRB,ETAA1,MDFIC,MAP3K8,PPEF2,TCL1B,PRKAR1A,PRKCA,MAPK11,FAM20A,EIF2AK2,DIRAS2,PROX1,PTPRC,CCNJL,DUSP4,LPAR1,RGS3,RGS4,LATS2,EGFR,TENM1,SPRED1,HERC5,PLCE1,SPRY1,RPS3,RPS27A,SPRED3,ACSL1,PTK2B,DBF4B,MBIP,CNPPD1,CDK5RAP3,PDGFD,SMPD1,SNCA,GAB1,SOD1,PDCD4,GHR,STK3,STK11,FGD4,DBF4,GNG…
Macaque	GO: Biological Process	GO:0032835	glomerulus development		4.23E-05	3.61E-01	8.81E-03	8.49E-02	18	71	ACTA2,AHR,ANGPT1,BCL2,NOTCH2,PDGFA,PDGFRA,PDGFRB,COL4A4,PODXL,CTNND1,PLCE1,BASP1,PDGFD,KIRREL3,TEK,IL6R,LAMB2
Macaque	GO: Biological Process	GO:0051960	regulation of nervous system development		4.66E-05	3.99E-01	9.49E-03	9.14E-02	136	1087	ZFYVE27,ACHE,AP2A1,MIF,LRRC7,SEMA6A,PREX1,MOV10,CPNE9,ZSWIM5,LRRC4C,FUOM,ARHGAP4,BRINP2,PHACTR1,MYO5B,NEXMIF,BAG1,ADGRB1,NAP1L2,BCL2,BCL6,NEU1,PER2,NME2,NPTX1,KALRN,CALR,SYT2,CDH4,CDK5,PRTG,NREP,CHRNA3,CPNE6,LRFN4,SERPINI1,QKI,MAP4K4,PLXNA1,PLXNB1,NEPRO,NR1D1,CREB1,TMEM106B,PPP2R5B,RGS6,SIPA1L1,LRRTM2,SLITRK5,PRKCA,CTNNA1,SEMA3E,PROX1,ZNF536,RELN,ACE,PRAG1,ZNF804A,KIAA0319,PTPRF,PTPRG,IL1RAPL2,WA…
Macaque	GO: Biological Process	GO:0007215	glutamate receptor signaling pathway		4.99E-05	4.26E-01	9.91E-03	9.55E-02	24	112	ACTN2,LRRC7,ANXA3,KALRN,HOMER2,CRH,RELN,DAPK1,RASGRF2,PTK2B,RPH3A,CACNG5,UNC13A,GRID2,GRIK1,GRIN2D,GRM3,GRM4,GRM5,GRM7,GRM8,MAPK8IP2,IFNGR2,NETO1
Macaque	GO: Cellular Component	GO:0043005	neuron projection		1.80E-10	1.95E-07	1.95E-07	1.47E-06	218	1624	ZFYVE27,MORN4,ACHE,ACTB,SYT9,ACTN1,ACTN2,ADCY2,ADCY8,TTC8,LRRC7,SEMA6A,PREX1,BEGAIN,TPRG1L,ANXA3,ANXA5,CNTNAP1,APBA2,ITGA8,AR,RHOC,ARHGAP4,ASL,BRINP2,TMEM108,MYO1D,MYO5B,MYO7A,MYO10,ADGRB1,BBS4,NCAM2,NELL2,TMEM266,CACNA1G,NPTX1,NPTX2,CAD,KALRN,CALM3,HIP1R,CASP6,SYT2,KCNQ4,PEBP1,CDK5,PRTG,PDE4B,PDGFRA,KCNB2,CHRNA3,CPNE6,CLCN2,PIK3R1,PLCG1,MLPH,HOMER2,CNN3,SH3KBP1,BAG2,NECTIN3,PPEF2,NR1D1,CREB1,CRH…
Macaque	GO: Cellular Component	GO:0030054	cell junction		3.78E-10	4.09E-07	2.05E-07	1.55E-06	187	1352	SYN3,ACHE,ACTB,SYT9,CD46,ACTN1,ACTN2,ADCY8,HEG1,LRFN2,SCAMP5,KCTD16,LRRC7,AKR1B1,TPRG1L,MRPS18B,PPFIBP1,ANXA5,CNTNAP1,ITGA8,LRRC4C,CTNNA3,TMEM108,SLC2A11,PHACTR1,ADGRB1,NEU1,AJM1,NHS,NME2,PLEKHA7,CALR,SYT2,PDLIM1,GJC3,CDH4,CDH6,CDH17,CDK5,PDGFRA,PDGFRB,CHRNA3,RHOU,ABCB1,ABCB4,RPL23,PIK3R1,PKP2,PLAUR,PLCG1,MAP4K4,HOMER2,CNN3,CABP1,SDK2,COL13A1,PNN,PODXL,SH3KBP1,MXRA8,NECTIN3,SIPA1L1,CSRP2,DEF6,LRR…
Macaque	GO: Cellular Component	GO:0045202	synapse		9.95E-08	1.08E-04	3.59E-05	2.72E-04	190	1482	SYN3,ACHE,ACTB,SYT9,ACTN1,ACTN2,ADCY8,LRFN2,SCAMP5,KCTD16,SORCS2,LRRC7,BEGAIN,TPRG1L,ANXA5,CNTNAP1,APBA2,ITGA8,LRRC4C,TMEM108,PHACTR1,MYO5B,MYO7A,ADGRB1,PER2,CACNB3,NPTX1,NPTX2,CAD,KALRN,CALM3,HIP1R,SYT2,P2RX5,PEBP1,CDK5,PDE4B,CHRNA3,RPL23,LRFN4,NRXN3,CAMKV,PLAT,PLCG1,PLD1,QKI,HOMER2,CNN3,CABP1,SDK2,COL13A1,SH3KBP1,NECTIN3,NR1D1,CRHR2,CRYAB,SNCAIP,SIPA1L1,NCAN,LRRTM2,DYNLL2,PRKAR1A,PRKCA,PRKCE,CT…
Macaque	GO: Cellular Component	GO:0036477	somatodendritic compartment		2.24E-07	2.43E-04	5.56E-05	4.21E-04	147	1096	ZFYVE27,ACHE,SYT9,ACTN1,ACTN2,ADCY2,ADCY8,LRRC7,PREX1,BEGAIN,ANXA3,ANXA5,APBA2,ITGA8,AR,ASL,BRINP2,TMEM108,MYO1D,MYO5B,MYO10,ADGRB1,NELL2,TMEM266,CACNA1G,NPTX2,CAD,KALRN,HIP1R,CASP6,PEBP1,CDK5,PDE1C,PDE4B,KCNB2,CHRNA3,CPNE6,SERPINI1,CLCN2,MLPH,HOMER2,CNN3,PMM1,BAG2,NECTIN3,NR1D1,CRH,CRHR1,CRHR2,CRYAB,SNCAIP,SIPA1L1,LRRTM2,CST3,PRKCA,CTNND1,TRPM4,RELN,PSEN2,ZNF804A,PTPRF,WASHC5,PTPRZ1,RIC3,DPP6,LP…
Macaque	GO: Cellular Component	GO:0097060	synaptic membrane		2.73E-07	2.95E-04	5.56E-05	4.21E-04	85	548	ACHE,ACTN2,ADCY8,LRFN2,KCTD16,LRRC7,BEGAIN,CNTNAP1,ITGA8,LRRC4C,TMEM108,ADGRB1,NPTX1,NPTX2,HIP1R,CDK5,CHRNA3,LRFN4,NRXN3,HOMER2,CABP1,COL13A1,NECTIN3,CRYAB,SNCAIP,SIPA1L1,LRRTM2,PSEN2,RIMS3,PTPRF,PLPPR4,PTPRZ1,ZNRF2,FARP1,UNC13C,ENO1,BAALC,SYNDIG1,LRRTM4,FLOT2,NLGN4Y,SHC4,RPH3A,SLC6A1,SLC6A8,SLC8A2,CACNG5,UNC13A,GABRA1,GABRA2,GABRA3,GABRA5,GABRB1,GABRD,GABRG3,IQSEC2,CLSTN2,STX3,GLRA2,GRID2,GRIK1,…
Macaque	GO: Cellular Component	GO:0044297	cell body		3.08E-07	3.34E-04	5.56E-05	4.21E-04	116	820	ACHE,ACTA2,ADCY8,BEGAIN,PITPNM2,ANXA3,ANXA5,ITGA8,ASL,BRINP2,MYO1D,MYO5B,MYO10,NELL2,TMEM266,CACNA1G,NPTX2,CAD,KALRN,HIP1R,CASP6,PEBP1,CDK5,PDE1C,KCNB2,CHRNA3,CPNE6,SERPINI1,CLCN2,HOMER2,CNN3,PMM1,PODXL,NR1D1,CRH,CRHR1,CRHR2,CRYAB,SNCAIP,SIPA1L1,CST3,PRKCA,TRPM4,RELN,PSEN2,ZNF804A,PTPN13,PTPRF,WASHC5,PTPRZ1,RIC3,DPP6,LPAR1,RGS12,SNX18,SEZ6,RPL28,KREMEN1,SYNDIG1,PTK2B,PPP1R1B,TRPV2,SLC8A2,SNCB,SNC…
Macaque	GO: Cellular Component	GO:0070161	anchoring junction		5.87E-07	6.36E-04	9.08E-05	6.87E-04	87	575	ACTB,CD46,ACTN1,ACTN2,LRRC7,PPFIBP1,ANXA5,ITGA8,CTNNA3,ADGRB1,AJM1,NHS,NME2,PLEKHA7,CALR,PDLIM1,CDH4,CDH6,CDH17,PDGFRB,RHOU,ABCB4,RPL23,PKP2,PLAUR,MAP4K4,CNN3,PNN,SH3KBP1,NECTIN3,CSRP2,CTNNA1,CTNND1,PRAG1,TMEM47,PTPRC,PTPRM,MRC2,DSC3,ARPC3,EGFR,RPL7A,EPB41L2,RPL12,RPL18,RPL37A,RPLP2,RPS3,RPS8,RPS10,RPS11,RPS15,RPS29,EHD3,PTK2B,FAT1,FAT2,FMN1,FLII,FLOT2,SLC9A1,TADA1,RAB21,ARHGAP26,FRMD4B,B4GALT1,C…
Macaque	GO: Cellular Component	GO:0043025	neuronal cell body		1.04E-06	1.12E-03	1.40E-04	1.06E-03	104	732	ACHE,ADCY8,BEGAIN,ANXA3,ANXA5,ITGA8,ASL,BRINP2,MYO1D,MYO5B,MYO10,NELL2,TMEM266,CACNA1G,NPTX2,CAD,KALRN,HIP1R,CASP6,PEBP1,CDK5,PDE1C,KCNB2,CHRNA3,CPNE6,SERPINI1,CLCN2,HOMER2,CNN3,PMM1,NR1D1,CRH,CRHR1,CRHR2,CRYAB,SNCAIP,SIPA1L1,CST3,PRKCA,TRPM4,RELN,PSEN2,ZNF804A,PTPRF,WASHC5,PTPRZ1,RIC3,DPP6,LPAR1,RGS12,SNX18,SEZ6,KREMEN1,PTK2B,PPP1R1B,SLC8A2,SNCB,SNCA,SNCG,C9orf72,SOD1,GABRA2,GABRA5,PDE10A,PGRMC1…
Macaque	GO: Cellular Component	GO:0005912	adherens junction		1.31E-06	1.42E-03	1.58E-04	1.19E-03	84	560	ACTB,CD46,ACTN1,ACTN2,LRRC7,PPFIBP1,ANXA5,ITGA8,CTNNA3,ADGRB1,AJM1,NHS,NME2,PLEKHA7,CALR,PDLIM1,CDH4,CDH6,CDH17,PDGFRB,RHOU,ABCB4,RPL23,PKP2,PLAUR,MAP4K4,CNN3,SH3KBP1,NECTIN3,CSRP2,CTNNA1,CTNND1,PRAG1,TMEM47,PTPRC,PTPRM,MRC2,ARPC3,EGFR,RPL7A,EPB41L2,RPL12,RPL18,RPL37A,RPLP2,RPS3,RPS8,RPS10,RPS11,RPS15,RPS29,EHD3,PTK2B,FAT1,FAT2,FMN1,FLII,FLOT2,SLC9A1,TADA1,RAB21,ARHGAP26,FRMD4B,CYFIP1,AJAP1,FERMT…
Macaque	GO: Cellular Component	GO:0031012	extracellular matrix		1.66E-06	1.80E-03	1.80E-04	1.36E-03	88	598	ACHE,MATN2,ADAM11,ELFN2,MMP16,MMP17,ANXA3,ANXA4,ANXA5,MST1,MUC4,BMP1,VWA2,COL6A6,CALR,TNFRSF11B,PLAT,PLOD1,ADAMTSL4,COL4A1,COL4A2,COL4A4,COL5A2,COL8A1,COL9A1,COL11A1,COL13A1,ABI3BP,ADAMTS2,MMP28,EFEMP2,COL23A1,LRIG1,LRRC3B,NCAN,CST3,CSTB,CTSH,RELN,MXRA7,SPOCK3,PTPRZ1,IMPG2,EDIL3,ECM1,P3H2,HSD17B12,PCOLCE2,GREM1,THSD4,FBN1,LRRTM4,FGF9,GPC5,FGFR2,SEMA3C,FRAS1,EGFLAM,HAPLN4,SMOC2,FREM1,ADAMDEC1,P3H1…
Macaque	GO: Cellular Component	GO:0099699	integral component of synaptic membrane		3.46E-06	3.75E-03	3.17E-04	2.39E-03	42	226	ADCY8,LRFN2,LRRC7,LRRC4C,ADGRB1,CHRNA3,LRFN4,NECTIN3,LRRTM2,PSEN2,PTPRF,PLPPR4,PTPRZ1,LRRTM4,SLC6A1,SLC6A8,SLC8A2,CACNG5,GABRA1,GABRA2,GABRA3,GABRA5,GABRD,GABRG3,CLSTN2,GRID2,GRIK1,GRIN2D,GRM3,GRM4,GRM5,GRM7,GRM8,CADM1,ITGB5,KCNA2,KCNC3,KCNC4,KCND3,KCNJ6,GLRA3,NETO1
Macaque	GO: Cellular Component	GO:0005925	focal adhesion		3.51E-06	3.80E-03	3.17E-04	2.39E-03	65	411	ACTB,CD46,ACTN1,ACTN2,PPFIBP1,ANXA5,ITGA8,ADGRB1,NHS,NME2,CALR,PDLIM1,PDGFRB,RHOU,ABCB4,RPL23,PLAUR,MAP4K4,CNN3,SH3KBP1,CSRP2,CTNNA1,PRAG1,PTPRC,MRC2,ARPC3,EGFR,RPL7A,EPB41L2,RPL12,RPL18,RPL37A,RPLP2,RPS3,RPS8,RPS10,RPS11,RPS15,RPS29,EHD3,PTK2B,FAT1,FLII,FLOT2,SLC9A1,TADA1,RAB21,ARHGAP26,CYFIP1,FERMT2,FBLN7,TEK,TNS1,FLRT2,HSPA8,TNS3,ITGA6,ITGA2B,ITGB4,ITGB5,ZYX,L1CAM,LCP1,LIMS1,PHLDB2
Macaque	GO: Cellular Component	GO:0030424	axon		3.90E-06	4.23E-03	3.25E-04	2.46E-03	111	817	ZFYVE27,ACHE,ACTB,SYT9,ADCY8,LRRC7,SEMA6A,PREX1,TPRG1L,ANXA3,ANXA5,CNTNAP1,AR,ARHGAP4,TMEM108,MYO1D,NCAM2,NPTX2,CAD,CALM3,CASP6,SYT2,PEBP1,CDK5,PRTG,PDGFRA,CPNE6,BAG2,NECTIN3,CREB1,CRH,CRHR2,CRYAB,FEZ2,VSTM2L,LRRTM2,CST3,PRKCA,CTNND1,RELN,ZNF804A,PTPRF,PTPRZ1,RAB27B,ARPC3,SNX18,ROBO2,UNC13C,ENO1,PTK2B,BASP1,SCN7A,SCN9A,TRPV2,ACAP3,EMB,SH3GL1,CCDC141,SLC6A1,AVIL,SEPTIN11,SNCB,SNCA,SNCG,C9orf72,RAB…
Macaque	GO: Cellular Component	GO:0062023	collagen-containing extracellular matrix		4.71E-06	5.10E-03	3.63E-04	2.74E-03	72	474	ACHE,MATN2,ADAM11,ANXA3,ANXA4,ANXA5,MST1,MUC4,BMP1,VWA2,COL6A6,CALR,PLAT,PLOD1,ADAMTSL4,COL4A1,COL4A2,COL4A4,COL5A2,COL8A1,COL9A1,COL11A1,COL13A1,ABI3BP,ADAMTS2,MMP28,EFEMP2,COL23A1,NCAN,CST3,CSTB,CTSH,RELN,MXRA7,PTPRZ1,IMPG2,EDIL3,ECM1,P3H2,PCOLCE2,GREM1,THSD4,FBN1,FGF9,GPC5,FGFR2,SEMA3C,FRAS1,EGFLAM,SMOC2,FREM1,ADAMDEC1,P3H1,MAMDC2,VWC2,THBS3,AGRN,HCFC1,WNT5A,COL27A1,ITGA6,ITGB4,PXDN,SEMA3B,L1C…
Macaque	GO: Cellular Component	GO:0005604	basement membrane		5.02E-06	5.44E-03	3.63E-04	2.74E-03	26	113	ACHE,MATN2,VWA2,COL4A1,COL4A2,COL4A4,COL8A1,EFEMP2,CST3,P3H2,FBN1,FGF9,FRAS1,EGFLAM,SMOC2,FREM1,P3H1,VWC2,AGRN,ITGA6,ITGB4,LAMA5,LAMB1,LAMB2,LAMC1,LAMC2
Macaque	GO: Cellular Component	GO:0098794	postsynapse		6.12E-06	6.63E-03	4.14E-04	3.14E-03	111	825	SYN3,ACHE,ACTB,SYT9,ACTN1,ACTN2,ADCY8,LRFN2,KCTD16,SORCS2,LRRC7,BEGAIN,APBA2,ITGA8,LRRC4C,TMEM108,MYO5B,ADGRB1,CACNB3,NPTX1,NPTX2,KALRN,HIP1R,P2RX5,CDK5,PDE4B,CHRNA3,RPL23,LRFN4,CAMKV,PLAT,HOMER2,CNN3,CABP1,COL13A1,NECTIN3,NR1D1,CRYAB,SIPA1L1,LRRTM2,DYNLL2,CTNND1,NOS1AP,RELN,RIMS3,ZNF804A,PTPRF,PLPPR4,PTPRZ1,LPAR1,RGS4,FARP1,RPL12,SEZ6,RPL18A,BAALC,EPS15,RPS3,SYNDIG1,PTK2B,PPP1R1B,LRRTM4,NLGN4Y,S…
Macaque	GO: Cellular Component	GO:0030175	filopodium		7.06E-06	7.65E-03	4.50E-04	3.40E-03	26	115	MORN4,ACTA2,ACTN2,AP2A1,LRRC7,MYO1B,MYO10,NPTX2,CDK5,PODXL,OSBPL3,DEF6,RIPOR2,PTPRZ1,CD302,FARP1,FAT1,ANTXR1,B4GALT1,CYFIP1,FGD4,NPTXR,UTRN,ITGA6,LCP1,SPATA13
Macaque	GO: Cellular Component	GO:0030055	cell-substrate junction		7.88E-06	8.53E-03	4.74E-04	3.59E-03	65	421	ACTB,CD46,ACTN1,ACTN2,PPFIBP1,ANXA5,ITGA8,ADGRB1,NHS,NME2,CALR,PDLIM1,PDGFRB,RHOU,ABCB4,RPL23,PLAUR,MAP4K4,CNN3,SH3KBP1,CSRP2,CTNNA1,PRAG1,PTPRC,MRC2,ARPC3,EGFR,RPL7A,EPB41L2,RPL12,RPL18,RPL37A,RPLP2,RPS3,RPS8,RPS10,RPS11,RPS15,RPS29,EHD3,PTK2B,FAT1,FLII,FLOT2,SLC9A1,TADA1,RAB21,ARHGAP26,CYFIP1,FERMT2,FBLN7,TEK,TNS1,FLRT2,HSPA8,TNS3,ITGA6,ITGA2B,ITGB4,ITGB5,ZYX,L1CAM,LCP1,LIMS1,PHLDB2
Macaque	GO: Cellular Component	GO:0045211	postsynaptic membrane		8.48E-06	9.19E-03	4.83E-04	3.66E-03	63	405	ACHE,ACTN2,ADCY8,LRFN2,KCTD16,LRRC7,BEGAIN,LRRC4C,TMEM108,ADGRB1,NPTX1,NPTX2,CDK5,CHRNA3,LRFN4,HOMER2,CABP1,COL13A1,NECTIN3,SIPA1L1,LRRTM2,PTPRF,PLPPR4,PTPRZ1,FARP1,BAALC,SYNDIG1,LRRTM4,NLGN4Y,SHC4,RPH3A,SLC6A1,SLC6A8,SLC8A2,CACNG5,GABRA1,GABRA2,GABRA3,GABRA5,GABRB1,GABRD,GABRG3,IQSEC2,CLSTN2,GLRA2,GRID2,GRIK1,GRIN2D,GRM3,GRM5,GRM7,NPTXR,GRIP2,AGRN,HRH3,CADM1,UTRN,HSPA8,KCNC3,KCNC4,KCND3,GLRA3,NE…
Macaque	GO: Cellular Component	GO:0097447	dendritic tree		1.01E-05	1.09E-02	5.08E-04	3.84E-03	105	779	ZFYVE27,ACHE,SYT9,ACTN1,ACTN2,ADCY2,ADCY8,LRRC7,PREX1,BEGAIN,ANXA3,ANXA5,APBA2,AR,BRINP2,TMEM108,MYO1D,MYO5B,ADGRB1,NELL2,TMEM266,CACNA1G,NPTX2,HIP1R,CDK5,PDE4B,KCNB2,CHRNA3,CPNE6,CLCN2,MLPH,HOMER2,CNN3,BAG2,NECTIN3,NR1D1,CRHR1,CRHR2,CRYAB,SIPA1L1,LRRTM2,PRKCA,CTNND1,RELN,ZNF804A,PTPRZ1,LPAR1,RGS12,FARP1,SEZ6,RPL28,RPS3,SYNDIG1,PTK2B,PPP1R1B,FLOT2,SH3GL1,RPH3A,SLC8A2,SEPTIN11,C9orf72,INPP5J,SOD1,…
Macaque	GO: Cellular Component	GO:0030425	dendrite		1.01E-05	1.09E-02	5.08E-04	3.84E-03	105	779	ZFYVE27,ACHE,SYT9,ACTN1,ACTN2,ADCY2,ADCY8,LRRC7,PREX1,BEGAIN,ANXA3,ANXA5,APBA2,AR,BRINP2,TMEM108,MYO1D,MYO5B,ADGRB1,NELL2,TMEM266,CACNA1G,NPTX2,HIP1R,CDK5,PDE4B,KCNB2,CHRNA3,CPNE6,CLCN2,MLPH,HOMER2,CNN3,BAG2,NECTIN3,NR1D1,CRHR1,CRHR2,CRYAB,SIPA1L1,LRRTM2,PRKCA,CTNND1,RELN,ZNF804A,PTPRZ1,LPAR1,RGS12,FARP1,SEZ6,RPL28,RPS3,SYNDIG1,PTK2B,PPP1R1B,FLOT2,SH3GL1,RPH3A,SLC8A2,SEPTIN11,C9orf72,INPP5J,SOD1,…
Macaque	GO: Cellular Component	GO:0098978	glutamatergic synapse		1.05E-05	1.14E-02	5.08E-04	3.84E-03	75	511	SYN3,ACTB,ACTN1,ACTN2,ADCY8,LRRC7,BEGAIN,LRRC4C,MYO5B,ADGRB1,NPTX1,NPTX2,KALRN,CDK5,LRFN4,CAMKV,PLAT,PLCG1,HOMER2,CABP1,SIPA1L1,LRRTM2,DYNLL2,PRKAR1A,PRKCE,CTBP1,PLCXD3,CTBP2,CTNND1,NOS1AP,RIMS3,DGKB,PLPPR4,IL1RAPL2,PTPRZ1,FARP1,EPS15,PTK2B,PPP1R1B,LRRTM4,FLOT2,NLGN4Y,SH3GL1,SH3GL3,SLC6A8,SEPTIN11,CACNG5,UNC13A,GABRD,IQSEC2,CLSTN2,STX3,VAMP1,RAPGEF4,GRID2,GRIK1,GRIN2D,GRM3,GRM4,GRM5,GRM7,GRM8,NPT…
Macaque	GO: Cellular Component	GO:0099240	intrinsic component of synaptic membrane		1.08E-05	1.17E-02	5.08E-04	3.84E-03	43	244	ADCY8,LRFN2,LRRC7,LRRC4C,ADGRB1,CHRNA3,LRFN4,NECTIN3,LRRTM2,PSEN2,PTPRF,PLPPR4,PTPRZ1,LRRTM4,FLOT2,SLC6A1,SLC6A8,SLC8A2,CACNG5,GABRA1,GABRA2,GABRA3,GABRA5,GABRD,GABRG3,CLSTN2,GRID2,GRIK1,GRIN2D,GRM3,GRM4,GRM5,GRM7,GRM8,CADM1,ITGB5,KCNA2,KCNC3,KCNC4,KCND3,KCNJ6,GLRA3,NETO1
Macaque	GO: Cellular Component	GO:0099572	postsynaptic specialization		1.22E-05	1.32E-02	5.51E-04	4.17E-03	69	461	SYN3,ACTB,ACTN2,ADCY8,LRFN2,SORCS2,LRRC7,ITGA8,LRRC4C,TMEM108,ADGRB1,NPTX2,KALRN,HIP1R,CDK5,PDE4B,CHRNA3,RPL23,LRFN4,HOMER2,CNN3,CABP1,NECTIN3,CRYAB,SIPA1L1,LRRTM2,DYNLL2,CTNND1,PTPRF,PLPPR4,PTPRZ1,RPL12,RPL18A,BAALC,RPS3,SYNDIG1,PTK2B,PPP1R1B,LRRTM4,NLGN4Y,SH3GL1,SH3GL3,SEPTIN11,CACNG5,GABRA1,GABRA2,GABRA3,GABRA5,SPOCK1,IQSEC2,CLSTN2,GNG3,RAPGEF4,GRID2,GRIK1,GRIN2D,GRM3,GRM5,GRM7,GRIP2,MAPK8IP2,…
Macaque	GO: Cellular Component	GO:0099568	cytoplasmic region		1.61E-05	1.75E-02	6.99E-04	5.29E-03	94	687	RHOJ,ACTB,ACTN1,ACTN2,NME5,AKR1B1,RHOC,TMEM108,CCDC181,DNAH11,MYO1D,MYO5B,MYO7A,MYO10,FMNL1,HIP1R,CFAP251,TRIP10,RHOU,MLPH,CCDC151,CABP1,PRKAR1A,CTBP1,CTBP2,CTNND1,CTSH,TTLL3,RIMS3,DNAL1,ACE,DNAJB13,CABYR,KIF19,CD302,DNAH6,RAB27B,RSPH4A,IQCA1,BBS7,DNAI4,UNC13C,RPGR,ENO1,CFAP69,EPB41L2,SPEF2,RTKN,RYR1,PTK2B,SEPTIN14,FGFR2,FLOT2,FRMPD1,CFAP43,EXOC5,DYNC2LI1,SEPTIN11,SNCA,RAB21,UNC13A,SOD1,IQSEC2,LC…
Macaque	GO: Cellular Component	GO:1902495	transmembrane transporter complex		3.16E-05	3.42E-02	1.32E-03	9.95E-03	53	337	LRRC7,ATP1B2,ATP5MC2,CACNA1I,CACNA1G,CACNB3,CALM3,KCNQ4,PDE4B,CACNA2D2,KCNB2,CHRNA3,CLCN2,NOS1AP,TRPM4,KCNG2,MCUB,DPP6,ABCB6,KCNMB2,RYR1,PTK2B,SCN2B,LRRTM4,SCN4B,SCN7A,SCN9A,SLC9A1,CACNG5,GABRA1,GABRA2,GABRA3,GABRA5,GABRB1,GABRD,GABRG3,GLRA2,VWC2,GRID2,GRIK1,GRIN2D,LRRC8B,CACNA2D4,SLC26A6,KCNA2,KCNC3,KCNC4,KCND3,KCNJ6,KCNJ16,KCNQ2,GLRA3,MICU2
Macaque	GO: Cellular Component	GO:0034702	ion channel complex		3.45E-05	3.74E-02	1.38E-03	1.05E-02	50	313	LRRC7,ATP5MC2,CACNA1I,CACNA1G,CACNB3,CALM3,KCNQ4,PDE4B,CACNA2D2,KCNB2,CHRNA3,CLCN2,NOS1AP,TRPM4,KCNG2,MCUB,DPP6,KCNMB2,RYR1,PTK2B,SCN2B,LRRTM4,SCN4B,SCN7A,SCN9A,CACNG5,GABRA1,GABRA2,GABRA3,GABRA5,GABRB1,GABRD,GABRG3,GLRA2,VWC2,GRID2,GRIK1,GRIN2D,LRRC8B,CACNA2D4,SLC26A6,KCNA2,KCNC3,KCNC4,KCND3,KCNJ6,KCNJ16,KCNQ2,GLRA3,MICU2
Macaque	GO: Cellular Component	GO:0099055	integral component of postsynaptic membrane		3.72E-05	4.03E-02	1.44E-03	1.09E-02	32	170	LRFN2,LRRC7,LRRC4C,ADGRB1,CHRNA3,LRFN4,NECTIN3,LRRTM2,PTPRF,PLPPR4,PTPRZ1,LRRTM4,SLC6A1,SLC6A8,SLC8A2,CACNG5,GABRA1,GABRA2,GABRA3,GABRA5,GABRD,CLSTN2,GRID2,GRIN2D,GRM3,GRM5,CADM1,KCNC3,KCNC4,KCND3,GLRA3,NETO1
Macaque	GO: Cellular Component	GO:0005759	mitochondrial matrix		4.02E-05	4.35E-02	1.50E-03	1.14E-02	69	478	ACADL,ACADS,ACADSB,NUDT9,AK4,ALDH2,MRPS18B,GSTK1,ATP5F1D,NDUFS2,HYKK,OAT,NFS1,OXA1L,PRDX1,TBRG4,PDK2,MRPS21,MIEF1,PRIMPOL,CREB1,NMNAT3,PDP1,DBT,AK3,ERAL1,CARS2,QARS1,ECHS1,DARS2,TSFM,RNASEL,NDUFAF1,TFB1M,AASS,TMLHE,MTG1,RPS3,NDUFAF7,MRRF,PITRM1,SHMT2,IARS2,THEM4,NAXD,STYXL1,SNCA,SOD1,GCDH,SSBP1,DIMT1,RPUSD3,PRDX3,MTHFD2L,MCEE,ACAD10,CBR4,HARS2,MRPL3,HADHB,MRPS35,MRPS15,MRPS11,MRPL41,MRPL11,ISCA1,…
Macaque	GO: Cellular Component	GO:0099634	postsynaptic specialization membrane		5.66E-05	6.13E-02	2.04E-03	1.55E-02	27	136	ACTN2,LRFN2,LRRC7,LRRC4C,NPTX2,CHRNA3,LRFN4,NECTIN3,LRRTM2,PTPRF,PLPPR4,PTPRZ1,LRRTM4,CACNG5,GABRA1,GABRA2,GABRA3,GABRA5,IQSEC2,CLSTN2,GRID2,GRIN2D,GRM5,HSPA8,KCND3,GLRA3,NETO1
Macaque	GO: Cellular Component	GO:1990351	transporter complex		6.00E-05	6.50E-02	2.10E-03	1.59E-02	53	345	LRRC7,ATP1B2,ATP5MC2,CACNA1I,CACNA1G,CACNB3,CALM3,KCNQ4,PDE4B,CACNA2D2,KCNB2,CHRNA3,CLCN2,NOS1AP,TRPM4,KCNG2,MCUB,DPP6,ABCB6,KCNMB2,RYR1,PTK2B,SCN2B,LRRTM4,SCN4B,SCN7A,SCN9A,SLC9A1,CACNG5,GABRA1,GABRA2,GABRA3,GABRA5,GABRB1,GABRD,GABRG3,GLRA2,VWC2,GRID2,GRIK1,GRIN2D,LRRC8B,CACNA2D4,SLC26A6,KCNA2,KCNC3,KCNC4,KCND3,KCNJ6,KCNJ16,KCNQ2,GLRA3,MICU2
Macaque	GO: Cellular Component	GO:0005887	integral component of plasma membrane		9.47E-05	1.03E-01	3.21E-03	2.42E-02	196	1710	KCNH7,TSPAN18,CD46,ADCY2,ADCY8,FZD6,ADRA1D,LRFN2,SORCS2,LRRC7,SLC25A11,SEMA6A,MMP16,SYT13,CNTNAP1,ITGA10,ITGA8,LRRC4C,LGR5,IGDCC4,MST1R,SLC26A7,ATP1B2,MUC4,SLC4A5,TNFRSF25,ADGRB1,IL1RL2,SLCO1C1,GPR149,SLC5A6,TMEM266,ADGRD1,NOTCH2,CALM3,CD6,P2RX5,KCNQ4,KCNK10,CD58,CD72,CDH4,CDH17,PDGFRA,PDGFRB,GPR85,CD83,KCNB2,CHRNA3,ABCB4,SLC25A3,LRFN4,NRXN3,CLCN2,CLCN4,PLAUR,PLXNA1,PLXNB1,TRHDE,COL13A1,PODXL,NEC…
Macaque	GO: Cellular Component	GO:0098936	intrinsic component of postsynaptic membrane		1.04E-04	1.13E-01	3.42E-03	2.59E-02	32	179	LRFN2,LRRC7,LRRC4C,ADGRB1,CHRNA3,LRFN4,NECTIN3,LRRTM2,PTPRF,PLPPR4,PTPRZ1,LRRTM4,SLC6A1,SLC6A8,SLC8A2,CACNG5,GABRA1,GABRA2,GABRA3,GABRA5,GABRD,CLSTN2,GRID2,GRIN2D,GRM3,GRM5,CADM1,KCNC3,KCNC4,KCND3,GLRA3,NETO1
Macaque	GO: Cellular Component	GO:0014069	postsynaptic density		1.38E-04	1.49E-01	4.26E-03	3.22E-02	61	426	SYN3,ACTB,ACTN2,ADCY8,LRFN2,SORCS2,LRRC7,ITGA8,LRRC4C,TMEM108,ADGRB1,KALRN,HIP1R,CDK5,PDE4B,CHRNA3,RPL23,LRFN4,HOMER2,CNN3,CABP1,NECTIN3,CRYAB,SIPA1L1,LRRTM2,DYNLL2,CTNND1,PTPRF,PLPPR4,PTPRZ1,RPL12,RPL18A,BAALC,RPS3,SYNDIG1,PTK2B,PPP1R1B,LRRTM4,NLGN4Y,SH3GL1,SH3GL3,CACNG5,SPOCK1,IQSEC2,CLSTN2,GNG3,RAPGEF4,GRID2,GRIK1,GRIN2D,GRM3,GRM5,GRM7,GRIP2,MAPK8IP2,CADM1,HSPA8,DNAJB1,IL1R1,NETO1,LRP4
Macaque	GO: Cellular Component	GO:0032279	asymmetric synapse		1.38E-04	1.49E-01	4.26E-03	3.22E-02	61	426	SYN3,ACTB,ACTN2,ADCY8,LRFN2,SORCS2,LRRC7,ITGA8,LRRC4C,TMEM108,ADGRB1,KALRN,HIP1R,CDK5,PDE4B,CHRNA3,RPL23,LRFN4,HOMER2,CNN3,CABP1,NECTIN3,CRYAB,SIPA1L1,LRRTM2,DYNLL2,CTNND1,PTPRF,PLPPR4,PTPRZ1,RPL12,RPL18A,BAALC,RPS3,SYNDIG1,PTK2B,PPP1R1B,LRRTM4,NLGN4Y,SH3GL1,SH3GL3,CACNG5,SPOCK1,IQSEC2,CLSTN2,GNG3,RAPGEF4,GRID2,GRIK1,GRIN2D,GRM3,GRM5,GRM7,GRIP2,MAPK8IP2,CADM1,HSPA8,DNAJB1,IL1R1,NETO1,LRP4
Macaque	GO: Cellular Component	GO:0005739	mitochondrion		1.53E-04	1.66E-01	4.61E-03	3.49E-02	210	1866	GATD3A,ACADL,MAOB,ACADS,PNPLA4,ACADSB,SMIM20,NUDT9,ADH5,AARS2,AK4,SLC25A11,ALDH2,ABCD2,COA3,MRPS18B,MTFMT,GTPBP8,MT-CO1,GSTK1,ASL,POLD4,ATP5F1D,STARD13,ATP5MC2,HRK,CDS2,BAG1,BAK1,BCL2,NDUFA2,NUDT8,NDUFS2,NME2,NOS3,SFXN4,NPTX1,CALM3,HYKK,HIP1R,OAT,NFS1,OXA1L,PEBP1,PRDX1,MYOM2,ETFRF1,TBRG4,PDK2,ABCB1,SLC25A3,MRPS21,MIEF1,TIMM22,PRIMPOL,SH3BP5,PON2,COX11,CPOX,CPT1B,CTSA,KANK2,CREB1,MMACHC,NMNAT3,PPO…
Macaque	GO: Cellular Component	GO:0005938	cell cortex		1.83E-04	1.98E-01	5.36E-03	4.05E-02	53	360	RHOJ,ACTB,ACTN1,ACTN2,RHOC,MYO1D,MYO5B,MYO7A,MYO10,FMNL1,HIP1R,TRIP10,RHOU,MLPH,CABP1,CTBP1,CTBP2,CTNND1,RIMS3,CD302,UNC13C,ENO1,EPB41L2,RTKN,RYR1,PTK2B,SEPTIN14,FGFR2,FLOT2,FRMPD1,EXOC5,SEPTIN11,SNCA,UNC13A,IQSEC2,PARD6G,STOX1,DENND2B,SEPTIN8,GMFB,GNAI1,FERMT2,GRM7,TMOD1,TPM3,UTRN,SHROOM1,SEPTIN10,CDC42SE1,ITGB4,KCNC3,LAMC2,PHLDB2
Macaque	GO: Cellular Component	GO:0098984	neuron to neuron synapse		2.32E-04	2.51E-01	6.61E-03	5.00E-02	63	452	SYN3,ACTB,SYT9,ACTN2,ADCY8,LRFN2,SORCS2,LRRC7,ITGA8,LRRC4C,TMEM108,ADGRB1,KALRN,HIP1R,CDK5,PDE4B,CHRNA3,RPL23,LRFN4,HOMER2,CNN3,CABP1,NECTIN3,CRYAB,SIPA1L1,LRRTM2,DYNLL2,CTNND1,PTPRF,PLPPR4,PTPRZ1,RPL12,RPL18A,BAALC,RPS3,SYNDIG1,PTK2B,PPP1R1B,LRRTM4,NLGN4Y,SH3GL1,SH3GL3,SEPTIN11,CACNG5,SPOCK1,IQSEC2,CLSTN2,GNG3,RAPGEF4,GRID2,GRIK1,GRIN2D,GRM3,GRM5,GRM7,GRIP2,MAPK8IP2,CADM1,HSPA8,DNAJB1,IL1R1,NETO…
Macaque	GO: Cellular Component	GO:0099060	integral component of postsynaptic specialization membrane		3.27E-04	3.54E-01	8.85E-03	6.70E-02	21	105	LRFN2,LRRC7,LRRC4C,CHRNA3,LRFN4,NECTIN3,LRRTM2,PTPRF,PLPPR4,PTPRZ1,LRRTM4,GABRA1,GABRA2,GABRA3,GABRA5,CLSTN2,GRID2,GRIN2D,KCND3,GLRA3,NETO1
Macaque	GO: Cellular Component	GO:0031226	intrinsic component of plasma membrane		3.27E-04	3.54E-01	8.85E-03	6.70E-02	200	1790	KCNH7,TSPAN18,CD46,ADCY2,ADCY8,FZD6,ADRA1D,LRFN2,SORCS2,LRRC7,SLC25A11,SEMA6A,MMP16,SYT13,CNTNAP1,ITGA10,ITGA8,LRRC4C,LGR5,IGDCC4,MST1R,SLC26A7,ATP1B2,MUC4,SLC4A5,TNFRSF25,ADGRB1,IL1RL2,SLCO1C1,GPR149,SLC5A6,TMEM266,ADGRD1,NOTCH2,CALM3,CD6,P2RX5,KCNQ4,KCNK10,CD58,CD72,CDH4,CDH17,PDGFRA,PDGFRB,GPR85,CD83,KCNB2,CHRNA3,ABCB4,SLC25A3,LRFN4,NRXN3,CLCN2,CLCN4,PLAUR,PLXNA1,PLXNB1,TRHDE,COL13A1,PODXL,NEC…
Macaque	GO: Cellular Component	GO:0098858	actin-based cell projection		3.58E-04	3.88E-01	9.46E-03	7.16E-02	52	361	MORN4,ACTA2,ACTN1,ACTN2,AP2A1,LRRC7,AKR1B1,ANGPT1,MYO1B,RHOC,MUC4,MYO1D,MYO5B,MYO7A,MYO10,SLC5A6,NPTX2,SLC5A8,CDK5,PDGFA,PDGFRA,HOMER2,PODXL,OSBPL3,DEF6,RIPOR2,ACE,PTPRZ1,CD302,FARP1,MYO15A,DCXR,CYBRD1,FAT1,ANTXR1,FLII,SLC3A1,SLC9A2,B4GALT1,CYFIP1,FGD4,TMC2,RAPGEF4,TEK,NPTXR,SLC7A11,UTRN,SLC26A6,ITGA6,LCP1,IFT88,SPATA13
