# Supplementary material for: Single-cell and single-nucleus RNA-seq uncovers shared and distinct axes of variation in dorsal LGN neurons in mice, non-human primates, and humans
Source: eLife. 2021 Sep 2;10:e64875. doi: 10.7554/eLife.64875 (PMC8412930; doi:10.7554/eLife.64875)
Supplement: Supplementary file 5. — Result of differential gene expression analysis of core vs. shell dissected mouse dorsal lateral geniculate nucleus (dLGN) neurons. [file elife-64875-supp5.zip]

Archive with 1 entries (1 files):
- Supplementary File_5_mouse_core_shell_deg.csv
