# Supplementary material for: Single-cell and single-nucleus RNA-seq uncovers shared and distinct axes of variation in dorsal LGN neurons in mice, non-human primates, and humans
Source: eLife. 2021 Sep 2;10:e64875. doi: 10.7554/eLife.64875 (PMC8412930; doi:10.7554/eLife.64875)
Supplement: Supplementary file 5. — Result of differential gene expression analysis of core vs. shell dissected mouse dorsal lateral geniculate nucleus (dLGN) neurons. [file elife-64875-supp5.zip › Supplementary File_5_mouse_core_shell_deg.csv]

gene	logFC.LGN.core.LGN.shell	AveExpr	t	P.Value	adj.P.Val	B
Mgat4c	-192.9891461	178.6935246	-13.87241261	3.50E-40	1.60E-35	79.7058417
Trhde	-66.58064305	72.009233	-12.08324276	1.71E-31	3.91E-27	59.80657566
Necab1	-80.16443911	74.82963158	-11.01982226	9.54E-27	1.41E-22	48.95309211
Gpc5	-187.2685594	197.7078918	-10.9942487	1.23E-26	1.41E-22	48.70163236
Etl4	62.54745163	81.51247788	10.85067768	5.05E-26	4.63E-22	47.29847749
Foxp2	49.84367898	81.32070726	10.44231836	2.61E-24	1.99E-20	43.38780918
Camkv	-48.88095755	121.3946909	-10.30255494	9.78E-24	6.39E-20	42.07705353
Fam19a1	-145.3776517	141.4434803	-10.2866807	1.13E-23	6.49E-20	41.92908218
Cntn5	-288.8597901	576.7061523	-10.26331766	1.41E-23	7.19E-20	41.71164039
Tenm3	-180.6584081	559.0987164	-10.01897246	1.37E-22	6.26E-19	39.46163823
Eps8	-38.0282182	80.95499261	-9.886040052	4.62E-22	1.92E-18	38.25621036
Chrm2	-62.70010077	105.4172477	-9.570134262	7.90E-21	3.01E-17	35.44502677
Mgll	37.13250687	131.8672769	9.551485844	9.32E-21	3.28E-17	35.28145052
Necab3	40.04484723	103.4736181	9.538766484	1.04E-20	3.41E-17	35.17003422
Grik2	-151.9751823	558.4474201	-9.523457029	1.19E-20	3.64E-17	35.03609413
Sepw1	73.50268001	459.8728632	9.507645521	1.37E-20	3.93E-17	34.89795031
Tnc	-25.33817265	17.54403971	-9.170823377	2.57E-19	6.91E-16	32.00100478
Snap25	898.2200324	4137.28439	9.137667439	3.41E-19	8.66E-16	31.72060426
Syt1	-393.4386978	2766.407265	-9.038410474	7.92E-19	1.91E-15	30.88633692
Efna5	-79.35360107	239.7589297	-8.7861862	6.53E-18	1.49E-14	28.80134015
Gabrg3	-156.2168082	338.9647527	-8.72972711	1.04E-17	2.27E-14	28.34154994
Rgs7bp	100.8291456	690.6761881	8.608914523	2.79E-17	5.81E-14	27.36625224
Mt3	51.16301647	344.510785	8.600157013	3.00E-17	5.97E-14	27.29601013
Tceb2	29.46633726	217.0901182	8.567914805	3.89E-17	7.43E-14	27.03793454
Uqcr10	30.53872297	201.8332188	8.463628806	9.02E-17	1.65E-13	26.20894718
Scnn1a	10.38453032	8.84527066	8.375027915	1.83E-16	3.22E-13	25.51156699
Prdx5	72.21122387	437.9821528	8.343273081	2.35E-16	3.99E-13	25.26317782
Tpd52l1	-88.55827314	385.4265971	-8.299441627	3.32E-16	5.43E-13	24.92167499
Prkcd	315.8344425	2145.507761	8.273473337	4.08E-16	6.43E-13	24.72008916
Pvrl3	-30.75525561	52.2105122	-8.205477728	6.94E-16	1.04E-12	24.19486996
Epha4	73.43479872	377.1668758	8.203315229	7.06E-16	1.04E-12	24.17822834
Atp2a2	237.1683853	1401.655453	8.196915107	7.42E-16	1.04E-12	24.12899836
Jam2	-22.32187042	41.95540874	-8.191847534	7.72E-16	1.04E-12	24.09004226
Ptprd	-510.4191238	2193.979975	-8.191725874	7.73E-16	1.04E-12	24.08910727
Chst8	23.98247782	74.64887647	8.188270895	7.94E-16	1.04E-12	24.06256015
Atp5g1	52.55774501	340.3557293	8.167044515	9.37E-16	1.19E-12	23.89967758
Cycs	33.25321809	220.5391329	8.111513341	1.44E-15	1.78E-12	23.47530729
Sparcl1	269.4994139	1114.964789	8.05876429	2.16E-15	2.61E-12	23.07455223
Atp5d	67.78973425	465.3747504	8.020196807	2.91E-15	3.41E-12	22.78299501
Mpc2	71.68323186	421.2527281	7.873873841	8.83E-15	1.01E-11	21.68806059
Bai3	-168.2562324	808.0230777	-7.854393354	1.02E-14	1.14E-11	21.54363171
Scn4b	21.93783345	60.82832478	7.752420934	2.19E-14	2.39E-11	20.7927783
Gm11223	-4.940795544	23.03156972	-7.746017297	2.30E-14	2.45E-11	20.74591685
Fryl	-53.04443295	199.7880436	-7.70477887	3.12E-14	3.25E-11	20.44496043
Htr7	-22.66448458	51.3181779	-7.686309379	3.58E-14	3.64E-11	20.31063383
1110008P14Rik	19.71962633	96.96603134	7.674699358	3.90E-14	3.88E-11	20.22634219
Lingo2	-172.2042805	810.1378394	-7.663113088	4.24E-14	4.13E-11	20.14233602
Uqcrq	44.70162734	354.0366375	7.65801775	4.41E-14	4.20E-11	20.10542808
Cdh18	42.98178631	77.95050536	7.557744198	9.18E-14	8.43E-11	19.38355251
Fgf13	-67.70335298	383.1355674	-7.557307993	9.21E-14	8.43E-11	19.38043079
Ncam2	-45.97037886	119.8209702	-7.546077928	9.99E-14	8.96E-11	19.30011769
Cox6b1	77.35633396	666.8658764	7.484847891	1.56E-13	1.37E-10	18.86410211
Pam	-53.04605861	227.040392	-7.469896452	1.73E-13	1.50E-10	18.75811654
Ldhb	207.0615752	1441.523388	7.456736089	1.91E-13	1.61E-10	18.6649843
Vipr2	-57.49383866	221.6082677	-7.336273553	4.50E-13	3.73E-10	17.81935034
Opcml	228.2176735	1085.208067	7.304142458	5.65E-13	4.54E-10	17.59588384
Ndufa12	23.64684541	193.0868813	7.300726904	5.79E-13	4.57E-10	17.57218109
Tmeff2	-45.11488384	151.8750859	-7.292533577	6.14E-13	4.76E-10	17.51536295
Scg2	-77.73739231	357.5576102	-7.283642255	6.53E-13	4.98E-10	17.45376941
Nefm	62.8640573	334.1454917	7.273282943	7.03E-13	5.27E-10	17.38209186
Ndufb2	38.00131845	309.4988585	7.258814889	7.78E-13	5.74E-10	17.2821391
Cdc42ep4	-3.516042108	2.601870118	-7.241678354	8.77E-13	6.37E-10	17.16398307
Stxbp6	-6.15371177	3.538301283	-7.23839874	8.98E-13	6.42E-10	17.1413989
Tcerg1l	-10.01541951	10.27620512	-7.233083138	9.32E-13	6.47E-10	17.10481403
Il1rap	-81.75379351	416.643729	-7.232801052	9.34E-13	6.47E-10	17.10287323
Grm5	-79.32377688	323.8682929	-7.219267134	1.03E-12	7.01E-10	17.0098381
Mgst3	72.26985992	485.4671654	7.215916806	1.05E-12	7.07E-10	16.98683147
Zic1	-58.27947853	298.0726924	-7.21189946	1.08E-12	7.17E-10	16.95925715
Slc12a8	22.1613108	37.49202925	7.204814777	1.14E-12	7.42E-10	16.91066294
Btbd3	-44.09498161	232.4652706	-7.195693499	1.21E-12	7.80E-10	16.84816307
Zfhx4	-31.12564709	99.49527458	-7.157136697	1.58E-12	1.00E-09	16.58475795
Uqcr11	34.03832414	255.7895145	7.155340482	1.60E-12	1.00E-09	16.57251807
Socs2	-27.65656159	105.3839822	-7.146469578	1.70E-12	1.05E-09	16.5121101
Adcy2	-9.434869392	8.884472977	-7.102954687	2.30E-12	1.40E-09	16.21676924
Pin1	23.25790017	136.0654643	7.094391778	2.44E-12	1.47E-09	16.15884389
Ptger4	-8.629767847	12.22906161	-7.08672321	2.57E-12	1.52E-09	16.10702214
Mt1	14.68535299	37.04670488	7.08602576	2.59E-12	1.52E-09	16.10231151
Bex1	-16.55135726	39.23806509	-7.054710097	3.21E-12	1.86E-09	15.89123591
Snhg11	-279.3556062	3314.262422	-7.019502345	4.08E-12	2.33E-09	15.65493841
Rpl34	19.23153387	142.4590626	6.989938968	4.99E-12	2.82E-09	15.45735152
Rnr1	195.6852813	1115.829095	6.974673739	5.53E-12	3.09E-09	15.35562267
Atp5o	55.33231742	399.2085305	6.965051566	5.91E-12	3.26E-09	15.29160342
Pitpnc1	71.39745097	441.3947944	6.938236463	7.08E-12	3.86E-09	15.1136181
Atp5h	37.89093312	403.7445403	6.935832091	7.20E-12	3.88E-09	15.09768955
Lphn3	-95.9663269	531.8810874	-6.933564146	7.31E-12	3.89E-09	15.08266941
Ptpn5	48.6542969	235.3558919	6.894029875	9.54E-12	5.02E-09	14.82155976
Pebp1	38.80455331	249.8001536	6.856881205	1.22E-11	6.36E-09	14.57744473
Iyd	11.12392212	14.33593393	6.83528634	1.41E-11	7.27E-09	14.43609072
Pcp4	741.1186819	8217.248186	6.815707396	1.61E-11	8.19E-09	14.3082837
Uchl1	133.9160906	1030.149216	6.787594365	1.94E-11	9.73E-09	14.12535293
Hspa12a	54.52199646	432.2608055	6.78648815	1.96E-11	9.73E-09	14.11816893
Wwtr1	7.599701493	9.561418502	6.784330466	1.98E-11	9.76E-09	14.10415952
Auh	26.86924729	142.9129528	6.774780706	2.11E-11	1.03E-08	14.04220373
Atp5k	19.33538698	171.4988404	6.768611398	2.20E-11	1.06E-08	14.0022216
Pvalb	20.42726441	38.36358369	6.754111387	2.42E-11	1.15E-08	13.90838072
Cox8a	69.33977013	756.1336965	6.75026708	2.48E-11	1.17E-08	13.88353204
Slc9a3r1	22.53342006	89.33486648	6.740891935	2.64E-11	1.23E-08	13.82298756
Mycbp2	-67.95120337	471.9363765	-6.721733528	3.00E-11	1.39E-08	13.69950216
Laptm4b	41.49372489	175.0579058	6.71744657	3.08E-11	1.41E-08	13.6719146
Tmem56	39.66276215	200.1968452	6.711250391	3.21E-11	1.45E-08	13.6320692
Sptb	-8.535278561	12.92560293	-6.701223487	3.43E-11	1.54E-08	13.56766103
Ubl5	21.86593185	182.6682274	6.656826983	4.58E-11	2.04E-08	13.28353773
Slc35f1	-32.50481693	91.02806064	-6.653737369	4.68E-11	2.06E-08	13.26382955
Ndufa4	121.4652411	1144.975204	6.639084789	5.14E-11	2.24E-08	13.17047715
Ndst3	-15.65147117	26.98059574	-6.635053286	5.28E-11	2.28E-08	13.1448253
Gbe1	-27.92538036	80.30121293	-6.633387033	5.34E-11	2.28E-08	13.13422735
Kcnn2	-26.51361873	77.32962454	-6.621521218	5.76E-11	2.43E-08	13.0588272
Fam19a2	-42.89404407	67.19825186	-6.621056465	5.78E-11	2.43E-08	13.05587648
Ndufa2	24.15749439	206.8056321	6.615708308	5.99E-11	2.49E-08	13.02193479
Adk	-39.3655795	231.9781641	-6.601398575	6.57E-11	2.71E-08	12.93124279
Rab37	33.93178766	190.645656	6.588289072	7.15E-11	2.92E-08	12.8483157
Cfl1	88.77511877	815.6595913	6.575601333	7.76E-11	3.14E-08	12.76820062
Tma7	8.741775852	61.62030885	6.559719758	8.59E-11	3.42E-08	12.66811827
Calb1	-45.74283772	97.99824774	-6.559661574	8.60E-11	3.42E-08	12.66775202
Edil3	-130.2511223	1109.52146	-6.552677348	8.99E-11	3.55E-08	12.62380961
Usmg5	38.02817952	419.8314932	6.543698728	9.52E-11	3.73E-08	12.5673823
Tpt1	31.07387035	242.9027762	6.526593072	1.06E-10	4.12E-08	12.46007629
Gria1	-73.98229616	259.0255056	-6.52300371	1.09E-10	4.18E-08	12.43759252
Mif	33.8810866	289.7302336	6.510653062	1.18E-10	4.49E-08	12.36031491
Drd1	-5.335864695	4.002555456	-6.500819874	1.25E-10	4.74E-08	12.29888525
Gria3	76.69391608	497.5804484	6.497506413	1.28E-10	4.80E-08	12.27820471
Nme1	57.19253504	439.418268	6.486939841	1.37E-10	5.09E-08	12.21231959
Fth1	117.3223937	856.3854378	6.457797094	1.65E-10	6.08E-08	12.03111894
Ebf1	-25.41075479	48.05858948	-6.428261255	1.99E-10	7.27E-08	11.84824074
Pnoc	15.23591221	50.62038014	6.418809762	2.11E-10	7.66E-08	11.78988269
Fkbp1a	108.2284086	858.208765	6.412397983	2.20E-10	7.91E-08	11.75033834
Uba52	8.101099597	64.24564382	6.377628597	2.73E-10	9.77E-08	11.53653441
Id2	37.56059258	144.6584774	6.365763748	2.94E-10	1.04E-07	11.46382046
Nrg1	-81.32397686	216.2906591	-6.355132784	3.15E-10	1.11E-07	11.39877456
Tnnt1	-95.69300247	693.3466242	-6.342120293	3.41E-10	1.19E-07	11.3192938
Gng13	10.09760937	38.90147471	6.335413932	3.56E-10	1.23E-07	11.27838985
Scn2a1	-42.41505423	253.1642068	-6.330835809	3.66E-10	1.26E-07	11.25048957
Ndufb7	16.73720509	141.5040739	6.317179302	3.99E-10	1.36E-07	11.16737393
Col25a1	-68.40052396	357.0994653	-6.31342514	4.08E-10	1.38E-07	11.14455456
Nrxn1	-364.1842378	3349.780971	-6.309454223	4.18E-10	1.41E-07	11.12043132
Mrpl34	11.45533011	67.90767583	6.251009321	6.01E-10	2.01E-07	10.76700319
Ppfibp1	-22.89485042	64.98654493	-6.248372408	6.10E-10	2.02E-07	10.75112899
Zcchc16	-42.39154626	109.6784961	-6.220706396	7.24E-10	2.38E-07	10.58495358
Cit	-89.1588353	884.5896875	-6.215241233	7.48E-10	2.45E-07	10.55220794
Stmn1	-36.41366927	244.5687499	-6.208196945	7.81E-10	2.54E-07	10.51004
Kcnd2	-213.9708315	1308.794594	-6.193738176	8.54E-10	2.75E-07	10.4236269
Acp5	4.636950118	5.885244789	6.184396187	9.04E-10	2.89E-07	10.36789363
Fat1	10.25906725	24.50381188	6.165083292	1.02E-09	3.23E-07	10.25292236
Cdh4	-29.96707997	96.26864132	-6.163774454	1.02E-09	3.24E-07	10.2451428
B3galt2	26.37018401	97.67345161	6.135971399	1.21E-09	3.80E-07	10.08024725
Tmem256	10.06452473	58.11183541	6.132597926	1.24E-09	3.86E-07	10.06028677
Lsamp	-257.7309087	1660.570414	-6.123515732	1.31E-09	4.05E-07	10.00659904
Map7	14.48663057	43.4796054	6.120843145	1.33E-09	4.09E-07	9.990814604
Cox4i2	2.48344793	4.154624164	6.119028081	1.34E-09	4.10E-07	9.980098387
Gm6581	-2.259659068	10.17023592	-6.116489418	1.37E-09	4.14E-07	9.965114961
Minos1	31.04987567	275.9456128	6.113220033	1.39E-09	4.19E-07	9.945827253
Ly6h	-5.837863223	12.31523656	-6.109641135	1.42E-09	4.26E-07	9.924724553
Gm30564	4.144843149	5.631936166	6.084065504	1.66E-09	4.94E-07	9.774253943
Sox5	72.47366297	363.1587933	6.071562078	1.79E-09	5.29E-07	9.700905275
Rims2	-119.5636734	946.4885288	-6.068283464	1.83E-09	5.36E-07	9.681695205
Ramp3	74.55960917	462.6679396	6.06353594	1.88E-09	5.48E-07	9.653895581
Ndufa11	44.48315958	482.5323356	6.059788818	1.92E-09	5.57E-07	9.631968204
Atox1	12.00697958	77.2741093	6.05193526	2.01E-09	5.80E-07	9.586051701
Epha6	64.61298035	190.406817	6.043192663	2.12E-09	6.06E-07	9.535002506
Gm30340	-56.99312798	193.7571139	-6.042386985	2.13E-09	6.06E-07	9.530301493
Atp5j2	31.20592977	296.9559787	6.037573792	2.20E-09	6.20E-07	9.502229398
Gm32412	6.489185698	7.109431131	6.022311533	2.40E-09	6.75E-07	9.413352612
Uqcrh	44.71141014	433.075393	6.020305253	2.43E-09	6.79E-07	9.401684997
Pomp	30.41982133	277.3553448	6.015605487	2.50E-09	6.94E-07	9.374367462
Sorcs2	-24.38663495	81.83983604	-6.004900964	2.67E-09	7.35E-07	9.31222122
Rab3c	81.7926976	930.7957579	6.003819771	2.68E-09	7.36E-07	9.30594997
Trpm3	-26.59134415	60.54148377	-5.97316093	3.22E-09	8.77E-07	9.128557073
Gpm6a	-101.6312227	634.9926034	-5.96614562	3.36E-09	9.09E-07	9.088085251
Itgb1bp1	21.9197142	109.0257954	5.96168491	3.45E-09	9.28E-07	9.062374148
Cntnap4	-23.64120991	72.59360883	-5.959711133	3.49E-09	9.33E-07	9.051003207
Itpr1	-35.57755833	177.249242	-5.956493174	3.55E-09	9.46E-07	9.03247205
Ndufb9	49.34231928	442.9188191	5.944311123	3.82E-09	1.01E-06	8.962404191
Tenm1	-58.71806743	234.4699915	-5.938376571	3.96E-09	1.04E-06	8.928318705
Rasgrp1	87.51492468	917.6054723	5.930593673	4.14E-09	1.08E-06	8.883665239
Ndufv3	22.06623583	195.4178778	5.920938266	4.38E-09	1.14E-06	8.828344394
Prdx2	57.64352234	458.0194403	5.912581843	4.60E-09	1.18E-06	8.780533992
Cox7a2	51.52088135	520.5729607	5.904308971	4.83E-09	1.24E-06	8.733263677
Marcks	-6.852419187	13.60687957	-5.895296836	5.09E-09	1.30E-06	8.681839597
Aim1	9.603786179	18.37365799	5.875691638	5.71E-09	1.44E-06	8.570223811
Atp5g3	92.89345827	1013.678105	5.860180981	6.25E-09	1.57E-06	8.482164989
Gstp1	-11.08330681	54.61115143	-5.854796483	6.45E-09	1.61E-06	8.451646369
Cox4i1	94.84526814	947.4236228	5.841142473	6.99E-09	1.74E-06	8.37437477
Hspe1	17.75963588	145.7718455	5.829134484	7.49E-09	1.85E-06	8.306557798
Sar1b	25.24217998	145.6769742	5.819464738	7.92E-09	1.95E-06	8.252041253
Brinp3	-52.21688944	190.8631172	-5.80274073	8.72E-09	2.14E-06	8.15795366
C630043F03Rik	-6.703821441	12.50492298	-5.795554155	9.09E-09	2.21E-06	8.11760052
Arpc3	20.07345705	161.1996709	5.791442937	9.31E-09	2.26E-06	8.09453677
Txnrd1	-17.15009256	78.46879128	-5.786441394	9.58E-09	2.31E-06	8.066498992
Gpm6b	-14.14614845	37.77026362	-5.774910394	1.02E-08	2.45E-06	8.001944592
F730043M19Rik	10.5612585	30.24402084	5.772092039	1.04E-08	2.47E-06	7.986184823
Rnf152	-31.10091877	148.2900643	-5.771634127	1.04E-08	2.47E-06	7.983624941
Ndufa1	26.56244387	296.2295217	5.765321441	1.08E-08	2.55E-06	7.948354217
Sorcs1	-65.78660885	293.171007	-5.747431347	1.20E-08	2.81E-06	7.848593685
Prmt8	27.50234612	155.4474263	5.731030853	1.32E-08	3.08E-06	7.757394768
Wnt9b	10.16907377	29.70727109	5.729666886	1.33E-08	3.08E-06	7.749821098
Scn1b	12.43460668	106.8993632	5.728751741	1.33E-08	3.08E-06	7.744740535
Agpat4	-11.5692418	25.98098716	-5.72628649	1.35E-08	3.11E-06	7.73105812
Olfm3	-63.04988089	412.5090592	-5.722221782	1.38E-08	3.17E-06	7.708510598
Epha3	-32.65029542	139.1064336	-5.721553503	1.39E-08	3.17E-06	7.704804996
Tspan5	-22.91579815	107.0312062	-5.706469911	1.51E-08	3.43E-06	7.621274459
Rnf112	29.6377027	205.0304451	5.692283171	1.64E-08	3.70E-06	7.542899208
Zfp385c	2.870206517	3.136697494	5.689772024	1.67E-08	3.74E-06	7.529045327
Mkks	20.64720594	135.8930001	5.68560854	1.71E-08	3.81E-06	7.506088216
Ccdc85a	-30.57940942	143.7541668	-5.678189406	1.78E-08	3.95E-06	7.465218784
2010107E04Rik	40.99370196	387.0092632	5.675320719	1.81E-08	4.00E-06	7.449429604
Maged2	24.0154285	94.53340444	5.673012555	1.83E-08	4.03E-06	7.436730962
Pacsin1	-28.19535487	233.684728	-5.671977191	1.84E-08	4.03E-06	7.431036358
Zic4	-15.05351601	49.76788468	-5.659482545	1.98E-08	4.31E-06	7.362391477
Add3	-14.73839526	51.83749627	-5.642684349	2.17E-08	4.71E-06	7.270327062
Atxn1	-75.82059675	487.2885311	-5.63181211	2.31E-08	4.99E-06	7.21087749
Nkiras1	28.89176398	229.9708907	5.630195918	2.33E-08	5.01E-06	7.202049325
Fign	-23.42981205	81.80017304	-5.626962257	2.37E-08	5.08E-06	7.184393151
Ntng1	-220.2793556	2103.945924	-5.602976055	2.72E-08	5.78E-06	7.053723143
Lrrn2	28.59138924	183.5514093	5.598816503	2.78E-08	5.89E-06	7.031116447
Tomm6	10.1381821	94.57841184	5.594679652	2.85E-08	6.00E-06	7.008648779
Epha7	33.45554215	152.7793139	5.57883011	3.11E-08	6.53E-06	6.922712756
Ggt7	25.3853203	187.8609796	5.576898737	3.14E-08	6.57E-06	6.912256546
Npy1r	-11.55844708	28.46481205	-5.573443227	3.20E-08	6.66E-06	6.893557335
Tpgs2	18.26519061	85.09615386	5.560994591	3.43E-08	7.11E-06	6.826282919
Pde1b	-15.7507285	71.68398857	-5.551334566	3.62E-08	7.46E-06	6.774176105
Ube3a	-188.8277977	1769.032928	-5.550665886	3.64E-08	7.46E-06	6.770572356
Acyp2	31.03676959	216.2318728	5.53855899	3.89E-08	7.95E-06	6.705394709
Idnk	9.583076685	45.7148699	5.534352152	3.98E-08	8.10E-06	6.682778489
Cox6a1	56.0610768	641.961668	5.527778835	4.13E-08	8.36E-06	6.647472307
Fbxo2	6.786633122	30.48288978	5.524435007	4.20E-08	8.48E-06	6.629527313
Bace2	6.459271388	8.171753647	5.518683003	4.34E-08	8.71E-06	6.598682503
Gng3	41.93437689	400.5213494	5.511709279	4.51E-08	9.02E-06	6.561326859
Proser2	1.947668432	2.381900848	5.50178007	4.76E-08	9.44E-06	6.508216526
Ifit2	-10.23558449	20.48326771	-5.488302044	5.13E-08	1.01E-05	6.436268253
Pik3c2g	-17.58485448	35.00980332	-5.471926564	5.61E-08	1.10E-05	6.349076536
Prnp	97.41296124	958.2137993	5.468264941	5.73E-08	1.12E-05	6.329613707
Gm15723	-4.887864635	6.290648966	-5.454529678	6.17E-08	1.20E-05	6.256715334
Dlg2	-86.80655833	529.5106093	-5.445726306	6.48E-08	1.25E-05	6.210083309
Smdt1	16.30068834	152.7613476	5.445559066	6.48E-08	1.25E-05	6.209198116
Rorb	56.11329816	255.2189384	5.443669171	6.55E-08	1.26E-05	6.19919677
Dcx	-6.446106471	6.355411286	-5.426239775	7.20E-08	1.38E-05	6.107114561
Ncdn	-70.24547709	625.3922049	-5.425377225	7.24E-08	1.38E-05	6.102564807
Bola2	5.159177141	30.16166301	5.424081204	7.29E-08	1.38E-05	6.095729876
Itga7	5.55643427	9.735720036	5.421069133	7.41E-08	1.40E-05	6.07985083
Cox5a	83.88003491	742.5875796	5.414948333	7.66E-08	1.44E-05	6.047608807
Rps6ka2	-11.55054778	30.82121686	-5.413664236	7.71E-08	1.45E-05	6.040849041
4930547E14Rik	17.73796292	48.82156663	5.412885345	7.75E-08	1.45E-05	6.036749526
Samd5	-54.34963341	278.0754186	-5.40108578	8.26E-08	1.54E-05	5.974713289
Rnd1	-6.735829855	16.17248732	-5.399935745	8.31E-08	1.54E-05	5.96867381
Sdcbp	49.85695335	306.1534968	5.39457096	8.56E-08	1.58E-05	5.940516358
Isyna1	10.78869879	26.8879589	5.393234582	8.62E-08	1.58E-05	5.933506397
Scn3b	-3.931023235	3.314015946	-5.384337846	9.04E-08	1.66E-05	5.88688041
Ap2s1	20.64823854	205.3840563	5.379718603	9.27E-08	1.69E-05	5.862700564
Ccser1	-73.76853698	440.2689223	-5.375524028	9.48E-08	1.72E-05	5.840760654
Fstl4	-58.24368825	323.1664411	-5.362490832	1.02E-07	1.84E-05	5.772693079
Fbxw7	25.69940619	156.3933236	5.35953861	1.03E-07	1.86E-05	5.757296395
Gm2694	-5.160517415	8.222234088	-5.359299153	1.03E-07	1.86E-05	5.756047909
Gabarapl2	20.82909433	217.419543	5.349593284	1.09E-07	1.95E-05	5.705487615
Megf9	31.14426805	153.4957187	5.339992345	1.15E-07	2.04E-05	5.655559126
Atp5e	18.81431912	173.4349827	5.331437099	1.20E-07	2.13E-05	5.61114005
Ggct	8.66070544	34.16417999	5.33028802	1.21E-07	2.14E-05	5.605179131
Rnf150	-27.70224875	131.272871	-5.328839173	1.22E-07	2.15E-05	5.597664874
Enpep	5.600251484	8.165967504	5.324179354	1.25E-07	2.19E-05	5.573510422
Frmd5	-52.87693998	301.9471776	-5.306534453	1.37E-07	2.40E-05	5.482228091
Syndig1	25.75456166	124.5430662	5.292237306	1.48E-07	2.58E-05	5.408474875
Krtcap2	11.03502239	74.50585395	5.276200321	1.61E-07	2.80E-05	5.325970554
Car7	18.14748886	69.24036871	5.273970593	1.63E-07	2.82E-05	5.314518196
Lgi1	-13.21720599	48.53212737	-5.272003252	1.65E-07	2.84E-05	5.304417315
Cthrc1	24.96596714	149.0351037	5.265402298	1.71E-07	2.93E-05	5.27055223
St8sia5	13.86787897	64.41985531	5.26133663	1.75E-07	2.98E-05	5.249713991
Cox5b	34.96615256	462.4885687	5.260199801	1.76E-07	2.99E-05	5.243889997
Nefh	31.33824047	216.5420212	5.258132439	1.78E-07	3.00E-05	5.233301916
Myeov2	25.86151254	240.9422359	5.257779762	1.78E-07	3.00E-05	5.231496058
Cox14	21.33858457	195.5960644	5.252980036	1.82E-07	3.07E-05	5.206930819
Mef2a	-29.60518169	226.6188768	-5.24858126	1.87E-07	3.13E-05	5.184436319
Mrpl20	18.01571263	153.9158303	5.240737513	1.95E-07	3.25E-05	5.144369172
Far2	-30.6678593	189.6081879	-5.240175199	1.95E-07	3.25E-05	5.141498956
Ptma	-6.391491751	49.08563445	-5.218557454	2.19E-07	3.62E-05	5.031376971
Igsf8	-19.69349752	116.5939011	-5.218088474	2.19E-07	3.62E-05	5.028992742
Dda1	12.24930203	73.15346599	5.20256895	2.38E-07	3.92E-05	4.950208131
Elavl4	-28.30802136	227.7184177	-5.195134839	2.47E-07	4.06E-05	4.91254778
LOC105243189	-4.297943648	5.882321432	-5.186116957	2.59E-07	4.24E-05	4.86693275
Atp5j	54.08158796	725.1816902	5.181287255	2.66E-07	4.33E-05	4.842533628
Oxr1	-55.39759797	555.9946867	-5.178088832	2.70E-07	4.39E-05	4.826387416
Ndufa6	29.7862343	369.0611423	5.176195342	2.73E-07	4.42E-05	4.81683319
Rapgef4	-14.39551934	36.94346519	-5.173782927	2.77E-07	4.46E-05	4.804665363
Nbea	-47.61509896	378.3309688	-5.171020898	2.81E-07	4.51E-05	4.790740742
Epha10	-6.930825604	12.57252358	-5.169464594	2.83E-07	4.53E-05	4.78289783
Nrep	-20.87875437	92.33834112	-5.161038527	2.96E-07	4.71E-05	4.74047397
Kcna1	31.68668698	261.5117073	5.157343022	3.01E-07	4.79E-05	4.721888417
D8Ertd738e	10.1557159	75.85904745	5.15176261	3.10E-07	4.91E-05	4.69384717
Fndc3a	-16.39777897	61.07354963	-5.150482399	3.12E-07	4.93E-05	4.687418248
Robo2	-14.39686041	18.93808586	-5.149114494	3.15E-07	4.95E-05	4.680550621
Cbln1	-2.449721701	2.651813839	-5.146390401	3.19E-07	5.00E-05	4.666879346
Ndufa3	23.25862163	279.3976709	5.135377226	3.38E-07	5.27E-05	4.611678036
Pou6f2	12.58504469	23.43111089	5.134915737	3.39E-07	5.27E-05	4.609367368
N6amt2	14.3263047	75.00520344	5.124181697	3.58E-07	5.54E-05	4.555677767
Stmn3	112.3445171	1596.742231	5.123669264	3.59E-07	5.54E-05	4.553117341
Dgkh	-32.50420745	189.0727851	-5.123244334	3.60E-07	5.54E-05	4.550994318
Chchd10	48.55343444	339.6950481	5.119095947	3.67E-07	5.64E-05	4.530277059
Cdk5	31.32071671	260.7203412	5.116419208	3.73E-07	5.70E-05	4.516917742
Rexo2	13.815513	84.95115863	5.096851093	4.12E-07	6.29E-05	4.41945695
Gabra2	-10.84545042	20.91596461	-5.084836192	4.38E-07	6.67E-05	4.3597914
Myl6	22.12604037	282.4886493	5.079093342	4.51E-07	6.84E-05	4.331319877
Psmb7	19.05666121	170.4680744	5.062864922	4.91E-07	7.41E-05	4.251028969
Peak1	-43.51578986	315.6622468	-5.060994038	4.95E-07	7.46E-05	4.241788381
Ndufa8	25.02669384	236.49108	5.058716568	5.01E-07	7.52E-05	4.23054398
Mlf2	51.74109088	555.4002762	5.054737973	5.11E-07	7.65E-05	4.210912268
Chd7	-13.05208867	47.43953093	-5.049505122	5.25E-07	7.83E-05	4.185114
Nfib	6.743603445	10.53384299	5.04370373	5.41E-07	8.04E-05	4.156542483
Nlgn1	-107.0980738	666.7760465	-5.037697192	5.58E-07	8.26E-05	4.126993546
Zfhx3	-23.6194278	233.3902747	-5.033125815	5.71E-07	8.43E-05	4.104527266
Ndufc1	22.89065733	216.676695	5.025430102	5.94E-07	8.74E-05	4.066750087
Lhx9	-12.75300176	56.07092293	-5.021399593	6.06E-07	8.87E-05	4.046986825
Hsbp1l1	8.025481678	33.60835806	5.021148648	6.07E-07	8.87E-05	4.045756834
Scrn1	17.13978567	111.8291941	5.018939193	6.14E-07	8.95E-05	4.034929875
Ndufs4	30.08626499	335.9891434	5.01400496	6.29E-07	9.14E-05	4.010767086
Mdh1	284.6711571	3104.621336	5.012130064	6.35E-07	9.20E-05	4.001591705
Acot13	25.73807724	207.3821733	5.005791755	6.56E-07	9.47E-05	3.970597419
Fndc5	16.18283857	120.3030375	4.996455457	6.88E-07	9.90E-05	3.925010964
Tuba4a	61.05656389	401.3568994	4.995684861	6.91E-07	9.91E-05	3.921251981
Rps15	9.807786468	93.84171062	4.990427327	7.09E-07	0.00010142	3.895620373
Smim13	31.70180706	274.02741	4.974610713	7.68E-07	0.000109503	3.818665887
1810041L15Rik	29.56581289	254.8698697	4.971563786	7.80E-07	0.000110757	3.803868023
Pacsin2	15.0094758	68.02033257	4.971116053	7.82E-07	0.000110757	3.801694263
1500017E21Rik	-5.743997286	8.487675116	-4.969470072	7.88E-07	0.000111334	3.793704583
Acot7	76.18196384	792.1047173	4.958952392	8.31E-07	0.00011702	3.742710697
Myl12b	38.40287222	472.6237503	4.957737052	8.36E-07	0.000117376	3.736824879
Eps8l2	24.72804584	121.8719481	4.955813413	8.44E-07	0.000117858	3.727511617
2900097C17Rik	18.34139679	165.2820528	4.955654359	8.45E-07	0.000117858	3.726741713
Cdkn1a	-4.386989879	4.430419248	-4.95509628	8.47E-07	0.000117858	3.724040515
Lrfn5	-62.51749658	494.3834556	-4.950217535	8.68E-07	0.000120034	3.700438862
Nalcn	-28.70508953	179.9738362	-4.950175952	8.68E-07	0.000120034	3.700237792
Mrpl17	12.73747673	70.92052721	4.94964217	8.71E-07	0.000120034	3.697656909
Fam65b	4.200858415	5.9110527	4.948185054	8.77E-07	0.000120551	3.690612967
Luc7l2	-30.53602398	203.4302695	-4.946797123	8.83E-07	0.00012103	3.683905318
Pnisr	-37.09773604	342.4219074	-4.942629099	9.02E-07	0.000123033	3.663772693
Ndufc2	29.02257414	339.4084629	4.942330226	9.03E-07	0.000123033	3.662329681
Rpl38	7.9430551	96.83989789	4.925652553	9.82E-07	0.00013334	3.581938696
Tmem132c	22.66053324	105.2345271	4.923646331	9.92E-07	0.000134284	3.572285602
Rapgef3	-4.802706487	7.190257756	-4.919648972	1.01E-06	0.000136469	3.55306317
Negr1	-106.2180561	622.3823853	-4.919229454	1.01E-06	0.000136469	3.551046664
Ssfa2	-13.14285681	41.29592341	-4.910514316	1.06E-06	0.00014211	3.50919246
Socs6	-19.64930697	107.9054563	-4.90047363	1.11E-06	0.000148954	3.461060069
Rbm39	-29.68436424	313.1076386	-4.897094685	1.13E-06	0.000150671	3.444883426
Mkx	12.07675864	39.64258759	4.896995034	1.13E-06	0.000150671	3.444406509
Anks1b	-227.0286598	2148.179795	-4.895882377	1.14E-06	0.000151067	3.439082115
Atp1b2	-26.37612162	206.4767526	-4.895105591	1.14E-06	0.000151169	3.435365651
Dusp26	-9.718142533	37.37800021	-4.894582241	1.15E-06	0.000151169	3.432862042
Pcsk2	-52.64987428	476.4735817	-4.887059161	1.19E-06	0.000156469	3.39690126
Slco2a1	-10.81889034	33.42971223	-4.880032821	1.23E-06	0.000161551	3.363362576
Ndufab1	13.21873767	147.5623177	4.875775154	1.26E-06	0.000164521	3.343061938
Tspan9	15.00130864	97.22269194	4.871252596	1.29E-06	0.000167765	3.321516811
Rbm5	-25.0989966	184.5474747	-4.870504249	1.29E-06	0.000167908	3.317953584
Cadm2	-161.1672968	1398.667994	-4.867044108	1.31E-06	0.000170321	3.301485025
Robo1	-186.5251238	1361.545228	-4.865794678	1.32E-06	0.000170892	3.295541102
C530008M17Rik	-21.73051729	126.5844504	-4.860546623	1.36E-06	0.000174885	3.270590394
Cox7b	47.77575518	689.1522459	4.859972763	1.36E-06	0.000174888	3.26786366
Cdk6	7.579109562	20.1005871	4.857343789	1.38E-06	0.000176675	3.255375857
Tnrc6c	-14.45482652	64.57091575	-4.85454864	1.40E-06	0.000178627	3.242105781
Plekha5	-48.07480621	361.7728502	-4.849892313	1.43E-06	0.000182265	3.220015883
Rttn	-16.39614801	59.10689707	-4.833518114	1.55E-06	0.000197004	3.142496382
Pmm1	25.52664402	234.2974062	4.832674574	1.56E-06	0.000197274	3.138509635
Gm1821	12.47071879	136.2123574	4.803153389	1.80E-06	0.000227269	2.999404895
Dbi	8.858906156	62.42019598	4.802645719	1.80E-06	0.000227269	2.99701986
Slc4a4	18.24214433	63.84718427	4.801711574	1.81E-06	0.000227681	2.992631873
Psma4	17.13160254	131.9444056	4.800349285	1.82E-06	0.000228572	2.986234213
Mrps12	12.15621015	100.2586032	4.797738367	1.85E-06	0.000230871	2.973977516
Atpif1	35.378839	424.1462043	4.796819689	1.85E-06	0.000231277	2.969666389
Soga1	-5.857728199	13.68966644	-4.796118303	1.86E-06	0.000231439	2.966375491
2410015M20Rik	11.10645393	97.85693289	4.784542674	1.97E-06	0.000244205	2.912129119
Rnasek	34.68258093	399.0199487	4.780320603	2.01E-06	0.000248448	2.892374587
Ubn2	-23.35800767	150.1421947	-4.779891849	2.01E-06	0.000248448	2.890369433
Cpne4	42.54294989	224.2957992	4.77687534	2.04E-06	0.000251441	2.876266991
Smek2	-14.53199879	79.96357989	-4.772056243	2.09E-06	0.000256642	2.85375495
Dync1i1	-39.23884567	375.9948082	-4.771557281	2.10E-06	0.000256642	2.851425326
Srp14	19.28424765	173.7054957	4.768043399	2.13E-06	0.000260361	2.835025829
Ubb	55.3170647	785.6528193	4.76595413	2.16E-06	0.000262315	2.82528056
Frem3	-3.506942523	2.620039295	-4.759915025	2.22E-06	0.000269392	2.797134484
Cplx1	112.8680185	1212.325907	4.759228554	2.23E-06	0.000269575	2.793937249
Idh3b	45.68228941	395.6794929	4.749945759	2.33E-06	0.000281221	2.750746011
Pknox2	-7.315655705	18.40074694	-4.748736436	2.34E-06	0.000282126	2.745125173
Rftn1	-1.676185319	1.046224327	-4.746656854	2.37E-06	0.000284229	2.73546265
Trps1	-47.37177272	277.72785	-4.738887561	2.46E-06	0.000294325	2.699399383
Ndufb6	28.20806464	298.3146164	4.725153598	2.62E-06	0.000313649	2.635787731
Mrpl51	9.314097689	77.72577003	4.719553969	2.70E-06	0.000321376	2.609902597
Dap3	13.96264793	91.67842566	4.71795051	2.72E-06	0.000323022	2.602495774
Extl2	28.6077681	194.8827659	4.71332616	2.78E-06	0.000329426	2.581148105
Prkcb	-32.86383501	250.82496	-4.712377687	2.79E-06	0.000330075	2.576772085
Atp1a1	-5.648154951	30.7771622	-4.711353426	2.80E-06	0.000330848	2.572047343
2810013P06Rik	-8.628760569	30.28384412	-4.707904153	2.85E-06	0.000335507	2.556143675
Prkar2b	-6.649731011	15.34877331	-4.706279629	2.87E-06	0.000337265	2.548657291
Nkain4	5.992332319	26.95656121	4.695606445	3.02E-06	0.000353817	2.499532976
Tcf7l2	-47.21711585	652.9888551	-4.695215301	3.03E-06	0.000353817	2.497734726
Dctn3	22.26566362	216.7623371	4.688467856	3.13E-06	0.000363647	2.466736544
Sec14l4	3.816256608	5.373841698	4.688423328	3.13E-06	0.000363647	2.46653212
Nr1d2	-24.1623835	163.5317813	-4.685453549	3.18E-06	0.000367913	2.452902424
Kcnc2	-178.9317222	1834.833259	-4.68348658	3.21E-06	0.000370449	2.44387964
Sphk1	1.902129443	2.061277226	4.680406118	3.25E-06	0.000374991	2.42975638
Haghl	18.70856739	153.1619468	4.678891825	3.28E-06	0.000376155	2.422816933
Uqcc2	17.25282576	217.1997517	4.678704149	3.28E-06	0.000376155	2.421957034
Nrbp2	-18.00689911	107.1175433	-4.676639002	3.31E-06	0.000378931	2.412497056
Sulf2	3.696132582	8.020735514	4.668208223	3.45E-06	0.000393486	2.37391903
Sh3bgrl3	15.95646407	119.8336904	4.657312476	3.63E-06	0.000413393	2.324160432
Cox6c	44.7757928	654.5751413	4.651122745	3.74E-06	0.000424673	2.295942835
Nell1	-86.78702769	761.1699183	-4.640316978	3.94E-06	0.000445898	2.246767941
Ypel5	20.38228605	146.6719019	4.636666002	4.00E-06	0.000452556	2.230177847
Mrps34	7.586787309	47.72746522	4.634206501	4.05E-06	0.000456728	2.219008889
Bhlhe40	-25.82354485	155.9214621	-4.629829056	4.14E-06	0.000465138	2.199144313
Wnt4	5.445411766	20.11485306	4.626403363	4.20E-06	0.000471573	2.183611279
Ndufs5	11.96930276	174.2379679	4.622736263	4.28E-06	0.00047864	2.166995853
Thsd7a	-61.69565907	559.8921378	-4.621913421	4.29E-06	0.000479332	2.163269338
Cntn6	-39.36096636	280.2015144	-4.61960193	4.34E-06	0.000483411	2.152804377
Adamts3	8.977204109	23.93989183	4.610522999	4.53E-06	0.000503331	2.111749314
Rnf130	-29.90450226	245.0833366	-4.605168987	4.65E-06	0.000514931	2.08757469
2810428I15Rik	6.475296144	45.98363909	4.600732851	4.74E-06	0.00052452	2.067564894
Ndufs3	21.22420104	224.7007838	4.595056858	4.87E-06	0.000536111	2.041989525
Chl1	-11.10586062	32.47924106	-4.589420565	5.00E-06	0.000549166	2.016623004
Wapal	13.57370561	76.06657833	4.587698551	5.04E-06	0.000551843	2.008878915
Eif3i	17.18335014	131.0669719	4.587154218	5.06E-06	0.000551843	2.00643157
Coa3	21.37191258	226.1079747	4.586855901	5.06E-06	0.000551843	2.005090442
Kcnc3	4.671050484	25.63273434	4.572828086	5.41E-06	0.000587917	1.942120786
Rfwd2	-12.4480707	60.6807769	-4.571161261	5.45E-06	0.000591113	1.934650851
B230209E15Rik	-9.564591561	33.70839732	-4.570611177	5.46E-06	0.000591234	1.932186202
Ppa1	23.7882227	182.1096314	4.560978281	5.72E-06	0.000615534	1.889072213
Ndufb10	29.2005475	328.9770045	4.556426366	5.84E-06	0.000627267	1.86872956
Spon1	22.58168542	96.92292597	4.555856908	5.85E-06	0.000627461	1.866186003
Dpysl3	-15.71955866	83.59167638	-4.552552955	5.94E-06	0.000635709	1.851434511
Ywhah	32.35911864	500.8306155	4.550060876	6.01E-06	0.000641632	1.840314671
E2f1	2.735446089	4.726116658	4.541427857	6.26E-06	0.000666376	1.801838695
Rabac1	30.9268305	295.0162828	4.540763555	6.28E-06	0.000666886	1.798880916
Mrps16	7.251630831	50.09207166	4.539401149	6.32E-06	0.000669569	1.792816149
Tmem41a	18.5606724	120.4939106	4.537658439	6.37E-06	0.000672138	1.785061006
Car10	-36.28424507	203.8495552	-4.535887989	6.42E-06	0.000675892	1.777185342
Rplp1	9.366854382	120.9923113	4.535317109	6.44E-06	0.000676132	1.774646473
2610100L16Rik	-21.74763601	164.6606862	-4.533153747	6.51E-06	0.000681394	1.765028155
Kcnab3	-16.28258826	79.0307778	-4.529745207	6.61E-06	0.000690676	1.749882704
Sfxn1	-13.08944921	76.4296052	-4.523244133	6.81E-06	0.000710185	1.721026266
Hint1	27.98005194	413.8492315	4.520980999	6.88E-06	0.000714982	1.710990193
Shisa6	19.16242993	127.4629302	4.520809094	6.89E-06	0.000714982	1.710228062
Fam102b	-8.386845915	20.7803673	-4.510446392	7.23E-06	0.000748392	1.664336999
Gm1604A	-4.232496155	16.17401841	-4.509927728	7.24E-06	0.000748494	1.662042758
Gm3948	-1.797619906	3.428377368	-4.502760319	7.49E-06	0.000771937	1.63036468
Gm13067	8.4070187	30.15379167	4.501724312	7.52E-06	0.000773892	1.625789807
Col4a1	4.338093862	8.560392742	4.499139015	7.61E-06	0.000781419	1.614377868
Inpp4b	-123.061555	1117.119288	-4.496438769	7.71E-06	0.000789436	1.60246525
Tubb4b	36.27459109	339.431816	4.495480057	7.74E-06	0.000791161	1.598237377
Gm26512	9.110141508	32.7230077	4.489846656	7.95E-06	0.000809445	1.573411833
Zmynd8	-16.63597457	103.1954291	-4.489550955	7.96E-06	0.000809445	1.572109549
Map3k5	-22.2063691	135.7478407	-4.488461001	8.00E-06	0.000811712	1.567310046
Chst1	-6.467326169	25.52846012	-4.487529752	8.03E-06	0.000813393	1.563210268
Igsf21	-8.282991867	18.48997682	-4.486636816	8.07E-06	0.000814938	1.559279932
Txnl4a	28.72509248	260.6185738	4.483407122	8.19E-06	0.000825309	1.545070423
Tesc	1.947451737	3.465721906	4.48140294	8.26E-06	0.000831115	1.536257678
Slc25a22	11.4812332	77.33789391	4.472261046	8.62E-06	0.000864836	1.496107168
Trpc5	-11.86320856	29.49037368	-4.465670107	8.88E-06	0.000889411	1.467209149
Rarb	6.013869753	12.14831274	4.460479016	9.09E-06	0.000908763	1.444477614
Ftx	-17.61631035	86.41284712	-4.46001446	9.11E-06	0.000908763	1.442444585
Sf3b5	8.367008388	69.04613597	4.444788356	9.77E-06	0.000970765	1.375923522
Clu	17.78116869	86.9399953	4.444615899	9.78E-06	0.000970765	1.375171333
Srsf5	-36.01238369	431.1519868	-4.443478771	9.83E-06	0.000973701	1.370212318
Tmem132a	-3.262085888	10.0272708	-4.439025253	1.00E-05	0.000991525	1.350802273
Srgap3	-9.128371096	24.56684983	-4.437584724	1.01E-05	0.000995902	1.344527933
Romo1	8.005019015	95.92080474	4.432330909	1.03E-05	0.001017818	1.321661114
Rims1	-86.41205244	711.8711593	-4.431385146	1.04E-05	0.001020014	1.31754752
Nrn1	-24.72182062	273.7212382	-4.427531658	1.06E-05	0.001033611	1.300795521
Vimp	13.28070401	89.32909714	4.422519744	1.08E-05	0.001052921	1.279028546
Ndufb8	51.15784158	614.1330044	4.417138572	1.11E-05	0.001076665	1.255684273
Rpl29	5.095500194	46.99115446	4.416595209	1.11E-05	0.001077036	1.253328609
Fibp	9.617711318	62.46240326	4.411565082	1.14E-05	0.001099552	1.231534525
Baz2b	-16.70634616	94.91387815	-4.411087275	1.14E-05	0.001099611	1.229465569
Tomm5	8.547606452	75.5497439	4.409747207	1.15E-05	0.001103978	1.223664078
Gm3365	-1.676553709	4.39241023	-4.404388966	1.17E-05	0.001128712	1.20048386
Ccm2	14.69023051	105.9920529	4.392863437	1.24E-05	0.001186579	1.150715329
Park7	23.40892961	271.2489992	4.389014844	1.26E-05	0.001204843	1.134124625
Psenen	5.306723026	41.25078657	4.380694568	1.31E-05	0.001248277	1.098305015
Hdgfrp3	-14.92601489	100.2632079	-4.379326385	1.31E-05	0.001253375	1.092421116
Gabra4	74.32496167	972.4118501	4.37670304	1.33E-05	0.001265627	1.081144317
Tshz2	-18.08038008	58.90864793	-4.375480833	1.34E-05	0.001269966	1.075892718
Adm	2.477307902	3.198416438	4.370722521	1.37E-05	0.001292917	1.055460577
Pkib	8.726096235	32.37640655	4.37057726	1.37E-05	0.001292917	1.054837164
Atp6v0c	33.15098421	354.1896595	4.368330591	1.38E-05	0.001303343	1.045197739
Map1lc3b	40.21697051	338.5508623	4.363762701	1.41E-05	0.001326236	1.025613735
Kdm2a	-9.779763992	49.66360997	-4.363536642	1.41E-05	0.001326236	1.02464506
Rgma	-3.762518083	8.968267472	-4.358354039	1.44E-05	0.001354649	1.002450592
Mum1	-7.08613542	24.99056827	-4.354765572	1.47E-05	0.001373798	0.987097882
Syt16	-6.09331005	9.094754231	-4.352920874	1.48E-05	0.001382371	0.979210364
Cxx1c	27.17493438	209.1311692	4.350516079	1.50E-05	0.00139449	0.968932828
Angpt1	-3.743888199	3.712087714	-4.349837159	1.50E-05	0.001395892	0.966032273
Pnpo	14.48348405	89.90092833	4.348659192	1.51E-05	0.001400424	0.961000667
Rab3a	87.15559837	1128.234101	4.343930115	1.54E-05	0.001427466	0.940813956
Arhgap24	-14.06272228	58.02862517	-4.343239456	1.55E-05	0.001428987	0.937867551
Usp11	-9.962566125	31.89744366	-4.341811323	1.56E-05	0.001434143	0.931776464
Galnt13	-15.79733955	59.89948732	-4.341531361	1.56E-05	0.001434143	0.930582632
Emc6	11.31252576	85.79846847	4.327795919	1.66E-05	0.001518934	0.872102178
Pfn1	11.27125893	121.5791461	4.327758625	1.66E-05	0.001518934	0.87194364
Atp6v0d1	18.60130477	227.9867038	4.324429314	1.68E-05	0.001537402	0.85779566
Psmc5	31.90197572	357.2909552	4.32414758	1.68E-05	0.001537402	0.856598911
Slc29a1	-7.843037085	34.67922599	-4.32307107	1.69E-05	0.001541711	0.852026789
Slc12a6	-13.60401606	73.80708367	-4.318097938	1.73E-05	0.001573073	0.830919295
Arid4a	-13.09962201	87.22500385	-4.314762272	1.75E-05	0.001593407	0.816774828
Calm3	13.50298159	177.9280121	4.305702071	1.83E-05	0.00165553	0.778409373
Unc13c	-31.69561872	197.1031943	-4.305182651	1.83E-05	0.001656069	0.776212241
Osbpl8	-15.77716805	91.68264054	-4.303174213	1.85E-05	0.00166759	0.76771902
Msrb1	2.638281462	11.62662339	4.301437813	1.86E-05	0.001677168	0.760379259
Matk	-11.23673358	50.36793467	-4.29721686	1.90E-05	0.001705469	0.742549211
Btaf1	-11.34615361	50.33988814	-4.295805096	1.91E-05	0.001707535	0.736589436
Kcna2	33.4955625	380.4678399	4.295777113	1.91E-05	0.001707535	0.736471323
Chst9	-4.855090685	4.965554682	-4.295616242	1.91E-05	0.001707535	0.735792332
Pdzd11	15.88295531	124.9216768	4.294602744	1.92E-05	0.001711869	0.731515186
BC030499	-7.623563273	19.80692543	-4.293017162	1.93E-05	0.001720569	0.724825694
Ndn	-48.10979158	270.142728	-4.291300632	1.95E-05	0.001730318	0.717586427
Cox7c	14.23518852	204.4394261	4.289012879	1.97E-05	0.001739544	0.707942428
Trhr2	3.539706509	8.391360592	4.288587053	1.97E-05	0.001739544	0.70614791
Lpcat4	15.26097834	126.1441221	4.288348167	1.97E-05	0.001739544	0.705141272
Lrch1	-33.0041761	263.4736631	-4.287490053	1.98E-05	0.001742796	0.701525719
Gpr158	-41.13664194	307.0102198	-4.286602783	1.99E-05	0.001745938	0.697788056
Slc35f4	3.950242719	4.971015704	4.286213739	1.99E-05	0.001745938	0.696149427
Rap1gds1	51.16000868	698.2018231	4.272208831	2.12E-05	0.001839757	0.637257145
Wdr76	-6.312571005	16.86607816	-4.272190044	2.12E-05	0.001839757	0.637178268
Tnfrsf12a	17.50747939	70.9337189	4.270439337	2.13E-05	0.001846991	0.629829442
Dlgap1	-106.1567298	942.3540934	-4.269100858	2.15E-05	0.001854404	0.624212956
Thra	-4.769824839	20.08213709	-4.267817221	2.16E-05	0.001861401	0.618828193
LOC102634502	-11.2207223	28.48360222	-4.266265598	2.17E-05	0.001867633	0.612321337
Il1rapl2	-13.57245367	10.24889657	-4.266203526	2.17E-05	0.001867633	0.612061077
Slc25a39	11.92954234	76.38088728	4.262741251	2.21E-05	0.001892743	0.597550175
Tll1	-7.436178026	11.98690563	-4.259427681	2.24E-05	0.001914522	0.583673158
Fbn2	1.960672006	1.995778732	4.259288136	2.24E-05	0.001914522	0.58308898
Colec12	7.664824459	16.39363308	4.25500192	2.28E-05	0.001947272	0.565154594
1500009C09Rik	7.933779734	54.30224238	4.249900716	2.34E-05	0.001984338	0.54383284
Gpx4	17.59800465	192.6536255	4.249857517	2.34E-05	0.001984338	0.543652385
Naa38	6.94382029	74.45886971	4.24731021	2.36E-05	0.002002908	0.533014624
Atp6ap2	172.4301772	1434.972541	4.245969278	2.38E-05	0.00201099	0.527417253
Fabp3	13.22186812	148.7044615	4.244246181	2.40E-05	0.002022491	0.520227144
Btn2a2	3.321960882	4.504906894	4.243510354	2.40E-05	0.002025283	0.517157551
Qrfpr	-15.10007339	29.57336989	-4.24156217	2.42E-05	0.00203888	0.509032952
Ret	7.443799546	27.73469016	4.239744458	2.44E-05	0.002051396	0.501455714
Rplp2	7.566135566	94.52257735	4.237591283	2.47E-05	0.002066603	0.49248413
Arid5b	-15.7125546	106.8703382	-4.237219248	2.47E-05	0.002066603	0.490934426
Mef2c	39.88302849	458.0959091	4.234642262	2.50E-05	0.00208621	0.480203654
Grid1	30.57459631	208.2477468	4.220214128	2.66E-05	0.002217785	0.42024016
Rnr2	312.8556465	3264.921234	4.216762343	2.70E-05	0.002247299	0.405923786
Cript	21.36801585	153.3685706	4.211271382	2.77E-05	0.002296987	0.383173179
Kmt2e	-20.06588391	178.9348053	-4.210904606	2.77E-05	0.002296987	0.381654541
Mturn	18.01433444	149.6462132	4.210025812	2.78E-05	0.002301615	0.378016411
4932438A13Rik	-22.10280283	195.9754578	-4.204797286	2.84E-05	0.002349719	0.356385928
Timm8a1	1.163182036	4.497651933	4.204355071	2.85E-05	0.002349719	0.354557673
Fndc4	16.34959437	103.6009528	4.204022547	2.85E-05	0.002349719	0.35318303
Ppp1r3c	-4.294541574	7.058535788	-4.203414746	2.86E-05	0.002351701	0.350670683
Ank3	-60.90101363	612.0656486	-4.201378679	2.89E-05	0.002368335	0.342257141
Ift57	26.00004757	251.5005082	4.195360176	2.96E-05	0.002422315	0.317410186
Farp1	-11.39136419	53.81031038	-4.193875715	2.98E-05	0.00243361	0.311286987
Sema3f	-1.041429804	0.955531266	-4.192707939	3.00E-05	0.002441607	0.306471537
Cped1	3.951873185	5.986380259	4.192244834	3.00E-05	0.002442166	0.304562235
Tenm2	149.2814501	1312.16738	4.188308841	3.06E-05	0.002479757	0.288343021
Ccdc28a	9.482971472	53.74680605	4.187138349	3.07E-05	0.002487943	0.283522566
Ociad2	32.4297752	329.4717493	4.178739426	3.18E-05	0.002570881	0.24897131
Nyap2	-11.74311215	39.92880633	-4.176380808	3.22E-05	0.002591947	0.239280547
Adora1	-13.20444132	89.01253265	-4.176035304	3.22E-05	0.002591947	0.237861433
Celf2	-96.70567988	1079.327728	-4.173551156	3.26E-05	0.002615301	0.227661436
Samd14	-3.848981116	9.731191613	-4.169951198	3.31E-05	0.002644848	0.212890297
Sf3b6	17.32823576	170.722098	4.169774198	3.31E-05	0.002644848	0.212164358
Zfp521	-4.157398703	6.324634387	-4.169730846	3.31E-05	0.002644848	0.211986563
Slc1a2	-21.78931652	103.7189008	-4.160300445	3.45E-05	0.002749733	0.173352644
Oprm1	2.760300178	3.360446071	4.158741348	3.47E-05	0.002763432	0.166973567
Map4k5	-7.108785627	26.79221399	-4.157995478	3.48E-05	0.002767502	0.163922645
Foxp1	-16.83205219	91.68488919	-4.153222319	3.56E-05	0.002819999	0.144410922
Gss	11.84800746	61.37500595	4.150569101	3.60E-05	0.002847398	0.133574459
Arhgap42	16.65731194	93.13834652	4.145265178	3.68E-05	0.002903391	0.111931864
Endou	-5.204828989	13.31666548	-4.145228716	3.68E-05	0.002903391	0.111783175
Ncor1	-26.33318626	260.3539189	-4.144780376	3.69E-05	0.002903975	0.109954972
Srp19	13.00973724	124.3161978	4.142806817	3.72E-05	0.002923632	0.101909626
Timp2	-14.16583941	92.09479844	-4.136016599	3.83E-05	0.002999653	0.074257137
Ptchd4	-24.48830619	117.0405741	-4.134923195	3.85E-05	0.003008579	0.069808457
Timm13	11.85196762	139.9281123	4.134415077	3.85E-05	0.003009986	0.067741489
Cplx2	-1.71661393	1.266396506	-4.132675375	3.88E-05	0.003027317	0.06066643
Emc4	20.51851436	249.4864955	4.12769885	3.97E-05	0.003087188	0.040443688
Sdhc	15.17690987	153.3405948	4.127235615	3.97E-05	0.003088056	0.038562473
Ctnnd1	-16.28326073	97.66732594	-4.123226221	4.04E-05	0.00313609	0.022288695
Rufy2	-15.05453443	115.7627156	-4.120464942	4.09E-05	0.003167914	0.011089796
Cdh6	18.25957977	97.35086006	4.119204238	4.11E-05	0.003179625	0.005979181
Rap1a	-7.328978516	36.39178081	-4.118671962	4.12E-05	0.003181481	0.003821905
Gjc1	8.379747811	39.76129085	4.116902633	4.15E-05	0.003200189	-0.003347114
Epdr1	25.66823658	231.2848242	4.114644867	4.19E-05	0.003222345	-0.012490874
Cdr1	47.59030492	423.428179	4.114496354	4.20E-05	0.003222345	-0.013092172
Tanc2	-34.08522529	346.1984946	-4.112790092	4.23E-05	0.003240428	-0.019998929
Hhatl	5.353769376	18.6113568	4.106917047	4.33E-05	0.003309747	-0.043751171
Dek	-7.309359367	38.24212705	-4.106643048	4.34E-05	0.003309747	-0.044858499
Cst3	29.0994203	339.4916371	4.10570015	4.36E-05	0.003317525	-0.04866854
Mageh1	-8.009456911	39.98785491	-4.104523298	4.38E-05	0.003328639	-0.053422752
Trim32	-14.40652556	114.8540011	-4.10377921	4.39E-05	0.00333332	-0.056428014
Zzz3	-10.38796293	40.89212904	-4.103413145	4.40E-05	0.00333332	-0.057906304
Timm8b	14.86314865	179.8602313	4.102365122	4.42E-05	0.003342675	-0.062137854
Pstpip1	2.561376664	4.183909986	4.10179033	4.43E-05	0.003345269	-0.064458221
Psmb5	11.63776901	145.3050805	4.101406397	4.44E-05	0.003345269	-0.066007938
Tmem120a	5.173760585	21.41956473	4.099880815	4.47E-05	0.003361495	-0.072164449
Mfsd2b	-1.432438979	1.49471016	-4.09670824	4.53E-05	0.003398116	-0.084960329
Cxx1b	5.34078239	58.51198809	4.096557255	4.53E-05	0.003398116	-0.085569057
Rgs6	-6.704270075	5.985378714	-4.090420676	4.65E-05	0.003473445	-0.110291518
Ptpla	-5.85160656	26.91788675	-4.090234988	4.65E-05	0.003473445	-0.111039042
Mir22hg	8.143425862	39.89483898	4.088464129	4.69E-05	0.003493925	-0.118166329
Plxdc1	12.06479291	84.69004498	4.08692232	4.72E-05	0.003507767	-0.124369314
Ildr2	38.23044112	477.2876057	4.086764155	4.72E-05	0.003507767	-0.125005514
Shisa9	-62.75166327	461.846477	-4.081216419	4.83E-05	0.003585345	-0.147305529
Cltb	20.58106501	249.7324811	4.079004473	4.88E-05	0.00360329	-0.156188628
Gm6297	-1.638782918	2.153533157	-4.078890514	4.88E-05	0.00360329	-0.156646156
Pitpnm3	-4.516264832	11.01632996	-4.077566466	4.91E-05	0.003617694	-0.161961115
Slc1a6	-4.277721371	11.93531772	-4.076529115	4.93E-05	0.003627758	-0.166124056
Lrrc7	-171.3124555	1785.962875	-4.072285281	5.02E-05	0.003687491	-0.183144095
LOC105242387	-35.27831989	214.6867391	-4.066587568	5.14E-05	0.003771224	-0.205967985
Rasgrf1	53.38607523	589.4565672	4.066069538	5.15E-05	0.003773429	-0.208041574
Cep19	16.31250225	113.7264043	4.058574888	5.32E-05	0.003888338	-0.23801284
Ctgf	2.642673328	5.074725168	4.055843722	5.38E-05	0.003927045	-0.248921525
Sgcd	18.78594427	74.51657244	4.050082911	5.51E-05	0.004016984	-0.271907758
Dohh	9.229425544	64.50083534	4.048775048	5.54E-05	0.00403271	-0.27712186
Ltbr	2.012861369	2.713539528	4.046845442	5.59E-05	0.004054663	-0.284811712
Chn1	53.15981917	601.2443608	4.04672788	5.59E-05	0.004054663	-0.285280103
Fam58b	5.438643067	18.97467831	4.045267378	5.62E-05	0.004073162	-0.291097963
Gm32710	-1.912797206	4.650525363	-4.03661471	5.83E-05	0.004217107	-0.325523854
Ankra2	-6.883790287	30.53221453	-4.034476284	5.89E-05	0.004248365	-0.334020891
Runx1t1	-15.313113	92.30275595	-4.030569946	5.98E-05	0.00430844	-0.349531476
Ptprn	20.02505987	168.6823281	4.029893761	6.00E-05	0.00430844	-0.352214872
Rasa4	-9.059392964	37.92283397	-4.029622166	6.01E-05	0.00430844	-0.353292557
2700060E02Rik	15.2274732	143.3362661	4.027849104	6.05E-05	0.004333739	-0.360326307
Kif26b	6.142063672	14.3895491	4.023832369	6.15E-05	0.00440028	-0.376249643
Rapgef2	-11.71550478	65.71107027	-4.020734517	6.23E-05	0.00445067	-0.388519787
Echdc2	-9.931145383	38.51006347	-4.017615336	6.32E-05	0.004502009	-0.400865165
Gm34361	-14.87944998	51.9691155	-4.00692905	6.60E-05	0.004699868	-0.44308996
Glra2	-8.952062313	29.58886259	-4.0057672	6.63E-05	0.004715334	-0.447674222
Gm17171	2.447782841	3.620316849	4.000592479	6.78E-05	0.004810527	-0.468076247
Skp1a	52.41064737	626.7314841	4.000152736	6.79E-05	0.004811875	-0.469808812
Prdm8	-2.053031842	3.746939131	-3.99939656	6.81E-05	0.004813355	-0.472787681
Prkacb	-15.53543994	116.2414477	-3.999335553	6.81E-05	0.004813355	-0.473027986
Foxj2	-4.284477167	13.95831142	-3.99365366	6.98E-05	0.004913211	-0.495393362
Pet100	4.978225008	42.33823733	3.991340885	7.05E-05	0.004953005	-0.504488209
Avpi1	20.89634997	170.5329337	3.989546028	7.10E-05	0.004982389	-0.511542856
Polr2g	12.85100069	113.4768512	3.988516237	7.13E-05	0.004996062	-0.51558904
Hist1h2bc	1.99280158	3.633642094	3.987977999	7.14E-05	0.004999574	-0.517703448
Slc24a2	94.22182283	1621.778976	3.987316087	7.16E-05	0.005005667	-0.520303311
Nat8l	17.10426308	149.3079548	3.985224951	7.23E-05	0.005041567	-0.528514149
Adcy1	23.11230077	247.1735487	3.984337044	7.25E-05	0.005052456	-0.531999251
Vsnl1	34.80870379	552.4807371	3.981225454	7.35E-05	0.005110245	-0.544206534
Polr2f	7.463153543	78.57320267	3.980004815	7.38E-05	0.005128352	-0.548992778
Hnrnph1	-21.69212873	212.655777	-3.979556055	7.40E-05	0.005130107	-0.550752052
Grhpr	6.31729562	33.68809	3.976902587	7.48E-05	0.005178922	-0.56115052
Tceal6	8.746310978	86.42984809	3.975050945	7.54E-05	0.005207806	-0.568402789
Gm8171	-1.100345263	3.356683048	-3.974828171	7.54E-05	0.005207806	-0.569275101
Kdm6a	-9.051472495	36.15522927	-3.972033198	7.63E-05	0.005253998	-0.580215292
Ttc1	13.29082591	107.4851655	3.971764792	7.64E-05	0.005253998	-0.581265508
Spata5	-9.744602202	45.15397928	-3.971600823	7.65E-05	0.005253998	-0.581907046
Txndc17	9.735313825	70.09599439	3.969982597	7.70E-05	0.00527781	-0.588237091
Selm	18.00615215	195.1294068	3.969781173	7.70E-05	0.00527781	-0.589024834
Hopx	1.063522548	1.09708115	3.967564049	7.77E-05	0.005318409	-0.597693112
Upp2	-25.12945227	175.9010437	-3.962933483	7.92E-05	0.005401612	-0.61578208
Mcu	-13.70527347	86.97819355	-3.962719438	7.93E-05	0.005401612	-0.616617735
Chchd2	20.84829823	356.2684023	3.959019118	8.05E-05	0.005476522	-0.631057286
Rps18	5.83850801	64.41432376	3.956290155	8.14E-05	0.005522049	-0.641697987
Dynll1	34.47654529	501.9399584	3.953844875	8.23E-05	0.005569693	-0.651226518
Esrrg	18.31871784	104.0643524	3.951925114	8.29E-05	0.005605593	-0.658703252
Galnt18	-12.77092587	30.43310819	-3.94947593	8.38E-05	0.005651931	-0.668236777
Nedd8	19.02025674	278.7307543	3.949207375	8.39E-05	0.005651931	-0.669281788
Tspan11	5.507570312	17.4569712	3.947633685	8.44E-05	0.005675068	-0.675403998
Cxx1a	3.176282534	35.28077943	3.947338606	8.45E-05	0.005675068	-0.676551695
Eif2b1	10.34069343	63.03352902	3.947141954	8.46E-05	0.005675068	-0.677316521
Kctd17	20.23389974	259.0086593	3.943288482	8.59E-05	0.0057488	-0.692296089
Opn3	12.482097	68.55040573	3.939529137	8.73E-05	0.005829709	-0.706896084
Atp5f1	62.63037824	739.0019634	3.93778646	8.79E-05	0.005862991	-0.713659456
2700069I18Rik	-5.300086061	14.4058243	-3.935743858	8.86E-05	0.005903717	-0.721583152
Plat	4.960307202	11.6647807	3.935104528	8.89E-05	0.005910612	-0.724062435
Ptpro	-5.129652961	11.62738324	-3.931984564	9.00E-05	0.00597468	-0.736155848
Mafb	1.544429108	2.441567862	3.931766203	9.01E-05	0.00597468	-0.737001898
Shox2	-18.20589678	164.0604512	-3.927900349	9.15E-05	0.00606125	-0.751972773
Srebf2	-6.930753816	33.77540696	-3.92696709	9.19E-05	0.006075659	-0.755584764
Kat6a	-7.281432564	28.15065591	-3.926390284	9.21E-05	0.006081231	-0.757816761
Atp1b1	179.768792	1971.916941	3.925946911	9.22E-05	0.006083497	-0.759532211
Nisch	-16.55989549	161.4433477	-3.924541185	9.28E-05	0.006109785	-0.764969848
Fgf14	-105.6905918	1059.43414	-3.913335007	9.71E-05	0.006377687	-0.808250101
Sac3d1	6.933867912	49.68025526	3.912702075	9.74E-05	0.006385019	-0.810691013
Cyp46a1	27.00655538	275.5649145	3.911106802	9.80E-05	0.006417514	-0.816841513
Lrrc16a	6.732160792	18.56956708	3.910076911	9.84E-05	0.00643532	-0.820810917
Rgs3	-3.871827435	14.73190761	-3.908142401	9.92E-05	0.006477023	-0.828264163
Fam84a	5.615973718	20.56482045	3.907103085	9.96E-05	0.006495251	-0.832266942
Rps9	10.17617162	130.1912086	3.906542559	9.99E-05	0.006500844	-0.834425299
Rpl11	4.170094816	43.9433851	3.904172386	0.000100822	0.006552995	-0.843548555
Prkag2	15.93664775	131.8272951	3.903883595	0.000100941	0.006552995	-0.844659799
LOC105245291	-2.300957445	2.437789252	-3.903228248	0.000101211	0.006561199	-0.847181225
Nek7	-7.879250952	34.20792201	-3.901755974	0.000101819	0.006591307	-0.85284426
LOC105245874	-4.799828062	7.466267756	-3.900035834	0.000102534	0.006628234	-0.859458069
Sncb	7.520268242	101.5464463	3.898732999	0.000103079	0.006644688	-0.86446549
Afap1	-9.119862969	48.97916335	-3.897887413	0.000103434	0.006658202	-0.867714615
Psma2	23.76979204	275.1860854	3.883416771	0.000109694	0.007041317	-0.923211376
Snx10	21.05507859	149.6420969	3.881496235	0.000110551	0.007086399	-0.930561821
Hbegf	7.491938313	41.98592164	3.880426832	0.000111031	0.007107215	-0.934653205
Cmc2	4.448333128	25.56175441	3.878778483	0.000111775	0.00714483	-0.940957409
Spg20	4.327366092	13.89253214	3.873239678	0.000114308	0.007296603	-0.962121837
Bckdhb	11.16734505	73.6023852	3.866917368	0.000117267	0.007468182	-0.986244246
Cstb	8.255925127	78.90833336	3.866799559	0.000117323	0.007468182	-0.986693377
Hs3st1	-18.07777751	141.4074978	-3.866140186	0.000117635	0.007477694	-0.989206897
Ankrd10	-9.941021449	46.89151098	-3.864419611	0.000118455	0.007511015	-0.995763751
Rnf181	11.98873593	91.11826923	3.858646163	0.000121247	0.007675017	-1.017744785
Hint2	7.148020316	61.00819811	3.858311166	0.00012141	0.007675017	-1.019019226
Zbtb18	7.5534003	42.33586085	3.855809016	0.000122641	0.007742104	-1.028534858
Rora	-167.1735887	2620.567254	-3.850917616	0.00012508	0.007885221	-1.047119446
Nudt12	-6.522742443	19.86352053	-3.849663462	0.000125713	0.007914212	-1.05188084
Ublcp1	13.90909744	120.1756961	3.848705722	0.000126198	0.007933848	-1.055515888
Ptpmt1	6.879121968	39.01140607	3.847136127	0.000126997	0.007970651	-1.061471295
Tubb4a	59.99041499	764.9102592	3.846872662	0.000127132	0.007970651	-1.06247071
Ctnna3	5.790554999	12.54935355	3.845986063	0.000127586	0.007988169	-1.065833404
Gm13629	-12.10179881	91.55012044	-3.843042065	0.000129104	0.00807219	-1.076994006
Pvt1	4.489908193	9.742127341	3.842416033	0.000129429	0.00807664	-1.079366206
Traip	-3.478517882	6.78306745	-3.84222557	0.000129528	0.00807664	-1.080087846
Itga4	-8.905175396	21.62115568	-3.841613178	0.000129847	0.008085513	-1.082407882
Magi3	12.57132117	70.71127233	3.840340536	0.000130513	0.008115893	-1.087228115
Tpm2	5.739784304	19.06461694	3.83087372	0.000135563	0.008418503	-1.12303576
Slc25a54	-2.705011131	3.003048588	-3.830170539	0.000135945	0.008419665	-1.125692074
LOC105243700	1.570353574	1.862929906	3.830162731	0.000135949	0.008419665	-1.125721567
Unc5d	9.213002429	15.40610341	3.828205227	0.000137019	0.008474458	-1.133113663
Pou2f1	-12.89924642	76.54036825	-3.824458186	0.000139089	0.008590885	-1.147253319
Lix1	-2.580050366	2.153832207	-3.823056559	0.000139871	0.008615926	-1.152538977
Gfra1	9.488100392	38.54951839	3.821645895	0.000140663	0.008653013	-1.157856812
Tgfb1i1	-1.193886838	1.306946218	-3.811851602	0.000146273	0.008985563	-1.194726168
Galnt9	14.26303431	121.6827366	3.8115295	0.000146461	0.008985563	-1.195937118
Mrps18a	12.65565223	125.2846722	3.810919251	0.000146818	0.0089954	-1.19823109
Nudt19	17.4658972	132.3727987	3.810564244	0.000147026	0.008996101	-1.199565426
Arhgef2	-9.828886561	87.17490802	-3.809882646	0.000147426	0.009008541	-1.202126951
Snap47	61.30280146	674.4460352	3.807778963	0.000148668	0.009072287	-1.210030035
Lef1	35.65052603	403.7830532	3.804313496	0.000150734	0.009186149	-1.223039795
Nup133	-6.787843801	30.40784491	-3.803278499	0.000151357	0.009211816	-1.226923059
15-Sep	31.28059043	352.655958	3.802759715	0.000151669	0.009218601	-1.228869131
Sema3e	-6.009975052	10.068145	-3.8010178	0.000152725	0.00927042	-1.235401537
Pttg1	10.45350247	95.77781056	3.797285108	0.000155009	0.009396614	-1.249389822
Pura	-18.74295415	178.6474881	-3.796465996	0.000155514	0.009414791	-1.25245766
Zfp846	-8.788345668	41.8821012	-3.793029359	0.000157652	0.009531622	-1.26532197
Ncam1	-17.70639926	130.3800559	-3.791762329	0.000158448	0.009567064	-1.270061968
Atp6ap1l	1.937964098	1.863122074	3.791310225	0.000158732	0.009571626	-1.27175293
Zmynd11	-11.00712359	92.85636847	-3.788780747	0.000160334	0.009655484	-1.281210081
Ndufa10	54.90006976	726.8952209	3.78719364	0.000161347	0.009703702	-1.287140785
Dhx30	-12.83821811	98.85097039	-3.781745474	0.000164869	0.009902536	-1.30748113
Gng12	3.723468237	7.563985313	3.780833899	0.000165466	0.009913739	-1.31088165
Ramp1	4.432149364	9.834426247	3.780706415	0.000165549	0.009913739	-1.311357153
Dbpht2	-6.055736937	23.26723608	-3.779933305	0.000166057	0.009913739	-1.314240428
Gpc3	8.954396653	24.58317364	3.777794234	0.000167469	0.009962423	-1.322214997
Grip1	-31.81800948	245.3692573	-3.77775978	0.000167492	0.009962423	-1.322343407
Zfp882	-3.878174197	5.895220142	-3.777585161	0.000167608	0.009962423	-1.322994197
